# Supplementary material for: Comparative gonad transcriptome analysis in cobia (Rachycentron canadum)
Source: Front Genet. 2023 Apr 6;14:1128943. doi: 10.3389/fgene.2023.1128943 (PMC10117682; doi:10.3389/fgene.2023.1128943)
Supplement: Supplementary file 1 [file Table1.XLSX]

## Sheet: Table S1
Table S1 Summary statistics of the gonadal transcriptome sequencing data and qualify filtering for cobia
Sample name		Raw reads	Raw bases (Gb)	Clean reads	Clean bases (Gb)	Q20 (%)	Q30 (%)	GC content (%)	Mapping ratio (%)
Testis	T1	78600394	11.79	78213766	11.73	97.41	93.63	52.45	84.85
	T3	82555604	12.38	81977314	12.3	96.55	92.52	53.8	77.86
	T4	111330742	16.7	110730976	16.61	97.16	93.32	52.81	82.53
	T5	105093058	15.76	104740176	15.71	98.26	94.93	51.34	89.99
	T6	110653064	16.6	110162418	16.52	97.7	93.98	51.6	87.65
	Total	488232862	73.23	485824650	72.87	-	-	-	-
	Average	9.76466e+07	14.646	97164930	14.574	97.416	93.676	52.4	84.576
Ovary	O1	90204990	13.53	89794216	13.47	97.55	93.81	52.34	83.67
	O2	77352302	11.6	76994438	11.55	97.59	94.01	52.16	83.09
	O3	254659836	38.2	253022472	37.95	97.75	94.26	52.52	83.15
	O5	78380124	11.76	77988702	11.7	97.34	93.51	52.41	82.76
	O6	101067416	15.16	100572134	15.09	97.37	93.64	52.41	82.02
	Total	601664668	90.25	598371962	89.76	-	-	-	-
	Average	1.20333e+08	18.05	1.19674e+08	17.952	97.52	93.846	52.368	82.938

## Sheet: Table S2
Table S2 DEGs between testis and ovary of cobia
Gene_ID	Read counts_Ovary	Read counts_Testis	log2FoldChange	pval	padj	DESCRIPTION
cobia_male_GLEAN_10007237	2077.27	4.1018	8.9842	2.4475e-45	6.0284e-41	S6A18_RAT Sodium-dependent neutral amino acid transporter B(0)AT3 OS=Rattus norvegicus GN=Slc6a18 PE=2 SV=1
cobia_male_GLEAN_10014827	837.156	3.40116	7.9433	6.4343e-37	7.9242e-33	PERF_MOUSE Perforin-1 OS=Mus musculus GN=Prf1 PE=1 SV=2
Novel01259	273.312	0	Inf	8.1782e-36	6.7146e-32	Uncharacterized protein [Dicentrarchus labrax]
Novel01881	308.421	0.487062	9.3066	1.2059e-35	7.4259e-32	0
cobia_male_GLEAN_10011409	0.443612	576.806	-10.345	4.35e-33	2.1429e-29	TYRP2_HUMAN L-dopachrome tautomerase OS=Homo sapiens GN=DCT PE=1 SV=1
cobia_male_GLEAN_10001045	1648.24	17.1568	6.586	1.2298e-32	5.0486e-29	FIL1L_DANRE Filamin A-interacting protein 1-like OS=Danio rerio GN=filip1l PE=2 SV=1
cobia_male_GLEAN_10007279	174.659	0	Inf	1.1818e-31	4.1584e-28	CS024_HUMAN Uncharacterized membrane protein C19orf24 OS=Homo sapiens GN=C19orf24 PE=1 SV=2
cobia_male_GLEAN_10019554	0	172.515	#NAME?	2.3354e-31	7.1903e-28	G3Q3A2_GASAC Uncharacterized protein OS=Gasterosteus aculeatus PE=4 SV=1
cobia_male_GLEAN_10009378	932.256	9.54587	6.6097	3.5526e-31	9.7227e-28	CLD14_HUMAN Claudin-14 OS=Homo sapiens GN=CLDN14 PE=1 SV=1
cobia_male_GLEAN_10006682	675.66	6.90615	6.6123	5.0352e-31	1.2402e-27	OSTB_LEUER Organic solute transporter subunit beta OS=Leucoraja erinacea GN=slc51b PE=1 SV=1
cobia_male_GLEAN_10001012	379.965	3.15879	6.9103	3.9272e-30	8.7937e-27	GPBAR_RAT G-protein coupled bile acid receptor 1 OS=Rattus norvegicus GN=Gpbar1 PE=2 SV=1
cobia_male_GLEAN_10017531	2935.09	39.1855	6.2269	9.4661e-30	1.943e-26	FOLR2_HUMAN Folate receptor beta OS=Homo sapiens GN=FOLR2 PE=1 SV=4
cobia_male_GLEAN_10002339	790.196	9.18581	6.4267	1.5625e-29	2.9605e-26	UCMA_DICLA Unique cartilage matrix-associated protein OS=Dicentrarchus labrax GN=ucma PE=2 SV=1
cobia_male_GLEAN_10021539	239.924	1.32219	7.5035	7.0129e-29	1.2338e-25	CNCG_HUMAN Retinal cone rhodopsin-sensitive cGMP 3',5'-cyclic phosphodiesterase subunit gamma OS=Homo sapiens GN=PDE6H PE=1 SV=1
cobia_male_GLEAN_10011299	906.5	10.7905	6.3925	7.8595e-29	1.2906e-25	JAM2_HUMAN Junctional adhesion molecule B OS=Homo sapiens GN=JAM2 PE=1 SV=1
cobia_male_GLEAN_10006021	2955.49	47.3178	5.9649	1.2106e-28	1.8636e-25	NOGG3_DANRE Noggin-3 OS=Danio rerio GN=nog3 PE=1 SV=1
cobia_male_GLEAN_10017169	258.754	0.853403	8.2441	3.187e-28	4.6176e-25	CP19A_ANGJA Aromatase OS=Anguilla japonica GN=cyp19a1 PE=2 SV=1
cobia_male_GLEAN_10009953	1000.47	14.8034	6.0786	5.8489e-28	8.0036e-25	TMM88_MOUSE Transmembrane protein 88 OS=Mus musculus GN=Tmem88 PE=1 SV=1
cobia_male_GLEAN_10002332	4402.61	84.9579	5.6955	9.6876e-28	1.2559e-24	TIMP3_XENLA Metalloproteinase inhibitor 3 OS=Xenopus laevis GN=timp3 PE=2 SV=1
cobia_male_GLEAN_10016142	2.23605	248.3	-6.795	7.8195e-27	9.6301e-24	SIM1A_DANRE Single-minded homolog 1-A OS=Danio rerio GN=sim1a PE=2 SV=1
cobia_male_GLEAN_10006577	2901.51	56.8138	5.6744	9.8852e-27	1.1594e-23	CART_BOVIN Cocaine- and amphetamine-regulated transcript protein OS=Bos taurus GN=CARTPT PE=3 SV=1
Novel03123	9551	196.316	5.6044	1.3613e-26	1.524e-23	Nidogen-1 [Larimichthys crocea]
cobia_male_GLEAN_10003376	586.733	8.5829	6.0951	3.0932e-26	3.1745e-23	R4ZGR2_DICLA Agouti-signaling protein OS=Dicentrarchus labrax GN=asip2 PE=2 SV=1
cobia_male_GLEAN_10000338	3545.77	69.0949	5.6814	3.0049e-26	3.1745e-23	CLD3_CANLF Claudin-3 OS=Canis lupus familiaris GN=CLDN3 PE=2 SV=1
cobia_male_GLEAN_10002136	1444.44	31.3263	5.527	3.3571e-26	3.3076e-23	LUM_CHICK Lumican OS=Gallus gallus GN=LUM PE=1 SV=1
cobia_male_GLEAN_10019481	89.8313	4399.7	-5.614	4.9615e-26	4.7003e-23	GRDN_HUMAN Girdin OS=Homo sapiens GN=CCDC88A PE=1 SV=2
cobia_male_GLEAN_10001329	2348.12	49.1774	5.5774	6.722e-26	5.9132e-23	LRAT_BOVIN Lecithin retinol acyltransferase OS=Bos taurus GN=LRAT PE=1 SV=1
cobia_male_GLEAN_10019581	5270.95	114.612	5.5232	6.6174e-26	5.9132e-23	NOGG1_DANRE Noggin-1 OS=Danio rerio GN=nog1 PE=2 SV=1
cobia_male_GLEAN_10012795	103.794	0	Inf	5.1286e-25	4.356e-22	FOXQ1_RAT Forkhead box protein Q1 OS=Rattus norvegicus GN=Foxq1 PE=1 SV=3
cobia_male_GLEAN_10009630	263.151	0.390699	9.3956	5.457e-25	4.4804e-22	S6A13_RAT Sodium- and chloride-dependent GABA transporter 2 OS=Rattus norvegicus GN=Slc6a13 PE=1 SV=1
cobia_male_GLEAN_10017916	729.018	14.2995	5.6719	1.0552e-24	8.3843e-22	BMP7_MOUSE Bone morphogenetic protein 7 OS=Mus musculus GN=Bmp7 PE=1 SV=2
cobia_male_GLEAN_10003900	2614.95	26.1355	6.6446	1.7046e-24	1.312e-21	F13A_MOUSE Coagulation factor XIII A chain OS=Mus musculus GN=F13a1 PE=1 SV=3
cobia_male_GLEAN_10013393	645.557	16.8053	5.2636	8.4523e-24	6.1258e-21	TIKI2_DANRE Metalloprotease TIKI2 OS=Danio rerio GN=trabd2b PE=2 SV=1
cobia_male_GLEAN_10005374	7135.91	204.921	5.122	8.4558e-24	6.1258e-21	CX33_MICUN Gap junction Cx32.7 protein OS=Micropogonias undulatus PE=2 SV=3
cobia_male_GLEAN_10002440	1765.12	36.0243	5.6147	9.3885e-24	6.6071e-21	PODXL_RABIT Podocalyxin OS=Oryctolagus cuniculus GN=PODXL PE=1 SV=1
cobia_male_GLEAN_10016440	4.06899	16738.3	-12.006	1.6169e-23	1.0764e-20	SIG14_HUMAN Sialic acid-binding Ig-like lectin 14 OS=Homo sapiens GN=SIGLEC14 PE=1 SV=1
cobia_male_GLEAN_10008747	11.8562	6068.88	-8.9996	1.5932e-23	1.0764e-20	FABP7_CHICK Fatty acid-binding protein, brain OS=Gallus gallus GN=FABP7 PE=2 SV=2
cobia_male_GLEAN_10016658	202.107	2.32565	6.4413	1.965e-23	1.2737e-20	CETP_CHICK Cholesteryl ester transfer protein OS=Gallus gallus GN=CETP PE=2 SV=1
cobia_male_GLEAN_10020139	4.03066	367.26	-6.5096	2.0626e-23	1.3026e-20	CO7A1_HUMAN Collagen alpha-1(VII) chain OS=Homo sapiens GN=COL7A1 PE=1 SV=2
cobia_male_GLEAN_10006947	39185.7	1538.65	4.6706	2.699e-23	1.662e-20	ECM1_RAT Extracellular matrix protein 1 OS=Rattus norvegicus GN=Ecm1 PE=1 SV=2
Novel03017	1.73964	352.213	-7.6615	4.4848e-23	2.6943e-20	PREDICTED: leukotriene C4 synthase [Stegastes partitus]
cobia_male_GLEAN_10010292	1647.15	52.9326	4.9597	1.6279e-22	9.547e-20	CP1B1_HUMAN Cytochrome P450 1B1 OS=Homo sapiens GN=CYP1B1 PE=1 SV=2
cobia_male_GLEAN_10018233	758.364	24.728	4.9387	2.0167e-22	1.1552e-19	PKHN1_HUMAN Pleckstrin homology domain-containing family N member 1 OS=Homo sapiens GN=PLEKHN1 PE=1 SV=2
cobia_male_GLEAN_10018426	0.662979	364.178	-9.1015	2.3501e-22	1.3156e-19	SUN1_MOUSE SUN domain-containing protein 1 OS=Mus musculus GN=Sun1 PE=1 SV=2
Novel02426	0	395.734	#NAME?	3.3403e-22	1.8283e-19	PREDICTED: homeodomain-interacting protein kinase 2-like [Larimichthys crocea]
cobia_male_GLEAN_10011096	5.91586	707.826	-6.9027	3.978e-22	2.1301e-19	K2012_BOVIN Uncharacterized protein KIAA2012 homolog OS=Bos taurus GN=KIAA2012 PE=2 SV=2
cobia_male_GLEAN_10019712	15191.4	544.869	4.8012	4.6514e-22	2.4376e-19	FGL1_BOVIN Fibrinogen-like protein 1 OS=Bos taurus GN=FGL1 PE=2 SV=1
cobia_male_GLEAN_10013021	126.581	1.02993	6.9414	5.0688e-22	2.601e-19	TMM27_MOUSE Collectrin OS=Mus musculus GN=Tmem27 PE=1 SV=1
cobia_male_GLEAN_10006454	140.226	1.42386	6.6218	5.709e-22	2.8698e-19	FA20C_HUMAN Extracellular serine/threonine protein kinase FAM20C OS=Homo sapiens GN=FAM20C PE=1 SV=2
cobia_male_GLEAN_10011830	1782.65	60.8809	4.8719	8.3141e-22	4.0957e-19	LPAR6_RAT Lysophosphatidic acid receptor 6 OS=Rattus norvegicus GN=Lpar6 PE=2 SV=1
cobia_male_GLEAN_10008444	34.9374	1017.4	-4.864	1.2721e-21	6.1439e-19	SPTN5_HUMAN Spectrin beta chain, non-erythrocytic 5 OS=Homo sapiens GN=SPTBN5 PE=1 SV=2
Novel02199	0.42127	5516.5	-13.677	1.661e-21	7.8679e-19	PREDICTED: multiple C2 and transmembrane domain-containing protein 1 [Notothenia coriiceps]
cobia_male_GLEAN_10014576	548.581	16.2579	5.0765	1.7867e-21	8.3035e-19	HS3S1_RAT Heparan sulfate glucosamine 3-O-sulfotransferase 1 OS=Rattus norvegicus GN=Hs3st1 PE=2 SV=1
Novel00093	72.0547	0	Inf	1.9074e-21	8.7004e-19	PREDICTED: ras association domain-containing protein 8-like [Larimichthys crocea]
Novel02766	0.111164	366.03	-11.685	2.1133e-21	9.4642e-19	0
cobia_male_GLEAN_10010346	0	1722.77	#NAME?	2.2794e-21	1.0026e-18	CC177_MOUSE Coiled-coil domain-containing protein 177 OS=Mus musculus GN=Ccdc177 PE=1 SV=1
cobia_male_GLEAN_10011082	0.555819	305.928	-9.1044	2.3733e-21	1.0255e-18	CO6A5_HUMAN Collagen alpha-5(VI) chain OS=Homo sapiens GN=COL6A5 PE=1 SV=1
cobia_male_GLEAN_10021192	996.066	14.8096	6.0716	2.776e-21	1.1589e-18	MYPC3_CHICK Myosin-binding protein C, cardiac-type OS=Gallus gallus GN=MYBPC3 PE=1 SV=3
cobia_male_GLEAN_10018194	3586.12	139.962	4.6793	2.7628e-21	1.1589e-18	MMP9_HUMAN Matrix metalloproteinase-9 OS=Homo sapiens GN=MMP9 PE=1 SV=3
cobia_male_GLEAN_10004081	96.8113	0.555118	7.4462	3.1366e-21	1.2876e-18	G3Q1G4_GASAC Uncharacterized protein OS=Gasterosteus aculeatus PE=4 SV=1
cobia_male_GLEAN_10004088	0	76.3172	#NAME?	3.397e-21	1.3717e-18	TMC2_HUMAN Transmembrane channel-like protein 2 OS=Homo sapiens GN=TMC2 PE=2 SV=3
cobia_male_GLEAN_10009088	4873.61	141.184	5.1093	3.5354e-21	1.4045e-18	COCA1_MOUSE Collagen alpha-1(XII) chain OS=Mus musculus GN=Col12a1 PE=2 SV=3
Novel03139	10.8934	443.287	-5.3467	4.5226e-21	1.7682e-18	0
cobia_male_GLEAN_10016033	2495.04	85.3488	4.8695	7.5376e-21	2.9009e-18	CSPG5_MOUSE Chondroitin sulfate proteoglycan 5 OS=Mus musculus GN=Cspg5 PE=1 SV=2
cobia_male_GLEAN_10007052	3.65412	13439.5	-11.845	8.4657e-21	3.1122e-18	STMD1_MOUSE Stathmin domain-containing protein 1 OS=Mus musculus GN=Stmnd1 PE=2 SV=1
cobia_male_GLEAN_10018052	270.479	5.53794	5.61	8.3551e-21	3.1122e-18	PGS1_HUMAN Biglycan OS=Homo sapiens GN=BGN PE=1 SV=2
cobia_male_GLEAN_10012619	2760.27	120.587	4.5167	8.2803e-21	3.1122e-18	FOXL2_MOUSE Forkhead box protein L2 OS=Mus musculus GN=Foxl2 PE=1 SV=2
cobia_male_GLEAN_10006809	16037.3	111.85	7.1637	1.2943e-20	4.6882e-18	APOEB_DANRE Apolipoprotein Eb OS=Danio rerio GN=apoeb PE=2 SV=1
cobia_male_GLEAN_10000610	335.262	9.59865	5.1263	1.96e-20	6.9966e-18	RASF7_MOUSE Ras association domain-containing protein 7 OS=Mus musculus GN=Rassf7 PE=2 SV=2
cobia_male_GLEAN_10002943	3489.5	147.727	4.562	2.4909e-20	8.7646e-18	CBPN_HUMAN Carboxypeptidase N catalytic chain OS=Homo sapiens GN=CPN1 PE=1 SV=1
cobia_male_GLEAN_10017049	1179.24	43.2957	4.7675	2.7675e-20	9.601e-18	C25L1_DANRE Cholesterol 25-hydroxylase-like protein 1, member 1 OS=Danio rerio GN=ch25hl1.1 PE=2 SV=2
Novel02482	1.71859	4067.3	-11.209	2.9259e-20	1.0009e-17	PREDICTED: pre-mRNA 3'-end-processing factor FIP1 isoform X1 [Larimichthys crocea]
cobia_male_GLEAN_10014131	187.383	4.53668	5.3682	3.0122e-20	1.0164e-17	TM182_HUMAN Transmembrane protein 182 OS=Homo sapiens GN=TMEM182 PE=1 SV=2
cobia_male_GLEAN_10004033	294.475	12900.8	-5.4532	3.2215e-20	1.0723e-17	CFA44_HUMAN Cilia- and flagella-associated protein 44 OS=Homo sapiens GN=CFAP44 PE=1 SV=1
cobia_male_GLEAN_10003567	3.62304	11092.6	-11.58	3.3647e-20	1.105e-17	CSPP1_MOUSE Centrosome and spindle pole associated protein 1 OS=Mus musculus GN=Cspp1 PE=1 SV=2
cobia_male_GLEAN_10016248	435.847	13.2908	5.0353	3.6487e-20	1.1825e-17	PRS35_MOUSE Inactive serine protease 35 OS=Mus musculus GN=Prss35 PE=2 SV=1
cobia_male_GLEAN_10008290	0.213404	70.4623	-8.3671	3.7535e-20	1.2007e-17	FZD8_XENLA Frizzled-8 OS=Xenopus laevis GN=fzd8 PE=1 SV=1
cobia_male_GLEAN_10014354	86.1867	0.648249	7.0548	4.0393e-20	1.2688e-17	CPLX1_BOVIN Complexin-1 OS=Bos taurus GN=CPLX1 PE=2 SV=1
cobia_male_GLEAN_10011376	197.215	2.98556	6.0456	4.0696e-20	1.2688e-17	ACKR3_RAT Atypical chemokine receptor 3 OS=Rattus norvegicus GN=Ackr3 PE=1 SV=2
cobia_male_GLEAN_10021292	381.599	3.83318	6.6374	4.9522e-20	1.5247e-17	ITA11_HUMAN Integrin alpha-11 OS=Homo sapiens GN=ITGA11 PE=1 SV=2
cobia_male_GLEAN_10019801	5.92609	15951.3	-11.394	5.8905e-20	1.7912e-17	SYCP1_RAT Synaptonemal complex protein 1 OS=Rattus norvegicus GN=Sycp1 PE=1 SV=2
cobia_male_GLEAN_10020574	0.84254	6485.99	-12.91	6.0545e-20	1.8186e-17	YC006_HUMAN Uncharacterized protein FLJ43738 OS=Homo sapiens PE=2 SV=1
cobia_male_GLEAN_10009314	8.76359	281.086	-5.0033	7.6705e-20	2.2763e-17	RPGP2_CHICK Rap1 GTPase-activating protein 2 OS=Gallus gallus GN=RAP1GAP2 PE=2 SV=2
Novel02276	1.69902	11727.8	-12.753	8.4371e-20	2.474e-17	PREDICTED: coiled-coil domain-containing protein 183 [Esox lucius]
cobia_male_GLEAN_10020907	94.7757	0.711234	7.058	1.0596e-19	3.0704e-17	CO059_DANRE UPF0583 protein C15orf59 homolog OS=Danio rerio GN=si:dkey-105e17.1 PE=2 SV=1
Novel02262	0	92.1951	#NAME?	1.1189e-19	3.2047e-17	0
cobia_male_GLEAN_10020165	214.005	4.54625	5.5568	1.2585e-19	3.563e-17	ERBB3_HUMAN Receptor tyrosine-protein kinase erbB-3 OS=Homo sapiens GN=ERBB3 PE=1 SV=1
Novel03180	0.210635	2864	-13.731	1.3343e-19	3.7347e-17	PREDICTED: uncharacterized protein LOC104957370 [Notothenia coriiceps]
cobia_male_GLEAN_10016603	0.631905	7376.73	-13.511	1.3677e-19	3.7852e-17	HYAL4_MOUSE Hyaluronidase-4 OS=Mus musculus GN=Hyal4 PE=2 SV=1
cobia_male_GLEAN_10005337	2.74102	18119.9	-12.691	1.4404e-19	3.942e-17	DPYL5_HUMAN Dihydropyrimidinase-related protein 5 OS=Homo sapiens GN=DPYSL5 PE=1 SV=1
cobia_male_GLEAN_10016605	4.64228	21047	-12.146	1.4841e-19	4.017e-17	HYALP_HUMAN Hyaluronidase PH-20 OS=Homo sapiens GN=SPAM1 PE=1 SV=1
Novel02633	0.42127	5879.58	-13.769	1.7252e-19	4.6189e-17	PREDICTED: uncharacterized protein LOC103911931 [Danio rerio]
cobia_male_GLEAN_10003940	16.4807	3468.4	-7.7173	1.851e-19	4.9023e-17	LAMA1_HUMAN Laminin subunit alpha-1 OS=Homo sapiens GN=LAMA1 PE=1 SV=2
cobia_male_GLEAN_10007859	0.631905	2641.47	-12.029	1.8838e-19	4.9361e-17	AKNA_HUMAN AT-hook-containing transcription factor OS=Homo sapiens GN=AKNA PE=1 SV=2
cobia_male_GLEAN_10017130	0.210635	3026.25	-13.81	2.1155e-19	5.485e-17	PPR32_RAT Protein phosphatase 1 regulatory subunit 32 OS=Rattus norvegicus GN=Ppp1r32 PE=2 SV=1
cobia_male_GLEAN_10021039	0.670306	179.166	-8.0623	2.2149e-19	5.6352e-17	K154L_HUMAN UPF0606 protein KIAA1549L OS=Homo sapiens GN=KIAA1549L PE=2 SV=2
cobia_male_GLEAN_10005057	1002.55	44.7719	4.4849	2.2192e-19	5.6352e-17	SOX7_XENLA Transcription factor Sox-7 OS=Xenopus laevis GN=sox7 PE=2 SV=1
cobia_male_GLEAN_10011403	156.16	3.67247	5.4101	2.8808e-19	7.2406e-17	PCDH8_HUMAN Protocadherin-8 OS=Homo sapiens GN=PCDH8 PE=2 SV=2
cobia_male_GLEAN_10018170	2.33252	12479.3	-12.385	3.0043e-19	7.4746e-17	TM11D_RAT Transmembrane protease serine 11D OS=Rattus norvegicus GN=Tmprss11d PE=2 SV=1
Novel03215	0.631905	2190.49	-11.759	3.0886e-19	7.5543e-17	PREDICTED: calponin homology domain-containing protein DDB_G0272472-like, partial [Pundamilia nyererei]
Novel01990	1.59115	6269.37	-11.944	3.0977e-19	7.5543e-17	PREDICTED: WD repeat-containing protein 78 [Larimichthys crocea]
cobia_male_GLEAN_10015565	2.86388	10989	-11.906	3.2081e-19	7.6718e-17	RIAD1_BOVIN RIIa domain-containing protein 1 OS=Bos taurus GN=RIIAD1 PE=4 SV=1
cobia_male_GLEAN_10018091	3.32524	14088.1	-12.049	3.1915e-19	7.6718e-17	SDE3_ARATH Probable RNA helicase SDE3 OS=Arabidopsis thaliana GN=SDE3 PE=1 SV=1
cobia_male_GLEAN_10017446	258.141	7.35675	5.1329	3.4035e-19	8.0607e-17	FOXL1_MOUSE Forkhead box protein L1 OS=Mus musculus GN=Foxl1 PE=2 SV=2
cobia_male_GLEAN_10008983	0.210635	1431.28	-12.73	3.5893e-19	8.3405e-17	ZC21B_HUMAN Zinc finger C2HC domain-containing protein 1B OS=Homo sapiens GN=ZC2HC1B PE=2 SV=2
Novel00768	0.210635	1624.73	-12.913	3.572e-19	8.3405e-17	0
cobia_male_GLEAN_10017557	314.917	3.26203	6.5931	4.4976e-19	1.0353e-16	PI16_MOUSE Peptidase inhibitor 16 OS=Mus musculus GN=Pi16 PE=2 SV=1
cobia_male_GLEAN_10011860	0.42127	1912.08	-12.148	5.1982e-19	1.1747e-16	POSTN_MOUSE Periostin OS=Mus musculus GN=Postn PE=1 SV=2
cobia_male_GLEAN_10004164	418.668	19.524	4.4225	5.1887e-19	1.1747e-16	HSP30_ONCTS Heat shock protein 30 OS=Oncorhynchus tshawytscha GN=hsp30 PE=2 SV=1
cobia_male_GLEAN_10010536	0.84254	1722.32	-10.997	5.3152e-19	1.1902e-16	LRC18_MOUSE Leucine-rich repeat-containing protein 18 OS=Mus musculus GN=Lrrc18 PE=2 SV=1
cobia_male_GLEAN_10000490	0.84254	4442.8	-12.364	5.4222e-19	1.2032e-16	PCKGC_HUMAN Phosphoenolpyruvate carboxykinase, cytosolic [GTP] OS=Homo sapiens GN=PCK1 PE=1 SV=3
cobia_male_GLEAN_10013854	25.5858	786.027	-4.9412	5.5832e-19	1.2278e-16	BTBDI_HUMAN BTB/POZ domain-containing protein 18 OS=Homo sapiens GN=BTBD18 PE=2 SV=1
cobia_male_GLEAN_10006702	2.63562	200.208	-6.2472	5.9489e-19	1.2967e-16	SHSA7_MOUSE Protein shisa-7 OS=Mus musculus GN=Shisa7 PE=1 SV=3
Novel01401	0.439576	1045	-11.215	6.1739e-19	1.3339e-16	PREDICTED: mucin-13-like [Notothenia coriiceps]
cobia_male_GLEAN_10005360	2.7721	12724	-12.164	6.6324e-19	1.4205e-16	S22A2_RABIT Solute carrier family 22 member 2 OS=Oryctolagus cuniculus GN=SLC22A2 PE=1 SV=1
Novel01120	13.5408	65116.6	-12.231	6.7809e-19	1.4398e-16	PREDICTED: uncharacterized protein LOC102081284 [Oreochromis niloticus]
cobia_male_GLEAN_10015794	0.210635	357.113	-10.727	7.5424e-19	1.5878e-16	TRP3_PSEAM Trypsinogen-like protein 3 OS=Pseudopleuronectes americanus GN=trp3 PE=2 SV=1
Novel03003	0.210635	831.311	-11.946	8.0381e-19	1.6778e-16	PREDICTED: homeodomain-interacting protein kinase 3-like [Xiphophorus maculatus]
cobia_male_GLEAN_10009711	0.42127	4740.24	-13.458	8.2013e-19	1.6975e-16	FBX39_MOUSE F-box only protein 39 OS=Mus musculus GN=Fbxo39 PE=3 SV=2
cobia_male_GLEAN_10016714	177.968	5.67035	4.972	8.8177e-19	1.8099e-16	NRN1_DANRE Neuritin OS=Danio rerio GN=nrn1 PE=2 SV=1
cobia_male_GLEAN_10009152	1600.86	69.1551	4.5329	9.8768e-19	2.0105e-16	PERT_RAT Thyroid peroxidase OS=Rattus norvegicus GN=Tpo PE=2 SV=1
Novel02110	0	630.81	#NAME?	1.0049e-18	2.0289e-16	PREDICTED: uncharacterized protein LOC103386553 [Cynoglossus semilaevis]
Novel01306	3.15953	10372.2	-11.681	1.031e-18	2.0646e-16	PREDICTED: titin-like [Larimichthys crocea]
cobia_male_GLEAN_10002765	1.91519	3665.57	-10.902	1.0703e-18	2.1259e-16	TUB_HUMAN Tubby protein homolog OS=Homo sapiens GN=TUB PE=1 SV=1
cobia_male_GLEAN_10019590	0.210635	2185.81	-13.341	1.0835e-18	2.135e-16	SC5A7_MOUSE High affinity choline transporter 1 OS=Mus musculus GN=Slc5a7 PE=1 SV=1
cobia_male_GLEAN_10004156	141.963	2.92119	5.6028	1.0922e-18	2.1351e-16	CNTFR_MOUSE Ciliary neurotrophic factor receptor subunit alpha OS=Mus musculus GN=Cntfr PE=1 SV=2
cobia_male_GLEAN_10002701	1.89848	5134.24	-11.401	1.134e-18	2.1882e-16	RS10B_DANRE Radial spoke head 10 homolog B OS=Danio rerio GN=rsph10b PE=2 SV=1
cobia_male_GLEAN_10008081	11127.5	580.987	4.2595	1.1371e-18	2.1882e-16	AQPA_PELES Aquaporin FA-CHIP OS=Pelophylax esculentus GN=AQPA PE=2 SV=1
Novel02356	1.69625	3609.6	-11.055	1.1776e-18	2.2312e-16	PREDICTED: kinectin-like [Cynoglossus semilaevis]
Novel00155	126.049	3.19176	5.3035	1.172e-18	2.2312e-16	PREDICTED: uncharacterized protein LOC105911147 [Clupea harengus]
Novel01171	4.37728	11134.9	-11.313	1.1982e-18	2.2358e-16	PREDICTED: growth arrest-specific protein 8-like isoform X2 [Haplochromis burtoni]
cobia_male_GLEAN_10001701	5.95661	8760.98	-10.522	1.1937e-18	2.2358e-16	CAC1H_HUMAN Voltage-dependent T-type calcium channel subunit alpha-1H OS=Homo sapiens GN=CACNA1H PE=1 SV=4
cobia_male_GLEAN_10005249	0.976046	2931.41	-11.552	1.2254e-18	2.2695e-16	TCTE1_MACFA T-complex-associated testis-expressed protein 1 OS=Macaca fascicularis GN=TCTE1 PE=2 SV=1
Novel00445	4.96747	12177	-11.259	1.3508e-18	2.483e-16	PREDICTED: transcription factor SOX-30-like isoform X1 [Haplochromis burtoni]
Novel02239	1.49168	2366	-10.631	1.4891e-18	2.7168e-16	PREDICTED: putative protein FAM47C-like [Oreochromis niloticus]
cobia_male_GLEAN_10021342	11109.2	567.672	4.2906	1.7254e-18	3.1249e-16	CP19A_ORYLA Aromatase OS=Oryzias latipes GN=cyp19a1 PE=2 SV=1
Novel02294	0.631905	2100.23	-11.699	1.8119e-18	3.2575e-16	PREDICTED: coiled-coil domain-containing protein 173 [Larimichthys crocea]
cobia_male_GLEAN_10001156	6.00389	3897.02	-9.3423	1.8509e-18	3.3036e-16	CFA47_HUMAN Cilia- and flagella-associated protein 47 OS=Homo sapiens GN=CFAP47 PE=2 SV=4
cobia_male_GLEAN_10001220	15.6387	388.999	-4.6366	1.8643e-18	3.3036e-16	KALRN_HUMAN Kalirin OS=Homo sapiens GN=KALRN PE=1 SV=2
cobia_male_GLEAN_10007499	11.1988	374.694	-5.0643	2.0729e-18	3.647e-16	RNF31_HUMAN E3 ubiquitin-protein ligase RNF31 OS=Homo sapiens GN=RNF31 PE=1 SV=1
cobia_male_GLEAN_10016674	4180.97	205.218	4.3486	2.2485e-18	3.9279e-16	DKK3_CHICK Dickkopf-related protein 3 OS=Gallus gallus GN=DKK3 PE=2 SV=1
cobia_male_GLEAN_10020882	167.729	5.16741	5.0206	2.2726e-18	3.942e-16	IRX3_XENTR Iroquois-class homeodomain protein irx-3 OS=Xenopus tropicalis GN=irx3 PE=2 SV=1
cobia_male_GLEAN_10017618	4.71846	10644.2	-11.139	2.7297e-18	4.7018e-16	IDHG1_MOUSE Isocitrate dehydrogenase [NAD] subunit gamma 1, mitochondrial OS=Mus musculus GN=Idh3g PE=1 SV=1
cobia_male_GLEAN_10003701	2.34369	7292.63	-11.603	2.8412e-18	4.8264e-16	K1875_HUMAN WD repeat-containing protein KIAA1875 OS=Homo sapiens GN=KIAA1875 PE=2 SV=2
Novel00373	692.605	30.7275	4.4944	2.8344e-18	4.8264e-16	Survival motor neuron protein [Larimichthys crocea]
Novel00748	0.42127	74.7371	-7.4709	2.8625e-18	4.8292e-16	0
Novel01497	0.432441	487.031	-10.137	3.0688e-18	5.142e-16	PREDICTED: girdin-like [Cynoglossus semilaevis]
cobia_male_GLEAN_10007590	110.924	2.53458	5.4517	3.1865e-18	5.3032e-16	CXCR4_PIG C-X-C chemokine receptor type 4 OS=Sus scrofa GN=CXCR4 PE=2 SV=1
cobia_male_GLEAN_10005865	5.71678	14280.7	-11.287	3.2193e-18	5.3218e-16	TTC25_DANRE Tetratricopeptide repeat protein 25 OS=Danio rerio GN=ttc25 PE=2 SV=1
Novel03371	0.631905	1087.61	-10.749	3.3313e-18	5.4702e-16	PREDICTED: homeodomain-interacting protein kinase 2-like [Larimichthys crocea]
Novel02765	1.16434	216.672	-7.5399	3.4522e-18	5.6312e-16	0
cobia_male_GLEAN_10018202	0.432441	1256.09	-11.504	3.562e-18	5.7721e-16	ALX3_MOUSE Homeobox protein aristaless-like 3 OS=Mus musculus GN=Alx3 PE=2 SV=1
cobia_male_GLEAN_10007663	4.0289	5168.37	-10.325	3.6923e-18	5.9442e-16	TC1DB_XENLA Tctex1 domain-containing protein 1-B (Fragment) OS=Xenopus laevis GN=tctex1d1-b PE=2 SV=1
cobia_male_GLEAN_10017224	2.12869	7860.28	-11.85	3.787e-18	6.0179e-16	PLCZ1_CHICK 1-phosphatidylinositol 4,5-bisphosphate phosphodiesterase zeta-1 OS=Gallus gallus GN=PLCZ1 PE=2 SV=1
cobia_male_GLEAN_10009746	2.74656	6545.18	-11.219	3.7653e-18	6.0179e-16	CFA54_HUMAN Cilia- and flagella-associated protein 54 OS=Homo sapiens GN=CFAP54 PE=2 SV=3
Novel01868	0	486.01	#NAME?	4.1163e-18	6.4993e-16	PREDICTED: uncharacterized protein LOC103475685 [Poecilia reticulata]
cobia_male_GLEAN_10002538	118.861	2.87155	5.3713	4.3401e-18	6.8089e-16	A0A060XHF2_ONCMY Uncharacterized protein OS=Oncorhynchus mykiss GN=GSONMT00013218001 PE=4 SV=1
cobia_male_GLEAN_10020920	3.95217	4865.72	-10.266	4.6269e-18	7.213e-16	EAA3_RABIT Excitatory amino acid transporter 3 OS=Oryctolagus cuniculus GN=SLC1A1 PE=2 SV=1
Novel00198	3.81377	7422.98	-10.927	4.6961e-18	7.2749e-16	PREDICTED: testis-expressed sequence 12 protein [Stegastes partitus]
Novel00359	6.90666	327.964	-5.5694	4.7606e-18	7.3287e-16	0
cobia_male_GLEAN_10006323	39.5119	2756.75	-6.1245	4.9522e-18	7.5381e-16	RBP_CHICK Riboflavin-binding protein OS=Gallus gallus PE=1 SV=2
cobia_male_GLEAN_10001881	1348.8	73.0214	4.2072	4.9579e-18	7.5381e-16	PAI1_PIG Plasminogen activator inhibitor 1 OS=Sus scrofa GN=SERPINE1 PE=2 SV=1
cobia_male_GLEAN_10012536	1.07552	2355.44	-11.097	5.1195e-18	7.7361e-16	B3GA1_HUMAN Galactosylgalactosylxylosylprotein 3-beta-glucuronosyltransferase 1 OS=Homo sapiens GN=B3GAT1 PE=1 SV=2
cobia_male_GLEAN_10011523	2.81173	4565.03	-10.665	5.3627e-18	8.0542e-16	CG057_MOUSE Uncharacterized protein C7orf57 homolog OS=Mus musculus GN=Gm11992 PE=1 SV=1
Novel03291	0	493.651	#NAME?	5.5544e-18	8.2674e-16	0
cobia_male_GLEAN_10009892	4.08662	6437.23	-10.621	5.5718e-18	8.2674e-16	DJB13_MOUSE DnaJ homolog subfamily B member 13 OS=Mus musculus GN=Dnajb13 PE=1 SV=1
cobia_male_GLEAN_10004973	15839.8	815.631	4.2795	5.6461e-18	8.3274e-16	CTGF_PIG Connective tissue growth factor OS=Sus scrofa GN=CTGF PE=2 SV=1
cobia_male_GLEAN_10019637	0.751375	70.7206	-6.5565	5.6966e-18	8.352e-16	RIMS1_HUMAN Regulating synaptic membrane exocytosis protein 1 OS=Homo sapiens GN=RIMS1 PE=1 SV=1
cobia_male_GLEAN_10004805	6.02197	164.515	-4.7718	5.9275e-18	8.6391e-16	TCF23_HUMAN Transcription factor 23 OS=Homo sapiens GN=TCF23 PE=2 SV=1
cobia_male_GLEAN_10004474	0.42127	467.228	-10.115	6.4716e-18	9.3766e-16	NTRK2_CHICK BDNF/NT-3 growth factors receptor OS=Gallus gallus GN=NTRK2 PE=1 SV=1
cobia_male_GLEAN_10006037	0.452344	62.9387	-7.1204	6.7551e-18	9.7302e-16	MYH11_CHICK Myosin-11 OS=Gallus gallus GN=MYH11 PE=1 SV=4
cobia_male_GLEAN_10017467	2.3636	7481.34	-11.628	7.017e-18	1.0049e-15	CHM4C_DANRE Charged multivesicular body protein 4c OS=Danio rerio GN=chmp4c PE=2 SV=1
cobia_male_GLEAN_10012507	6.48382	11540.4	-10.798	7.0999e-18	1.0108e-15	CFA45_HUMAN Cilia- and flagella-associated protein 45 OS=Homo sapiens GN=CFAP45 PE=2 SV=2
Novel01154	0.213404	78.3367	-8.52	7.2766e-18	1.0301e-15	0
cobia_male_GLEAN_10007181	4518.14	50.6385	6.4794	7.4285e-18	1.0455e-15	QNR71_COTJA Protein QNR-71 OS=Coturnix coturnix japonica GN=QNR-71 PE=2 SV=2
Novel01258	0.879152	306.196	-8.4441	7.9292e-18	1.1097e-15	0
cobia_male_GLEAN_10020202	0.864882	2198.9	-11.312	8.3491e-18	1.1618e-15	TTLL3_DANRE Tubulin monoglycylase TTLL3 OS=Danio rerio GN=ttll3 PE=2 SV=1
cobia_male_GLEAN_10014886	1.06871	3242.27	-11.567	8.6551e-18	1.1977e-15	LRC43_MACFA Leucine-rich repeat-containing protein 43 OS=Macaca fascicularis GN=LRRC43 PE=2 SV=1
cobia_male_GLEAN_10008554	0	53.8755	#NAME?	8.9114e-18	1.2262e-15	GTR1_SHEEP Solute carrier family 2, facilitated glucose transporter member 1 (Fragment) OS=Ovis aries GN=SLC2A1 PE=2 SV=1
cobia_male_GLEAN_10016959	6.95096	31087	-12.127	9.6439e-18	1.3197e-15	ODF3B_DANRE Outer dense fiber protein 3-B OS=Danio rerio GN=odf3b PE=2 SV=2
Novel02444	2.06811	3279.49	-10.631	1.002e-17	1.3636e-15	PREDICTED: spermatogenesis-associated protein 16 [Stegastes partitus]
cobia_male_GLEAN_10017695	0	1112.67	#NAME?	1.0684e-17	1.4447e-15	I3KIM8_ORENI Uncharacterized protein OS=Oreochromis niloticus GN=LOC100711172 PE=4 SV=1
cobia_male_GLEAN_10019994	1.81572	3130.72	-10.752	1.0733e-17	1.4447e-15	CC067_MACFA Uncharacterized protein C3orf67 homolog OS=Macaca fascicularis GN=QtsA-12457 PE=2 SV=1
cobia_male_GLEAN_10012456	5.10355	6728.42	-10.365	1.0959e-17	1.459e-15	DAAF1_DANRE Dynein assembly factor 1, axonemal OS=Danio rerio GN=dnaaf1 PE=2 SV=2
cobia_male_GLEAN_10013505	3643.41	164.387	4.4701	1.0926e-17	1.459e-15	LRC15_HUMAN Leucine-rich repeat-containing protein 15 OS=Homo sapiens GN=LRRC15 PE=2 SV=2
cobia_male_GLEAN_10007668	0	48.1576	#NAME?	1.1116e-17	1.472e-15	DDR2_HUMAN Discoidin domain-containing receptor 2 OS=Homo sapiens GN=DDR2 PE=1 SV=2
Novel01169	4.2127	16063.3	-11.897	1.1401e-17	1.5017e-15	0
cobia_male_GLEAN_10001642	235.359	8.05994	4.8679	1.1488e-17	1.5051e-15	GGT5_RAT Gamma-glutamyltransferase 5 OS=Rattus norvegicus GN=Ggt5 PE=2 SV=1
cobia_male_GLEAN_10006133	12.7568	16326.4	-10.322	1.1573e-17	1.5083e-15	DRC1_DANRE Dynein regulatory complex protein 1 OS=Danio rerio GN=drc1 PE=2 SV=1
cobia_male_GLEAN_10008811	14.01	23699	-10.724	1.224e-17	1.5867e-15	PACRG_MOUSE Parkin coregulated gene protein homolog OS=Mus musculus GN=Pacrg PE=1 SV=1
cobia_male_GLEAN_10001741	8.5081	12858.6	-10.562	1.3619e-17	1.7563e-15	DYH2_MOUSE Dynein heavy chain 2, axonemal OS=Mus musculus GN=Dnah2 PE=1 SV=1
Novel00141	1.05318	2591.36	-11.265	1.4517e-17	1.8623e-15	PREDICTED: myb-like protein X [Larimichthys crocea]
cobia_male_GLEAN_10007051	7.7152	21614.8	-11.452	1.5035e-17	1.9189e-15	TKB1_STRPU Tektin-B1 OS=Strongylocentrotus purpuratus PE=1 SV=1
cobia_male_GLEAN_10017126	1060.34	19.9297	5.7335	1.6114e-17	2.0459e-15	MRF_MOUSE Myelin regulatory factor OS=Mus musculus GN=Myrf PE=1 SV=2
cobia_male_GLEAN_10014179	937.074	19867.1	-4.4061	1.6484e-17	2.0821e-15	CCD37_MACFA Coiled-coil domain-containing protein 37 OS=Macaca fascicularis GN=CCDC37 PE=2 SV=2
cobia_male_GLEAN_10006974	1.73185	3548.15	-11.001	1.7175e-17	2.1474e-15	KLH10_HUMAN Kelch-like protein 10 OS=Homo sapiens GN=KLHL10 PE=1 SV=1
Novel01273	2.02795	5903.83	-11.507	1.7102e-17	2.1474e-15	PREDICTED: putative golgin subfamily A member 6-like protein 6-like [Haplochromis burtoni]
Novel00163	18.7739	95137	-12.307	1.758e-17	2.1869e-15	0
cobia_male_GLEAN_10000688	3.91582	122.027	-4.9617	1.8315e-17	2.2556e-15	AKAP6_HUMAN A-kinase anchor protein 6 OS=Homo sapiens GN=AKAP6 PE=1 SV=3
Novel01078	128.686	3.41943	5.234	1.8299e-17	2.2556e-15	interleukin 1 beta like 1 [Paralichthys olivaceus]
Novel03486	0.42127	2760.82	-12.678	1.852e-17	2.2695e-15	PREDICTED: uncharacterized protein C9orf171 homolog [Larimichthys crocea]
Novel02446	0.226172	51.3761	-7.8275	1.9768e-17	2.4105e-15	0
cobia_male_GLEAN_10017752	0.213404	92.6129	-8.7615	2.0105e-17	2.4394e-15	ITIH6_HUMAN Inter-alpha-trypsin inhibitor heavy chain H6 OS=Homo sapiens GN=ITIH6 PE=2 SV=1
cobia_male_GLEAN_10001053	1.85135	1285.56	-9.4396	2.0322e-17	2.4537e-15	OBSL1_HUMAN Obscurin-like protein 1 OS=Homo sapiens GN=OBSL1 PE=1 SV=4
cobia_male_GLEAN_10017882	544.24	7.27602	6.2249	2.1548e-17	2.589e-15	RND1_HUMAN Rho-related GTP-binding protein Rho6 OS=Homo sapiens GN=RND1 PE=1 SV=1
Novel00254	0.42127	1257.85	-11.544	2.2884e-17	2.7362e-15	0
Novel01144	0.210635	419.941	-10.961	2.5991e-17	3.0926e-15	Pol polyprotein [Dicentrarchus labrax]
cobia_male_GLEAN_10007025	24765.8	1466.72	4.0777	2.6724e-17	3.1646e-15	FABPH_PIG Fatty acid-binding protein, heart OS=Sus scrofa GN=FABP3 PE=2 SV=3
cobia_male_GLEAN_10007602	217.152	6.17091	5.1371	2.8077e-17	3.3089e-15	A0A087XNF1_POEFO Uncharacterized protein OS=Poecilia formosa PE=4 SV=1
Novel01916	0.42127	2182.55	-12.339	2.9026e-17	3.4044e-15	0
cobia_male_GLEAN_10018346	0.321799	3349.74	-13.346	2.9693e-17	3.4662e-15	KLH10_HUMAN Kelch-like protein 10 OS=Homo sapiens GN=KLHL10 PE=1 SV=1
cobia_male_GLEAN_10017430	2.4543	5716.21	-11.186	3.2356e-17	3.7593e-15	DYXC1_PANPA Dyslexia susceptibility 1 candidate gene 1 protein homolog OS=Pan paniscus GN=DYX1C1 PE=3 SV=1
cobia_male_GLEAN_10014380	39089.2	2495.25	3.9695	3.2997e-17	3.8157e-15	SPRC_COTJA SPARC OS=Coturnix coturnix japonica GN=SPARC PE=2 SV=1
cobia_male_GLEAN_10019512	8.0188	8350.52	-10.024	3.3843e-17	3.8953e-15	CC151_MOUSE Coiled-coil domain-containing protein 151 OS=Mus musculus GN=Ccdc151 PE=2 SV=1
cobia_male_GLEAN_10013738	0.210635	1632.07	-12.92	3.4554e-17	3.9586e-15	ARRC_LITPI Arrestin-C OS=Lithobates pipiens GN=arr3 PE=2 SV=1
cobia_male_GLEAN_10004758	63.8117	0.503734	6.985	3.4819e-17	3.9705e-15	BKRB2_MOUSE B2 bradykinin receptor OS=Mus musculus GN=Bdkrb2 PE=2 SV=4
cobia_male_GLEAN_10002764	0.645845	1668.46	-11.335	4.2768e-17	4.8322e-15	CP093_MOUSE Coiled-coil domain-containing protein C16orf93 homolog OS=Mus musculus GN=Gm166 PE=1 SV=2
cobia_male_GLEAN_10020002	249.735	9.90556	4.656	4.2644e-17	4.8322e-15	S6A13_RAT Sodium- and chloride-dependent GABA transporter 2 OS=Rattus norvegicus GN=Slc6a13 PE=1 SV=1
cobia_male_GLEAN_10015186	317.045	15.1382	4.3884	4.337e-17	4.8779e-15	F101A_HUMAN Filamin-interacting protein FAM101A OS=Homo sapiens GN=FAM101A PE=1 SV=3
cobia_male_GLEAN_10005083	1.58561	4531.54	-11.481	4.4055e-17	4.9323e-15	LR74A_HUMAN Leucine-rich repeat-containing protein 74A OS=Homo sapiens GN=LRRC74A PE=2 SV=2
cobia_male_GLEAN_10020766	2.46744	99.5371	-5.3341	4.6013e-17	5.1282e-15	K2C8_DANRE Keratin, type II cytoskeletal 8 OS=Danio rerio GN=krt8 PE=1 SV=1
cobia_male_GLEAN_10014963	0.670828	100.715	-7.2301	4.6602e-17	5.157e-15	P2RX2_HUMAN P2X purinoceptor 2 OS=Homo sapiens GN=P2RX2 PE=1 SV=1
cobia_male_GLEAN_10016597	7.01096	19090.4	-11.411	4.669e-17	5.157e-15	IQUB_MACFA IQ and ubiquitin-like domain-containing protein OS=Macaca fascicularis GN=IQUB PE=2 SV=2
Novel02244	2.79281	6072.38	-11.086	5.0661e-17	5.5459e-15	PREDICTED: lisH domain-containing protein C1711.05-like isoform X1 [Larimichthys crocea]
cobia_male_GLEAN_10015701	19.9518	17518	-9.7781	5.0602e-17	5.5459e-15	H15_RAT Histone H1.5 OS=Rattus norvegicus GN=Hist1h1b PE=1 SV=1
Novel00437	0	134.115	#NAME?	5.2465e-17	5.718e-15	0
cobia_male_GLEAN_10015852	190.487	8.40679	4.502	5.4308e-17	5.8927e-15	F110C_MOUSE Protein FAM110C OS=Mus musculus GN=Fam110c PE=1 SV=1
cobia_male_GLEAN_10019207	58.5896	0.322376	7.5058	5.7974e-17	6.2086e-15	MYG_SARCH Myoglobin OS=Sarda chiliensis GN=mb PE=2 SV=3
cobia_male_GLEAN_10013697	1708.85	105.012	4.0244	5.7975e-17	6.2086e-15	CLIC2_HUMAN Chloride intracellular channel protein 2 OS=Homo sapiens GN=CLIC2 PE=1 SV=3
cobia_male_GLEAN_10017377	12426.5	707.937	4.1337	5.763e-17	6.2086e-15	CK096_RAT Uncharacterized protein C11orf96 homolog OS=Rattus norvegicus GN=Ag2 PE=1 SV=1
cobia_male_GLEAN_10012853	0	140.671	#NAME?	5.8927e-17	6.2833e-15	CTP5A_MOUSE Contactin-associated protein like 5-1 OS=Mus musculus GN=Cntnap5a PE=1 SV=1
cobia_male_GLEAN_10021139	4.50711	4675.6	-10.019	6.0335e-17	6.4057e-15	AMPD3_MOUSE AMP deaminase 3 OS=Mus musculus GN=Ampd3 PE=1 SV=2
cobia_male_GLEAN_10019913	4.75324	3446.94	-9.5022	6.3344e-17	6.6963e-15	CC114_RAT Coiled-coil domain-containing protein 114 OS=Rattus norvegicus GN=Ccdc114 PE=1 SV=1
cobia_male_GLEAN_10009573	0.452344	58.1196	-7.0055	6.6961e-17	7.0484e-15	FGF13_RAT Fibroblast growth factor 13 OS=Rattus norvegicus GN=Fgf13 PE=1 SV=2
Novel02920	0	608.38	#NAME?	6.8909e-17	7.1993e-15	PREDICTED: flagellar attachment zone protein 1-like, partial [Stegastes partitus]
Novel01593	6.11949	14936.1	-11.253	6.898e-17	7.1993e-15	PREDICTED: N-acetyl-D-glucosamine kinase isoform X2 [Larimichthys crocea]
cobia_male_GLEAN_10019561	11.867	18766.5	-10.627	7.3235e-17	7.6112e-15	DYH6_HUMAN Dynein heavy chain 6, axonemal OS=Homo sapiens GN=DNAH6 PE=2 SV=3
Novel01858	0.210635	2009.01	-13.219	7.5932e-17	7.8584e-15	PREDICTED: uncharacterized protein LOC104931133 isoform X1 [Larimichthys crocea]
cobia_male_GLEAN_10005024	3.79762	4772.09	-10.295	7.6364e-17	7.87e-15	F228B_MOUSE Protein FAM228B OS=Mus musculus GN=Fam228b PE=2 SV=1
cobia_male_GLEAN_10004804	0.210635	149.585	-9.472	8.1256e-17	8.3392e-15	HYEP_HUMAN Epoxide hydrolase 1 OS=Homo sapiens GN=EPHX1 PE=1 SV=1
cobia_male_GLEAN_10015561	17326.7	1034.92	4.0654	8.1722e-17	8.3522e-15	ECM1_MOUSE Extracellular matrix protein 1 OS=Mus musculus GN=Ecm1 PE=1 SV=2
Novel00202	1.52777	99.5205	-6.0255	8.3776e-17	8.5269e-15	0
cobia_male_GLEAN_10000823	4.49251	302.169	-6.0717	8.4606e-17	8.5759e-15	FEM1B_CHICK Protein fem-1 homolog B OS=Gallus gallus GN=FEM1B PE=2 SV=1
cobia_male_GLEAN_10015611	0.84254	1270.97	-10.559	8.666e-17	8.748e-15	CELF3_DANRE CUGBP Elav-like family member 3 OS=Danio rerio GN=celf3 PE=2 SV=2
cobia_male_GLEAN_10004355	606.919	31.0009	4.2911	8.9621e-17	9.01e-15	ZDHC8_HUMAN Probable palmitoyltransferase ZDHHC8 OS=Homo sapiens GN=ZDHHC8 PE=1 SV=3
cobia_male_GLEAN_10001232	1639.62	91.7379	4.1597	9.0222e-17	9.0336e-15	INHBB_CHICK Inhibin beta B chain OS=Gallus gallus GN=INHBB PE=2 SV=2
cobia_male_GLEAN_10020020	174.904	5.98481	4.8691	9.1743e-17	9.1487e-15	S6A13_RAT Sodium- and chloride-dependent GABA transporter 2 OS=Rattus norvegicus GN=Slc6a13 PE=1 SV=1
Novel03102	0	97.834	#NAME?	9.3133e-17	9.2498e-15	0
cobia_male_GLEAN_10007097	0.42127	472.31	-10.131	9.9825e-17	9.8746e-15	DCLK3_MOUSE Serine/threonine-protein kinase DCLK3 OS=Mus musculus GN=Dclk3 PE=2 SV=2
cobia_male_GLEAN_10009410	5.52452	10590.9	-10.905	1.0432e-16	1.0278e-14	GRIA4_RAT Glutamate receptor 4 OS=Rattus norvegicus GN=Gria4 PE=1 SV=1
Novel03419	3.21956	5196.6	-10.656	1.0685e-16	1.0486e-14	PREDICTED: uncharacterized protein LOC103467109 [Poecilia reticulata]
cobia_male_GLEAN_10001116	10.4283	262.738	-4.6551	1.0823e-16	1.0578e-14	KIF5C_MOUSE Kinesin heavy chain isoform 5C OS=Mus musculus GN=Kif5c PE=1 SV=3
cobia_male_GLEAN_10016830	6.41647	6229.33	-9.9231	1.1371e-16	1.107e-14	CBPC2_DANRE Cytosolic carboxypeptidase 2 OS=Danio rerio GN=zte25 PE=2 SV=1
cobia_male_GLEAN_10004265	315.479	17.8916	4.1402	1.3567e-16	1.3156e-14	RN208_MOUSE RING finger protein 208 OS=Mus musculus GN=Rnf208 PE=1 SV=2
cobia_male_GLEAN_10019360	1193.38	70.514	4.081	1.3862e-16	1.339e-14	DUS5_HUMAN Dual specificity protein phosphatase 5 OS=Homo sapiens GN=DUSP5 PE=1 SV=2
Novel00140	4.47248	125.446	-4.8098	1.3984e-16	1.3455e-14	LOC569167 protein [Danio rerio]
cobia_male_GLEAN_10008885	3.26633	123.2	-5.2372	1.4334e-16	1.3738e-14	ALK_HUMAN ALK tyrosine kinase receptor OS=Homo sapiens GN=ALK PE=1 SV=3
cobia_male_GLEAN_10007886	14657.6	1010.27	3.8588	1.5312e-16	1.4618e-14	CO4A6_HUMAN Collagen alpha-6(IV) chain OS=Homo sapiens GN=COL4A6 PE=1 SV=3
cobia_male_GLEAN_10018000	11.5168	13489.8	-10.194	1.5747e-16	1.4975e-14	DYH7_HUMAN Dynein heavy chain 7, axonemal OS=Homo sapiens GN=DNAH7 PE=1 SV=2
Novel01540	27.4797	34997.2	-10.315	1.593e-16	1.5091e-14	PREDICTED: uncharacterized protein LOC104965595 [Notothenia coriiceps]
cobia_male_GLEAN_10013002	0.432441	1034.44	-11.224	1.6132e-16	1.5224e-14	LRC24_MOUSE Leucine-rich repeat-containing protein 24 OS=Mus musculus GN=Lrrc24 PE=2 SV=1
cobia_male_GLEAN_10005189	9.35288	12742	-10.412	1.6768e-16	1.5764e-14	EFHC1_HUMAN EF-hand domain-containing protein 1 OS=Homo sapiens GN=EFHC1 PE=1 SV=1
cobia_male_GLEAN_10006524	106.362	193953	-10.833	1.6846e-16	1.5777e-14	TBA1C_HUMAN Tubulin alpha-1C chain OS=Homo sapiens GN=TUBA1C PE=1 SV=1
cobia_male_GLEAN_10001135	903.107	52.1664	4.1137	1.9039e-16	1.7763e-14	XIRP2_HUMAN Xin actin-binding repeat-containing protein 2 OS=Homo sapiens GN=XIRP2 PE=1 SV=2
cobia_male_GLEAN_10019708	11.5154	1590.14	-7.1094	1.9444e-16	1.8072e-14	WDR17_HUMAN WD repeat-containing protein 17 OS=Homo sapiens GN=WDR17 PE=2 SV=2
Novel01988	0	40.9646	#NAME?	2.1387e-16	1.9804e-14	0
cobia_male_GLEAN_10014978	5.79273	2911.51	-8.9733	2.2341e-16	2.0609e-14	IQCD_HUMAN IQ domain-containing protein D OS=Homo sapiens GN=IQCD PE=2 SV=2
cobia_male_GLEAN_10008262	5.68448	8195.8	-10.494	2.2603e-16	2.0774e-14	PIHD3_HUMAN Protein PIH1D3 OS=Homo sapiens GN=PIH1D3 PE=1 SV=1
cobia_male_GLEAN_10006925	2663.52	84.564	4.9771	2.4082e-16	2.2051e-14	S10I_ICTPU Ictacalcin OS=Ictalurus punctatus PE=2 SV=1
cobia_male_GLEAN_10007264	1.2755	2541.13	-10.96	2.514e-16	2.2883e-14	CE049_MOUSE Uncharacterized protein C5orf49 homolog OS=Mus musculus PE=1 SV=1
Novel01207	43.5058	45691.3	-10.036	2.5177e-16	2.2883e-14	unnamed protein product [Oncorhynchus mykiss]
Novel02917	0	42.628	#NAME?	2.8511e-16	2.5818e-14	0
Novel02732	0	272.824	#NAME?	3.4124e-16	3.0788e-14	Serine/threonine-protein kinase pim-1 [Larimichthys crocea]
cobia_male_GLEAN_10010514	10.1258	9483.1	-9.8712	3.462e-16	3.1122e-14	SPEF1_XENLA Sperm flagellar protein 1 OS=Xenopus laevis GN=spef1 PE=2 SV=1
cobia_male_GLEAN_10019921	0	462.805	#NAME?	3.6326e-16	3.2537e-14	E6ZFC7_DICLA Uncharacterized protein OS=Dicentrarchus labrax GN=DLA_It03020 PE=4 SV=1
cobia_male_GLEAN_10008035	6.10376	4491.78	-9.5234	3.6681e-16	3.2735e-14	CCD13_HUMAN Coiled-coil domain-containing protein 13 OS=Homo sapiens GN=CCDC13 PE=1 SV=2
cobia_male_GLEAN_10020922	0.631905	1610.36	-11.315	3.958e-16	3.5194e-14	WDR93_HUMAN WD repeat-containing protein 93 OS=Homo sapiens GN=WDR93 PE=2 SV=1
cobia_male_GLEAN_10018388	216.255	9.47012	4.5132	3.9848e-16	3.5306e-14	CSL2_ONCKE L-rhamnose-binding lectin CSL2 OS=Oncorhynchus keta PE=1 SV=1
cobia_male_GLEAN_10015112	43.0672	657.679	-3.9327	4.2178e-16	3.7236e-14	TUTLA_MOUSE Protein turtle homolog A OS=Mus musculus GN=Igsf9 PE=1 SV=2
Novel01727	0.221806	114.827	-9.0159	4.3074e-16	3.7756e-14	0
cobia_male_GLEAN_10017260	1.44829	246.325	-7.4101	4.3037e-16	3.7756e-14	LDHBA_DANRE L-lactate dehydrogenase B-A chain OS=Danio rerio GN=ldhba PE=2 SV=4
Novel02495	1.81624	1871.73	-10.009	4.3441e-16	3.7943e-14	Homeodomain-interacting protein kinase 2 [Larimichthys crocea]
cobia_male_GLEAN_10008871	1193.4	73.966	4.0121	4.4917e-16	3.9094e-14	ID2_PIG DNA-binding protein inhibitor ID-2 OS=Sus scrofa GN=ID2 PE=2 SV=1
cobia_male_GLEAN_10010529	139.829	5.16967	4.7575	4.6671e-16	4.0478e-14	SDF1_XENTR Stromal cell-derived factor 1 OS=Xenopus tropicalis GN=cxcl12 PE=3 SV=1
cobia_male_GLEAN_10016021	0.111164	49.4109	-8.796	4.7345e-16	4.0918e-14	SEM7A_MOUSE Semaphorin-7A OS=Mus musculus GN=Sema7a PE=1 SV=1
Novel01058	1.4682	109.53	-6.2211	4.8736e-16	4.1973e-14	PREDICTED: uncharacterized protein LOC102294500 [Haplochromis burtoni]
cobia_male_GLEAN_10000914	2.16866	2984.34	-10.426	5.1508e-16	4.4206e-14	PCDP1_HUMAN Cilia- and flagella-associated protein 221 OS=Homo sapiens GN=CFAP221 PE=1 SV=2
cobia_male_GLEAN_10011400	2.46495	1989.25	-9.6565	5.4413e-16	4.6536e-14	ERIP6_HUMAN Glutamate-rich protein 6 OS=Homo sapiens GN=ERICH6 PE=2 SV=1
cobia_male_GLEAN_10003716	723.198	30.7132	4.5575	5.489e-16	4.6782e-14	COL12_DANRE Collectin-12 OS=Danio rerio GN=colec12 PE=2 SV=1
Novel02779	45.3085	717.656	-3.9854	5.6723e-16	4.8178e-14	0
cobia_male_GLEAN_10010627	182.38	8.64285	4.3993	5.7606e-16	4.876e-14	CHST3_CHICK Carbohydrate sulfotransferase 3 OS=Gallus gallus GN=CHST3 PE=1 SV=1
cobia_male_GLEAN_10005344	292.115	12808.7	-5.4544	5.786e-16	4.8806e-14	IF172_DANRE Intraflagellar transport protein 172 homolog OS=Danio rerio GN=ift172 PE=2 SV=1
cobia_male_GLEAN_10007595	1.61453	2542.19	-10.621	5.8283e-16	4.8996e-14	ERIC2_HUMAN Glutamate-rich protein 2 OS=Homo sapiens GN=ERICH2 PE=1 SV=1
cobia_male_GLEAN_10012788	553.635	31.6965	4.1265	5.9785e-16	5.0087e-14	DESP_HUMAN Desmoplakin OS=Homo sapiens GN=DSP PE=1 SV=3
cobia_male_GLEAN_10020429	15.1051	16177.3	-10.065	6.0775e-16	5.0744e-14	TTLL3_DANRE Tubulin monoglycylase TTLL3 OS=Danio rerio GN=ttll3 PE=2 SV=1
cobia_male_GLEAN_10012945	0	141.56	#NAME?	6.2447e-16	5.1964e-14	ABHD8_XENLA Abhydrolase domain-containing protein 8 OS=Xenopus laevis GN=abhd8 PE=2 SV=1
Novel02507	0	46.0909	#NAME?	6.2706e-16	5.2004e-14	0
cobia_male_GLEAN_10004405	8.79808	182.179	-4.372	6.3745e-16	5.2688e-14	DYHC_HELCR Dynein beta chain, ciliary OS=Heliocidaris crassispina PE=1 SV=1
Novel01160	10.6888	8726.97	-9.6732	6.5655e-16	5.4085e-14	Hypothetical protein EH28_22612 [Larimichthys crocea]
cobia_male_GLEAN_10001661	208.239	7.06248	4.8819	6.7789e-16	5.5657e-14	ABCA1_MOUSE ATP-binding cassette sub-family A member 1 OS=Mus musculus GN=Abca1 PE=1 SV=4
Novel02218	4.99854	9661.2	-10.916	6.8196e-16	5.5805e-14	PREDICTED: uncharacterized protein C9orf171 homolog [Larimichthys crocea]
Novel02275	0	284.565	#NAME?	7.0773e-16	5.7722e-14	PREDICTED: uncharacterized protein LOC104957370 [Notothenia coriiceps]
cobia_male_GLEAN_10012841	6.1219	6641.01	-10.083	7.381e-16	5.984e-14	ANMY1_MOUSE Ankyrin repeat and MYND domain-containing protein 1 OS=Mus musculus GN=Ankmy1 PE=1 SV=1
cobia_male_GLEAN_10005187	764.975	51.1499	3.9026	7.3856e-16	5.984e-14	MYCN_CHICK N-myc proto-oncogene protein OS=Gallus gallus GN=MYCN PE=3 SV=1
cobia_male_GLEAN_10012451	11.6593	12686	-10.088	7.4408e-16	6.009e-14	DAW1_XENTR Dynein assembly factor with WDR repeat domains 1 OS=Xenopus tropicalis GN=daw1 PE=2 SV=1
cobia_male_GLEAN_10006163	0	376.363	#NAME?	7.7072e-16	6.1843e-14	MK10_HUMAN Mitogen-activated protein kinase 10 OS=Homo sapiens GN=MAPK10 PE=1 SV=2
Novel02362	130.592	5.41396	4.5922	7.7081e-16	6.1843e-14	0
cobia_male_GLEAN_10001521	2.59898	3230.49	-10.28	8.061e-16	6.4464e-14	DPOLN_MOUSE DNA polymerase nu OS=Mus musculus GN=Poln PE=2 SV=2
cobia_male_GLEAN_10017064	6892.59	475.757	3.8567	8.1397e-16	6.4883e-14	ANXA2_CHICK Annexin A2 OS=Gallus gallus GN=ANXA2 PE=1 SV=2
cobia_male_GLEAN_10013134	0	242.498	#NAME?	8.3952e-16	6.6704e-14	GBRB3_CHICK Gamma-aminobutyric acid receptor subunit beta-3 OS=Gallus gallus GN=GABRB3 PE=2 SV=1
cobia_male_GLEAN_10007187	23.3667	14757	-9.3027	8.4965e-16	6.7292e-14	DYH3_HUMAN Dynein heavy chain 3, axonemal OS=Homo sapiens GN=DNAH3 PE=2 SV=1
cobia_male_GLEAN_10001130	6.37086	202.087	-4.9873	8.6218e-16	6.8066e-14	COSA1_MOUSE Collagen alpha-1(XXVIII) chain OS=Mus musculus GN=Col28a1 PE=2 SV=1
Novel01269	0	201.713	#NAME?	8.7431e-16	6.8803e-14	0
cobia_male_GLEAN_10016213	5.36482	2066.71	-8.5896	8.9404e-16	7.0131e-14	LAP4B_RAT Lysosomal-associated transmembrane protein 4B OS=Rattus norvegicus GN=Laptm4b PE=2 SV=1
cobia_male_GLEAN_10016344	6.72843	5651.69	-9.7142	9.1025e-16	7.1176e-14	DYH5_HUMAN Dynein heavy chain 5, axonemal OS=Homo sapiens GN=DNAH5 PE=1 SV=3
Novel02222	0.987216	1107.42	-10.132	9.9484e-16	7.7544e-14	Hypothetical protein EH28_03019 [Larimichthys crocea]
cobia_male_GLEAN_10006018	679.615	43.893	3.9527	1.0269e-15	7.9793e-14	TM100_HUMAN Transmembrane protein 100 OS=Homo sapiens GN=TMEM100 PE=1 SV=2
Novel02226	18.7855	14967.2	-9.638	1.0648e-15	8.2472e-14	PREDICTED: uncharacterized protein C9orf117 homolog isoform X1 [Pundamilia nyererei]
Novel02243	0.210635	924.325	-12.099	1.0704e-15	8.2649e-14	PREDICTED: putative golgin subfamily A member 6-like protein 6-like [Haplochromis burtoni]
cobia_male_GLEAN_10021148	916.924	54.2374	4.0794	1.0776e-15	8.2946e-14	RASFA_XENLA Ras association domain-containing protein 10 OS=Xenopus laevis GN=rassf10 PE=2 SV=1
Novel02488	0.210635	597.007	-11.469	1.0988e-15	8.4286e-14	PREDICTED: uncharacterized protein C22orf31-like isoform X1 [Oreochromis niloticus]
Novel03042	0.210635	1653.02	-12.938	1.1019e-15	8.4286e-14	0
cobia_male_GLEAN_10006920	4.22898	3925.3	-9.8583	1.1352e-15	8.6565e-14	LRC71_HUMAN Leucine-rich repeat-containing protein 71 OS=Homo sapiens GN=LRRC71 PE=2 SV=1
cobia_male_GLEAN_10013454	3.27115	311.417	-6.5729	1.1755e-15	8.9361e-14	CRA1B_DANRE Collagen alpha-1(XXVII) chain B OS=Danio rerio GN=col27a1b PE=2 SV=1
cobia_male_GLEAN_10014466	0.324568	903.795	-11.443	1.2402e-15	9.3995e-14	TTC16_MACFA Tetratricopeptide repeat protein 16 OS=Macaca fascicularis GN=TTC16 PE=2 SV=1
cobia_male_GLEAN_10001826	0	63.2801	#NAME?	1.2476e-15	9.4263e-14	EAA3_RABIT Excitatory amino acid transporter 3 OS=Oryctolagus cuniculus GN=SLC1A1 PE=2 SV=1
cobia_male_GLEAN_10020086	0.210635	134.637	-9.3201	1.267e-15	9.5438e-14	TLR1_DROME Tachykinin-like peptides receptor 86C OS=Drosophila melanogaster GN=TkR86C PE=2 SV=2
Novel00571	0	489.745	#NAME?	1.3681e-15	1.0274e-13	Homeodomain-interacting protein kinase 2 [Larimichthys crocea]
Novel03339	1.11532	967.741	-9.761	1.4346e-15	1.074e-13	PREDICTED: thyrotropin-releasing hormone-degrading ectoenzyme-like, partial [Stegastes partitus]
Novel00518	2.35656	1570.06	-9.3799	1.4462e-15	1.0795e-13	PREDICTED: synaptonemal complex protein 1-like [Poecilia reticulata]>gi|658887103|ref|XP_008426414.1| PREDICTED: synaptonemal complex protein 1-like [Poecilia reticulata]
cobia_male_GLEAN_10021330	4.41405	634.712	-7.1679	1.5392e-15	1.1453e-13	LECG_THANI Galactose-specific lectin nattectin OS=Thalassophryne nattereri PE=1 SV=1
cobia_male_GLEAN_10021483	633.751	37.9709	4.0609	1.5508e-15	1.1506e-13	ATL5_HUMAN ADAMTS-like protein 5 OS=Homo sapiens GN=ADAMTSL5 PE=1 SV=3
cobia_male_GLEAN_10015834	15.9566	11544.5	-9.4988	1.6273e-15	1.2036e-13	IDLC_HUMAN Axonemal dynein light intermediate polypeptide 1 OS=Homo sapiens GN=DNALI1 PE=1 SV=2
cobia_male_GLEAN_10014296	2.12189	3083.21	-10.505	1.6364e-15	1.2068e-13	SPAT4_HUMAN Spermatogenesis-associated protein 4 OS=Homo sapiens GN=SPATA4 PE=1 SV=1
cobia_male_GLEAN_10003343	0	317.893	#NAME?	1.6777e-15	1.2336e-13	CNGB3_CANLF Cyclic nucleotide-gated cation channel beta-3 OS=Canis lupus familiaris GN=CNGB3 PE=1 SV=1
cobia_male_GLEAN_10002535	39.1966	0	Inf	1.7012e-15	1.2471e-13	CAH10_BOVIN Carbonic anhydrase-related protein 10 OS=Bos taurus GN=CA10 PE=2 SV=1
cobia_male_GLEAN_10010111	0	193.221	#NAME?	1.7906e-15	1.3087e-13	FEZ1_RAT Fasciculation and elongation protein zeta-1 OS=Rattus norvegicus GN=Fez1 PE=1 SV=1
Novel00006	0	610.7	#NAME?	1.8027e-15	1.3136e-13	Cyclin-dependent kinase 18 [Larimichthys crocea]
cobia_male_GLEAN_10016848	8210.6	605.049	3.7624	1.8217e-15	1.3236e-13	PHLA2_SALSA Pleckstrin homology-like domain family A member 2 OS=Salmo salar GN=phlda2 PE=2 SV=1
cobia_male_GLEAN_10017237	0.222328	355.698	-10.644	1.8557e-15	1.3404e-13	KCND2_HUMAN Potassium voltage-gated channel subfamily D member 2 OS=Homo sapiens GN=KCND2 PE=1 SV=2
cobia_male_GLEAN_10006827	173.752	8.23202	4.3996	1.8505e-15	1.3404e-13	EVA1B_MOUSE Protein eva-1 homolog B OS=Mus musculus GN=Eva1b PE=1 SV=1
Novel00795	1.09542	716.044	-9.3524	1.8851e-15	1.3576e-13	0
cobia_male_GLEAN_10006988	2.85407	1661.04	-9.1849	1.9412e-15	1.394e-13	ZN516_MOUSE Zinc finger protein 516 OS=Mus musculus GN=Znf516 PE=1 SV=1
cobia_male_GLEAN_10008673	251.351	13.2437	4.2463	1.9745e-15	1.4138e-13	NMD3B_HUMAN Glutamate receptor ionotropic, NMDA 3B OS=Homo sapiens GN=GRIN3B PE=2 SV=2
cobia_male_GLEAN_10014412	8.33226	6754.31	-9.6629	2.0432e-15	1.4548e-13	CC180_HUMAN Coiled-coil domain-containing protein 180 OS=Homo sapiens GN=CCDC180 PE=2 SV=2
cobia_male_GLEAN_10018874	14.6059	8617.99	-9.2047	2.0437e-15	1.4548e-13	EAA3_RABIT Excitatory amino acid transporter 3 OS=Oryctolagus cuniculus GN=SLC1A1 PE=2 SV=1
Novel02065	0.766454	2092.99	-11.415	2.2684e-15	1.6102e-13	PREDICTED: uncharacterized protein LOC100700577 [Oreochromis niloticus]
Novel01902	0	415.731	#NAME?	2.2961e-15	1.6251e-13	PREDICTED: homeodomain-interacting protein kinase 2-like [Notothenia coriiceps]
cobia_male_GLEAN_10018119	454.213	30.1915	3.9112	2.3358e-15	1.6485e-13	FMNL3_DANRE Formin-like protein 3 OS=Danio rerio GN=fmnl3 PE=2 SV=2
cobia_male_GLEAN_10008762	1678.01	112.769	3.8953	2.3438e-15	1.6495e-13	BMP4_HUMAN Bone morphogenetic protein 4 OS=Homo sapiens GN=BMP4 PE=1 SV=1
cobia_male_GLEAN_10016623	71.5774	62816.4	-9.7774	2.4319e-15	1.7066e-13	AT2B2_MOUSE Plasma membrane calcium-transporting ATPase 2 OS=Mus musculus GN=Atp2b2 PE=1 SV=2
Novel01989	0	231.304	#NAME?	2.4604e-15	1.7216e-13	PREDICTED: transcription factor 7-like 1-like [Oreochromis niloticus]
cobia_male_GLEAN_10012862	0.111164	473.465	-12.056	2.542e-15	1.7637e-13	GPC1_DANRE Glypican-1 OS=Danio rerio GN=gpc1 PE=2 SV=1
cobia_male_GLEAN_10014465	0.210635	1374.64	-12.672	2.5387e-15	1.7637e-13	TTC16_HUMAN Tetratricopeptide repeat protein 16 OS=Homo sapiens GN=TTC16 PE=2 SV=2
cobia_male_GLEAN_10007189	486.717	29.0202	4.068	2.5317e-15	1.7637e-13	RFTN1_CHICK Raftlin OS=Gallus gallus GN=RFTN1 PE=2 SV=3
cobia_male_GLEAN_10013186	10.6663	637.848	-5.9021	2.568e-15	1.7768e-13	EPHX4_MOUSE Epoxide hydrolase 4 OS=Mus musculus GN=Ephx4 PE=2 SV=2
cobia_male_GLEAN_10017168	109.634	4.22961	4.696	2.7285e-15	1.8825e-13	GLDN_HUMAN Gliomedin OS=Homo sapiens GN=GLDN PE=2 SV=1
Novel01618	1.71123	2886.93	-10.72	3.1451e-15	2.1639e-13	hypothetical protein EH28_22536 [Larimichthys crocea]
cobia_male_GLEAN_10006640	31.3177	16559.9	-9.0465	3.16e-15	2.1681e-13	CFA53_MOUSE Cilia- and flagella-associated protein 53 OS=Mus musculus GN=Cfap53 PE=2 SV=3
Novel01878	0	366.808	#NAME?	3.5803e-15	2.4496e-13	PREDICTED: uncharacterized protein LOC102078305 [Oreochromis niloticus]
cobia_male_GLEAN_10007721	6.49474	5176.79	-9.6386	3.6421e-15	2.485e-13	FBX36_PONAB F-box only protein 36 OS=Pongo abelii GN=FBXO36 PE=2 SV=1
cobia_male_GLEAN_10002821	142.525	7.80429	4.1908	3.9123e-15	2.662e-13	HS3S2_HUMAN Heparan sulfate glucosamine 3-O-sulfotransferase 2 OS=Homo sapiens GN=HS3ST2 PE=1 SV=1
cobia_male_GLEAN_10007968	265.111	15.4605	4.0999	4.0297e-15	2.7343e-13	IBP3_HUMAN Insulin-like growth factor-binding protein 3 OS=Homo sapiens GN=IGFBP3 PE=1 SV=2
cobia_male_GLEAN_10020267	0	36.1079	#NAME?	4.0734e-15	2.7417e-13	LRRN2_HUMAN Leucine-rich repeat neuronal protein 2 OS=Homo sapiens GN=LRRN2 PE=2 SV=2
cobia_male_GLEAN_10002658	7.524	4768.89	-9.3079	4.0566e-15	2.7417e-13	DMC1_MOUSE Meiotic recombination protein DMC1/LIM15 homolog OS=Mus musculus GN=Dmc1 PE=1 SV=1
cobia_male_GLEAN_10009595	182.391	6.80145	4.7451	4.0739e-15	2.7417e-13	NSG2_HUMAN Neuron-specific protein family member 2 OS=Homo sapiens GN=NSG2 PE=2 SV=1
cobia_male_GLEAN_10008971	0.631905	980.2	-10.599	4.2054e-15	2.8224e-13	NXRD1_HUMAN NADP-dependent oxidoreductase domain-containing protein 1 OS=Homo sapiens GN=NOXRED1 PE=2 SV=2
cobia_male_GLEAN_10015505	403.822	26.9776	3.9039	4.2634e-15	2.8536e-13	STEA4_HUMAN Metalloreductase STEAP4 OS=Homo sapiens GN=STEAP4 PE=1 SV=1
cobia_male_GLEAN_10004077	5.09838	2227.51	-8.7712	4.348e-15	2.9023e-13	CC152_HUMAN Coiled-coil domain-containing protein 152 OS=Homo sapiens GN=CCDC152 PE=2 SV=3
Novel01691	0	136.831	#NAME?	4.5468e-15	3.0268e-13	0
cobia_male_GLEAN_10005364	7.69529	3070.77	-8.6404	4.7716e-15	3.1679e-13	RFX6_DANRE DNA-binding protein RFX6 OS=Danio rerio GN=rfx6 PE=2 SV=2
cobia_male_GLEAN_10018601	0	75.9774	#NAME?	4.8222e-15	3.1843e-13	#N/A
cobia_male_GLEAN_10017775	0.984778	815.389	-9.6935	4.8151e-15	3.1843e-13	DNM3B_HUMAN DNA (cytosine-5)-methyltransferase 3B OS=Homo sapiens GN=DNMT3B PE=1 SV=1
Novel02585	0.221806	139	-9.2916	4.8389e-15	3.1868e-13	0
cobia_male_GLEAN_10006918	15.002	15290.1	-9.9932	5.0723e-15	3.3316e-13	RN115_MOUSE E3 ubiquitin-protein ligase RNF115 OS=Mus musculus GN=Rnf115 PE=1 SV=1
cobia_male_GLEAN_10005973	1.28882	58.6804	-5.5088	5.1276e-15	3.359e-13	CCND2_MOUSE G1/S-specific cyclin-D2 OS=Mus musculus GN=Ccnd2 PE=1 SV=1
cobia_male_GLEAN_10013248	73.9655	1.68554	5.4556	5.2452e-15	3.4269e-13	CP2J2_HUMAN Cytochrome P450 2J2 OS=Homo sapiens GN=CYP2J2 PE=1 SV=2
cobia_male_GLEAN_10003465	0.333492	235.179	-9.4619	5.3397e-15	3.4794e-13	CUBN_CANLF Cubilin OS=Canis lupus familiaris GN=CUBN PE=1 SV=1
cobia_male_GLEAN_10021421	9480.06	396.907	4.578	5.4503e-15	3.5421e-13	CDN1C_MOUSE Cyclin-dependent kinase inhibitor 1C OS=Mus musculus GN=Cdkn1c PE=2 SV=2
cobia_male_GLEAN_10012182	8.87492	5251.62	-9.2088	5.9252e-15	3.8406e-13	JAM3_RAT Junctional adhesion molecule C OS=Rattus norvegicus GN=Jam3 PE=1 SV=1
Novel01151	3.22046	94.3036	-4.872	6.3832e-15	4.1266e-13	unnamed protein product [Oncorhynchus mykiss]
cobia_male_GLEAN_10012218	0	44.4076	#NAME?	6.6161e-15	4.266e-13	CASR_RAT Extracellular calcium-sensing receptor OS=Rattus norvegicus GN=Casr PE=1 SV=1
Novel01283	1.00816	62.4747	-5.9535	6.6361e-15	4.2677e-13	0
cobia_male_GLEAN_10007885	0.213404	69.9906	-8.3574	6.6787e-15	4.2839e-13	NYAP2_MOUSE Neuronal tyrosine-phosphorylated phosphoinositide-3-kinase adapter 2 OS=Mus musculus GN=Nyap2 PE=1 SV=1
cobia_male_GLEAN_10008585	0.210635	208.185	-9.9489	6.7677e-15	4.3297e-13	DESI2_DANRE Desumoylating isopeptidase 2 OS=Danio rerio GN=desi2 PE=2 SV=1
cobia_male_GLEAN_10017369	1.18382	86.8209	-6.1965	6.834e-15	4.3608e-13	HPLN3_MOUSE Hyaluronan and proteoglycan link protein 3 OS=Mus musculus GN=Hapln3 PE=2 SV=3
cobia_male_GLEAN_10019945	16.1205	8379.78	-9.0219	7.0107e-15	4.4621e-13	ZMY10_DANRE Zinc finger MYND domain-containing protein 10 OS=Danio rerio GN=zmynd10 PE=2 SV=1
cobia_male_GLEAN_10005570	9.29464	6806.76	-9.5164	7.0329e-15	4.4646e-13	LRC48_HUMAN Leucine-rich repeat-containing protein 48 OS=Homo sapiens GN=LRRC48 PE=2 SV=2
Novel00086	0	994.335	#NAME?	7.717e-15	4.8863e-13	0
cobia_male_GLEAN_10010109	0.226172	195.914	-9.7586	7.7469e-15	4.8927e-13	CFA58_MOUSE Cilia- and flagella-associated protein 58 OS=Mus musculus GN=Cfap58 PE=2 SV=1
cobia_male_GLEAN_10004198	3.5225	3733.31	-10.05	8.1457e-15	5.1314e-13	CC74A_HUMAN Coiled-coil domain-containing protein 74A OS=Homo sapiens GN=CCDC74A PE=2 SV=1
Novel00906	0	34.7424	#NAME?	8.2007e-15	5.1397e-13	0
cobia_male_GLEAN_10012881	6.58307	5361.55	-9.6697	8.1922e-15	5.1397e-13	F183B_MOUSE Protein FAM183B OS=Mus musculus GN=Fam183b PE=2 SV=2
cobia_male_GLEAN_10010453	586.709	36.0498	4.0246	8.6403e-15	5.4015e-13	LSHR_CHICK Lutropin-choriogonadotropic hormone receptor OS=Gallus gallus GN=LHCGR PE=2 SV=2
Novel00665	0	33.8953	#NAME?	8.9815e-15	5.6006e-13	0
cobia_male_GLEAN_10019540	2.29376	1189.39	-9.0183	9.0613e-15	5.6361e-13	A0A060WVP8_ONCMY Uncharacterized protein OS=Oncorhynchus mykiss GN=GSONMT00004360001 PE=4 SV=1
cobia_male_GLEAN_10010110	1.5533	290.532	-7.5472	9.4109e-15	5.8388e-13	CFA58_MOUSE Cilia- and flagella-associated protein 58 OS=Mus musculus GN=Cfap58 PE=2 SV=1
cobia_male_GLEAN_10001155	14.6257	9723.14	-9.3768	9.7794e-15	6.0522e-13	CFA47_HUMAN Cilia- and flagella-associated protein 47 OS=Homo sapiens GN=CFAP47 PE=2 SV=4
cobia_male_GLEAN_10005832	1.51998	2284	-10.553	9.9312e-15	6.1307e-13	CQ104_MOUSE Uncharacterized protein C17orf104 homolog OS=Mus musculus GN=Gm1564 PE=2 SV=1
cobia_male_GLEAN_10003626	129.41	6.32302	4.3552	1.0127e-14	6.2358e-13	SBSPO_BOVIN Somatomedin-B and thrombospondin type-1 domain-containing protein OS=Bos taurus GN=SBSPON PE=2 SV=2
cobia_male_GLEAN_10016111	8.27017	6145.98	-9.5375	1.0244e-14	6.2925e-13	MYBPP_MOUSE MYCBP-associated protein OS=Mus musculus GN=Mycbpap PE=1 SV=1
cobia_male_GLEAN_10010433	0.210635	251.549	-10.222	1.0463e-14	6.4109e-13	CF118_HUMAN Uncharacterized protein C6orf118 OS=Homo sapiens GN=C6orf118 PE=2 SV=1
Novel02438	26.4657	366.175	-3.7903	1.0499e-14	6.4169e-13	PREDICTED: myosin-9-like [Oryzias latipes]
cobia_male_GLEAN_10017878	2.45984	2331.61	-9.8885	1.0597e-14	6.4609e-13	I3KK44_ORENI Uncharacterized protein OS=Oreochromis niloticus PE=4 SV=1
cobia_male_GLEAN_10003988	5.53181	4841.73	-9.7736	1.0803e-14	6.5702e-13	SPG16_HUMAN Sperm-associated antigen 16 protein OS=Homo sapiens GN=SPAG16 PE=2 SV=2
cobia_male_GLEAN_10007753	3.73645	2496.79	-9.3842	1.1124e-14	6.7484e-13	ABHD8_XENLA Abhydrolase domain-containing protein 8 OS=Xenopus laevis GN=abhd8 PE=2 SV=1
cobia_male_GLEAN_10012338	54.4134	739.37	-3.7643	1.211e-14	7.3287e-13	W5M2R9_LEPOC Uncharacterized protein OS=Lepisosteus oculatus PE=4 SV=1
cobia_male_GLEAN_10011711	339.808	27.1502	3.6457	1.2306e-14	7.4292e-13	TFPI1_MOUSE Tissue factor pathway inhibitor OS=Mus musculus GN=Tfpi PE=2 SV=1
cobia_male_GLEAN_10018077	382.466	26.3049	3.8619	1.2482e-14	7.517e-13	TNNT2_SHEEP Troponin T, cardiac muscle OS=Ovis aries GN=TNNT2 PE=2 SV=2
cobia_male_GLEAN_10000723	0.634674	620.802	-9.9339	1.2818e-14	7.7006e-13	HBBC_ANGAN Hemoglobin cathodic subunit beta OS=Anguilla anguilla GN=hbb2 PE=1 SV=1
cobia_male_GLEAN_10012923	195.659	12.5556	3.9619	1.3329e-14	7.9879e-13	PRG4_MOUSE Proteoglycan 4 OS=Mus musculus GN=Prg4 PE=1 SV=2
cobia_male_GLEAN_10007473	2.40978	2356.49	-9.9335	1.3439e-14	8.0346e-13	CAHZ_DANRE Carbonic anhydrase OS=Danio rerio GN=cahz PE=1 SV=2
cobia_male_GLEAN_10014867	8.57307	6227.95	-9.5047	1.3931e-14	8.3083e-13	STPG2_DANRE Sperm-tail PG-rich repeat-containing protein 2 OS=Danio rerio GN=stpg2 PE=2 SV=1
cobia_male_GLEAN_10017554	11.962	9768.77	-9.6736	1.4139e-14	8.412e-13	DRC7_XENTR Dynein regulatory complex subunit 7 OS=Xenopus tropicalis GN=drc7 PE=2 SV=1
cobia_male_GLEAN_10003339	3.63249	4943.38	-10.41	1.4845e-14	8.8107e-13	CK065_HUMAN Uncharacterized protein C11orf65 OS=Homo sapiens GN=C11orf65 PE=1 SV=1
cobia_male_GLEAN_10014461	1.72785	73.8278	-5.4171	1.5289e-14	9.0527e-13	S12A2_HUMAN Solute carrier family 12 member 2 OS=Homo sapiens GN=SLC12A2 PE=1 SV=1
cobia_male_GLEAN_10018565	6136.31	444.566	3.7869	1.5407e-14	9.1003e-13	LAMB2_MOUSE Laminin subunit beta-2 OS=Mus musculus GN=Lamb2 PE=1 SV=2
cobia_male_GLEAN_10018398	10.5238	6695.94	-9.3135	1.5708e-14	9.2561e-13	CFA74_MOUSE Cilia- and flagella-associated protein 74 OS=Mus musculus GN=Cfap74 PE=2 SV=3
cobia_male_GLEAN_10006038	1.83028	2042.44	-10.124	1.579e-14	9.282e-13	CK088_DANRE UPF0722 protein C11orf88 homolog OS=Danio rerio GN=si:dkey-27p23.3 PE=3 SV=1
Novel01502	2367.07	229.481	3.3667	1.6106e-14	9.4457e-13	PREDICTED: uncharacterized protein LOC103399007, partial [Cynoglossus semilaevis]
cobia_male_GLEAN_10010866	2387.49	137.464	4.1184	1.643e-14	9.6122e-13	ATRN1_MOUSE Attractin-like protein 1 OS=Mus musculus GN=Atrnl1 PE=1 SV=2
cobia_male_GLEAN_10007218	0.210635	339.626	-10.655	1.6823e-14	9.8189e-13	HIPK1_MOUSE Homeodomain-interacting protein kinase 1 OS=Mus musculus GN=Hipk1 PE=1 SV=2
cobia_male_GLEAN_10007697	17.4181	7737.2	-8.7951	1.718e-14	1.0004e-12	CCD39_DANRE Coiled-coil domain-containing protein 39 OS=Danio rerio GN=ccdc39 PE=3 SV=2
cobia_male_GLEAN_10010457	2.36975	1594.02	-9.3937	1.7524e-14	1.018e-12	GPR75_HUMAN Probable G-protein coupled receptor 75 OS=Homo sapiens GN=GPR75 PE=1 SV=1
Novel01414	2.03805	381.192	-7.5472	1.7627e-14	1.0216e-12	hypothetical protein Pmar_PMAR012601 [Perkinsus marinus ATCC 50983]>gi|239902846|gb|EER19618.1| hypothetical protein Pmar_PMAR012601 [Perkinsus marinus ATCC 50983]
cobia_male_GLEAN_10015616	1.75117	2548.07	-10.507	1.8301e-14	1.0571e-12	A0A0F8ACC4_LARCR Meiotic recombination protein REC8 OS=Larimichthys crocea GN=EH28_10441 PE=4 SV=1
cobia_male_GLEAN_10016700	12.1742	1924.99	-7.3049	1.8325e-14	1.0571e-12	LCAT_CHICK Phosphatidylcholine-sterol acyltransferase (Fragment) OS=Gallus gallus GN=LCAT PE=1 SV=1
cobia_male_GLEAN_10006782	125.167	6.61285	4.2424	1.8696e-14	1.0759e-12	EPIPL_MOUSE Epiplakin OS=Mus musculus GN=Eppk1 PE=1 SV=2
cobia_male_GLEAN_10012253	95.8184	3.52033	4.7665	1.9042e-14	1.0933e-12	ARL14_HUMAN ADP-ribosylation factor-like protein 14 OS=Homo sapiens GN=ARL14 PE=1 SV=2
cobia_male_GLEAN_10007430	1.30286	54.7611	-5.3934	1.9245e-14	1.1024e-12	CAD12_HUMAN Cadherin-12 OS=Homo sapiens GN=CDH12 PE=2 SV=2
cobia_male_GLEAN_10002576	171.456	2143.04	-3.6438	1.9625e-14	1.1215e-12	TCF20_MOUSE Transcription factor 20 OS=Mus musculus GN=Tcf20 PE=1 SV=3
Novel02964	80.9668	1042.19	-3.6861	1.9919e-14	1.1357e-12	hypothetical protein EH28_13625 [Larimichthys crocea]
cobia_male_GLEAN_10013193	1.21443	59.4872	-5.6142	2.1795e-14	1.2369e-12	FA69A_DANRE Protein FAM69A OS=Danio rerio GN=fam69a PE=2 SV=1
Novel01085	19.0408	6821.83	-8.4849	2.1777e-14	1.2369e-12	PREDICTED: coiled-coil domain-containing protein 65 [Larimichthys crocea]>gi|808877585|gb|KKF26024.1| Coiled-coil domain-containing protein 65 [Larimichthys crocea]
cobia_male_GLEAN_10017902	3.26909	2850.99	-9.7684	2.2044e-14	1.2482e-12	TCFL5_HUMAN Transcription factor-like 5 protein OS=Homo sapiens GN=TCFL5 PE=2 SV=2
Novel02918	0.432441	212.338	-8.9396	2.2136e-14	1.2505e-12	Reticulocyte-binding protein 2 [Larimichthys crocea]
cobia_male_GLEAN_10002043	320.491	16.9604	4.24	2.2742e-14	1.2818e-12	NRIP2_HUMAN Nuclear receptor-interacting protein 2 OS=Homo sapiens GN=NRIP2 PE=1 SV=3
cobia_male_GLEAN_10019201	0.210635	404.237	-10.906	2.2892e-14	1.2873e-12	NMDE2_MOUSE Glutamate receptor ionotropic, NMDA 2B OS=Mus musculus GN=Grin2b PE=1 SV=3
cobia_male_GLEAN_10020529	137.903	1838.21	-3.7366	2.3e-14	1.2905e-12	NCHL1_HUMAN Neural cell adhesion molecule L1-like protein OS=Homo sapiens GN=CHL1 PE=1 SV=4
Novel01545	2.39815	688.871	-8.1662	2.3192e-14	1.2983e-12	PREDICTED: uncharacterized protein LOC102080843 isoform X2 [Oreochromis niloticus]
cobia_male_GLEAN_10010879	0.42127	40.5643	-6.5893	2.3266e-14	1.2995e-12	DRD5L_TAKRU D(5)-like dopamine receptor OS=Takifugu rubripes GN=dl PE=3 SV=1
cobia_male_GLEAN_10020787	24.1019	7584.05	-8.2977	2.3408e-14	1.3045e-12	PDXL2_MOUSE Podocalyxin-like protein 2 OS=Mus musculus GN=Podxl2 PE=1 SV=2
cobia_male_GLEAN_10000786	39.4758	0.159347	7.9527	2.4143e-14	1.3393e-12	LRRN3_PONAB Leucine-rich repeat neuronal protein 3 OS=Pongo abelii GN=LRRN3 PE=2 SV=1
cobia_male_GLEAN_10011509	319.612	20.5832	3.9568	2.4095e-14	1.3393e-12	SEPR_MOUSE Prolyl endopeptidase FAP OS=Mus musculus GN=Fap PE=1 SV=1
Novel00938	0.436807	994.091	-11.152	2.4594e-14	1.3613e-12	PREDICTED: uncharacterized protein LOC104931133 isoform X1 [Larimichthys crocea]
cobia_male_GLEAN_10006020	18.5439	4637	-7.9661	2.4682e-14	1.3631e-12	CB5D1_DANRE Cytochrome b5 domain-containing protein 1 OS=Danio rerio GN=cyb5d1 PE=2 SV=1
cobia_male_GLEAN_10002529	28.9276	755.84	-4.7076	2.5306e-14	1.3931e-12	MYO15_MOUSE Unconventional myosin-XV OS=Mus musculus GN=Myo15a PE=1 SV=2
cobia_male_GLEAN_10011031	32.8242	19814.1	-9.2375	2.5343e-14	1.3931e-12	EFHC2_DANRE EF-hand domain-containing family member C2 OS=Danio rerio GN=efhc2 PE=2 SV=2
cobia_male_GLEAN_10002221	1272.53	107.432	3.5662	2.5395e-14	1.3931e-12	LRC17_MOUSE Leucine-rich repeat-containing protein 17 OS=Mus musculus GN=Lrrc17 PE=2 SV=1
Novel01797	0.210635	59.5648	-8.1436	2.6952e-14	1.4752e-12	0
Novel00481	20.742	1367.08	-6.0424	2.7459e-14	1.4997e-12	PREDICTED: beta-galactoside alpha-2,6-sialyltransferase 1-like [Stegastes partitus]
cobia_male_GLEAN_10018257	12.215	5102.7	-8.7065	2.8605e-14	1.5588e-12	TTLL9_BOVIN Probable tubulin polyglutamylase TTLL9 OS=Bos taurus GN=TTLL9 PE=2 SV=1
cobia_male_GLEAN_10005590	138.264	7.45806	4.2125	2.924e-14	1.5898e-12	SC5AB_RABIT Sodium/myo-inositol cotransporter 2 OS=Oryctolagus cuniculus GN=SLC5A11 PE=1 SV=2
cobia_male_GLEAN_10008637	6.1891	470.629	-6.2487	2.9422e-14	1.5963e-12	TULP4_MOUSE Tubby-related protein 4 OS=Mus musculus GN=Tulp4 PE=2 SV=1
cobia_male_GLEAN_10011480	10.5812	2024.42	-7.5799	3.0071e-14	1.6279e-12	CC173_HUMAN Coiled-coil domain-containing protein 173 OS=Homo sapiens GN=CCDC173 PE=2 SV=2
cobia_male_GLEAN_10008920	10.5634	4067.88	-8.5891	3.051e-14	1.648e-12	CFA99_HUMAN Cilia- and flagella-associated protein 99 OS=Homo sapiens GN=CFAP99 PE=3 SV=1
cobia_male_GLEAN_10020838	10.8363	188.74	-4.1225	3.2694e-14	1.7621e-12	ABTB2_HUMAN Ankyrin repeat and BTB/POZ domain-containing protein 2 OS=Homo sapiens GN=ABTB2 PE=2 SV=2
cobia_male_GLEAN_10002235	0.887554	849.019	-9.9017	3.2868e-14	1.7638e-12	AKA14_RAT A-kinase anchor protein 14 OS=Rattus norvegicus GN=Akap14 PE=2 SV=1
Novel02254	25.2338	9200.32	-8.5102	3.2857e-14	1.7638e-12	PREDICTED: coiled-coil domain-containing protein 42B [Larimichthys crocea]
cobia_male_GLEAN_10012654	34.9552	20654.5	-9.2067	3.3339e-14	1.7851e-12	TEKT1_HUMAN Tektin-1 OS=Homo sapiens GN=TEKT1 PE=1 SV=1
cobia_male_GLEAN_10003754	1127.01	91.4537	3.6233	3.4043e-14	1.8189e-12	A0A0F8AHD4_LARCR Uncharacterized protein OS=Larimichthys crocea GN=EH28_02385 PE=4 SV=1
Novel00757	0.324568	76.7994	-7.8864	3.4202e-14	1.8203e-12	0
cobia_male_GLEAN_10013097	15.1997	11434.7	-9.5552	3.4216e-14	1.8203e-12	MIEAP_DANRE Mitochondria-eating protein OS=Danio rerio GN=spata18 PE=2 SV=2
cobia_male_GLEAN_10021026	0	511.128	#NAME?	3.4328e-14	1.8222e-12	KS6A2_HUMAN Ribosomal protein S6 kinase alpha-2 OS=Homo sapiens GN=RPS6KA2 PE=1 SV=2
cobia_male_GLEAN_10017417	15.6278	11069.4	-9.4682	3.4753e-14	1.8409e-12	SMC1B_HUMAN Structural maintenance of chromosomes protein 1B OS=Homo sapiens GN=SMC1B PE=2 SV=2
cobia_male_GLEAN_10001161	2.47092	1173.44	-8.8915	3.6978e-14	1.9545e-12	LRC4C_MOUSE Leucine-rich repeat-containing protein 4C OS=Mus musculus GN=Lrrc4c PE=1 SV=2
cobia_male_GLEAN_10015966	8.73841	4402	-8.9766	3.722e-14	1.9631e-12	NEK10_HUMAN Serine/threonine-protein kinase Nek10 OS=Homo sapiens GN=NEK10 PE=2 SV=3
cobia_male_GLEAN_10012527	97.2315	3.46678	4.8098	3.793e-14	1.9963e-12	KCNJ1_HUMAN ATP-sensitive inward rectifier potassium channel 1 OS=Homo sapiens GN=KCNJ1 PE=1 SV=1
cobia_male_GLEAN_10021077	14.9129	6000.87	-8.6525	3.8114e-14	2.0017e-12	GAS8_HUMAN Growth arrest-specific protein 8 OS=Homo sapiens GN=GAS8 PE=1 SV=1
cobia_male_GLEAN_10012726	0	53.2962	#NAME?	4.0433e-14	2.1189e-12	MR1BB_DANRE Melatonin receptor type 1B-B OS=Danio rerio GN=mtnr1bb PE=2 SV=2
Novel00253	4.47288	107.39	-4.5855	4.0817e-14	2.1346e-12	0
cobia_male_GLEAN_10017855	0	45.3169	#NAME?	4.0955e-14	2.1372e-12	GRM4_MACFA Metabotropic glutamate receptor 4 OS=Macaca fascicularis GN=GRM4 PE=2 SV=1
cobia_male_GLEAN_10005167	5.51172	3493.24	-9.3078	4.1361e-14	2.1538e-12	PPIL6_BOVIN Peptidyl-prolyl cis-trans isomerase-like 6 OS=Bos taurus GN=PPIL6 PE=2 SV=1
cobia_male_GLEAN_10010601	117.631	4.97496	4.5634	4.501e-14	2.3389e-12	F213A_XENTR Redox-regulatory protein FAM213A OS=Xenopus tropicalis GN=fam213a PE=2 SV=1
cobia_male_GLEAN_10001351	0.864882	538.178	-9.2814	4.6966e-14	2.4323e-12	CDKL2_HUMAN Cyclin-dependent kinase-like 2 OS=Homo sapiens GN=CDKL2 PE=1 SV=1
cobia_male_GLEAN_10008642	7.05211	134.653	-4.2551	4.7104e-14	2.4323e-12	MARE3_RAT Microtubule-associated protein RP/EB family member 3 OS=Rattus norvegicus GN=Mapre3 PE=1 SV=1
cobia_male_GLEAN_10012122	1683.53	135.057	3.6399	4.7033e-14	2.4323e-12	CDON_HUMAN Cell adhesion molecule-related/down-regulated by oncogenes OS=Homo sapiens GN=CDON PE=1 SV=2
cobia_male_GLEAN_10019738	0	349.611	#NAME?	4.7596e-14	2.4526e-12	CA158_MOUSE Uncharacterized protein C1orf158 homolog OS=Mus musculus PE=2 SV=2
cobia_male_GLEAN_10020642	0.853711	166.267	-7.6055	4.9648e-14	2.553e-12	PDZD4_MOUSE PDZ domain-containing protein 4 OS=Mus musculus GN=Pdzd4 PE=2 SV=2
cobia_male_GLEAN_10008691	29.0166	1513.72	-5.7051	5.0285e-14	2.5803e-12	PLSI_MOUSE Plastin-1 OS=Mus musculus GN=Pls1 PE=1 SV=1
cobia_male_GLEAN_10016206	513.35	39.0771	3.7155	5.093e-14	2.608e-12	OSR2A_XENLA Protein odd-skipped-related 2-A OS=Xenopus laevis GN=osr2-a PE=2 SV=1
cobia_male_GLEAN_10008087	12.8007	7604.99	-9.2146	5.3707e-14	2.7445e-12	CATIP_DANRE Ciliogenesis-associated TTC17-interacting protein OS=Danio rerio GN=catip PE=1 SV=1
cobia_male_GLEAN_10006311	5.2509	1699.81	-8.3386	5.4663e-14	2.7876e-12	GFI1B_CHICK Zinc finger protein Gfi-1b OS=Gallus gallus GN=GFI1B PE=2 SV=1
cobia_male_GLEAN_10008206	13.8802	6572.25	-8.8872	5.497e-14	2.7974e-12	MAK_RAT Serine/threonine-protein kinase MAK OS=Rattus norvegicus GN=Mak PE=1 SV=2
cobia_male_GLEAN_10020916	8.63256	2155.23	-7.9638	5.5476e-14	2.8174e-12	GBB5_MOUSE Guanine nucleotide-binding protein subunit beta-5 OS=Mus musculus GN=Gnb5 PE=1 SV=1
Novel01617	0.864882	45.3136	-5.7113	5.5754e-14	2.8244e-12	0
cobia_male_GLEAN_10020883	407.847	26.6622	3.9352	5.5844e-14	2.8244e-12	IRX5_XENTR Iroquois-class homeodomain protein irx-5 OS=Xenopus tropicalis GN=irx5 PE=2 SV=1
cobia_male_GLEAN_10001739	1160.95	99.0517	3.551	5.6461e-14	2.8498e-12	TMM88_MOUSE Transmembrane protein 88 OS=Mus musculus GN=Tmem88 PE=1 SV=1
Novel02423	0	31.5622	#NAME?	5.6887e-14	2.8595e-12	0
cobia_male_GLEAN_10018147	1687.17	20106.4	-3.575	5.6804e-14	2.8595e-12	HUWE1_HUMAN E3 ubiquitin-protein ligase HUWE1 OS=Homo sapiens GN=HUWE1 PE=1 SV=3
cobia_male_GLEAN_10012824	162.705	8.80259	4.2082	5.8095e-14	2.9143e-12	RP65C_DANRE Retinal Mueller cells isomerohydrolase OS=Danio rerio GN=rpe65c PE=1 SV=1
cobia_male_GLEAN_10014118	2704.92	210.716	3.6822	5.8216e-14	2.9145e-12	ANDR_MACFA Androgen receptor OS=Macaca fascicularis GN=AR PE=2 SV=1
cobia_male_GLEAN_10002467	2.00288	102.644	-5.6794	5.8814e-14	2.9384e-12	TCRGL_MOUSE Transcription elongation regulator 1-like protein OS=Mus musculus GN=Tcerg1l PE=2 SV=3
cobia_male_GLEAN_10008023	6.99558	1164.33	-7.3788	6.2573e-14	3.1199e-12	OBSCN_HUMAN Obscurin OS=Homo sapiens GN=OBSCN PE=1 SV=3
cobia_male_GLEAN_10018145	17.9853	6499.88	-8.4974	6.3217e-14	3.1457e-12	RIBC1_BOVIN RIB43A-like with coiled-coils protein 1 OS=Bos taurus GN=RIBC1 PE=2 SV=1
cobia_male_GLEAN_10003627	4.67204	2705.01	-9.1774	6.3349e-14	3.1459e-12	G3NE90_GASAC Uncharacterized protein OS=Gasterosteus aculeatus PE=4 SV=1
Novel01489	0	675.844	#NAME?	6.3493e-14	3.1467e-12	0
Novel02470	0	97.6747	#NAME?	6.388e-14	3.1595e-12	0
cobia_male_GLEAN_10004605	1449.18	116.555	3.6362	6.8264e-14	3.3696e-12	PAR1_XENLA Proteinase-activated receptor 1 OS=Xenopus laevis GN=f2r PE=1 SV=1
Novel02756	10.843	272.701	-4.6525	6.9874e-14	3.4421e-12	PREDICTED: V-set domain-containing T-cell activation inhibitor 1-like isoform X3 [Stegastes partitus]
cobia_male_GLEAN_10018196	74.4982	3.02324	4.623	7.0813e-14	3.4814e-12	#N/A
cobia_male_GLEAN_10018055	25.6759	13889.4	-9.0794	7.2099e-14	3.5376e-12	LRC23_BOVIN Leucine-rich repeat-containing protein 23 OS=Bos taurus GN=LRRC23 PE=2 SV=1
cobia_male_GLEAN_10019707	7.03678	992.381	-7.1398	7.2879e-14	3.5687e-12	A0A0L7R4Y7_9HYME Phosphatidylinositol 3,4,5-trisphosphate 3-phosphatase and dual-specificity protein phosphatase PTEN OS=Habropoda laboriosa GN=WH47_12741 PE=4 SV=1
Novel00792	0	129.647	#NAME?	7.3732e-14	3.6034e-12	PREDICTED: uncharacterized protein LOC102081284 [Oreochromis niloticus]
cobia_male_GLEAN_10007217	379.731	26.8033	3.8245	7.445e-14	3.6312e-12	ANGP2_BOVIN Angiopoietin-2 OS=Bos taurus GN=ANGPT2 PE=2 SV=3
cobia_male_GLEAN_10013897	1.75508	407.538	-7.8593	7.5811e-14	3.6903e-12	ACH92_ONCMY Neuronal acetylcholine receptor subunit alpha-9-II OS=Oncorhynchus mykiss PE=2 SV=1
cobia_male_GLEAN_10016899	323.373	22.8858	3.8207	7.6226e-14	3.7032e-12	C1QT4_MOUSE Complement C1q tumor necrosis factor-related protein 4 OS=Mus musculus GN=C1qtnf4 PE=1 SV=1
cobia_male_GLEAN_10015410	6.55979	866.596	-7.0456	7.7488e-14	3.7571e-12	AATC_RAT Aspartate aminotransferase, cytoplasmic OS=Rattus norvegicus GN=Got1 PE=1 SV=3
cobia_male_GLEAN_10014065	925.188	79.1425	3.5472	7.7908e-14	3.77e-12	SYNPO_HUMAN Synaptopodin OS=Homo sapiens GN=SYNPO PE=1 SV=2
cobia_male_GLEAN_10007280	0	53.1756	#NAME?	8.3305e-14	4.0233e-12	FNDC5_DANRE Fibronectin type III domain-containing protein 5 OS=Danio rerio GN=fndc5 PE=3 SV=1
cobia_male_GLEAN_10011548	5.63728	1941.75	-8.4281	8.634e-14	4.1617e-12	TXND3_CIOIN Thioredoxin domain-containing protein 3 homolog OS=Ciona intestinalis GN=CiIC3 PE=2 SV=1
Novel02016	1.40953	807.61	-9.1623	8.8334e-14	4.2495e-12	PREDICTED: dual specificity tyrosine-phosphorylation-regulated kinase 4-like [Cynoglossus semilaevis]
Novel03238	8.98002	2955.3	-8.3624	8.9186e-14	4.2821e-12	0
cobia_male_GLEAN_10020088	0.222328	39.3551	-7.4677	9.1845e-14	4.4012e-12	VWA1_BOVIN von Willebrand factor A domain-containing protein 1 OS=Bos taurus GN=VWA1 PE=2 SV=1
cobia_male_GLEAN_10010361	155.415	8.86111	4.1325	1.0078e-13	4.8198e-12	FLRT3_HUMAN Leucine-rich repeat transmembrane protein FLRT3 OS=Homo sapiens GN=FLRT3 PE=1 SV=1
Novel01446	2.45984	1647.68	-9.3877	1.0106e-13	4.8241e-12	0
cobia_male_GLEAN_10021305	5.66441	3957.55	-9.4485	1.0287e-13	4.901e-12	TM6S1_PONAB Transmembrane 6 superfamily member 1 OS=Pongo abelii GN=TM6SF1 PE=2 SV=1
cobia_male_GLEAN_10005369	7415.67	687.183	3.4318	1.0445e-13	4.9667e-12	PTRD1_BOVIN Putative peptidyl-tRNA hydrolase PTRHD1 OS=Bos taurus GN=PTRHD1 PE=2 SV=2
cobia_male_GLEAN_10018383	19.9497	322.508	-4.0149	1.0531e-13	4.9979e-12	BSN_MOUSE Protein bassoon OS=Mus musculus GN=Bsn PE=1 SV=4
cobia_male_GLEAN_10013373	0.210635	139.421	-9.3705	1.0582e-13	5.0125e-12	CP2J6_MOUSE Cytochrome P450 2J6 OS=Mus musculus GN=Cyp2j6 PE=2 SV=2
Novel03121	199.351	3.14853	5.9845	1.0929e-13	5.1671e-12	0
cobia_male_GLEAN_10011909	1003.06	11275.8	-3.4907	1.123e-13	5.2989e-12	M4K5_MOUSE Mitogen-activated protein kinase kinase kinase kinase 5 OS=Mus musculus GN=Map4k5 PE=1 SV=2
cobia_male_GLEAN_10003510	12.1004	6105.09	-8.9788	1.1364e-13	5.3416e-12	ARMC3_HUMAN Armadillo repeat-containing protein 3 OS=Homo sapiens GN=ARMC3 PE=2 SV=2
cobia_male_GLEAN_10010541	115.161	5.9268	4.2803	1.1344e-13	5.3416e-12	GDF10_MOUSE Growth/differentiation factor 10 OS=Mus musculus GN=Gdf10 PE=1 SV=2
Novel03228	0.654247	215.08	-8.3608	1.1474e-13	5.3831e-12	0
cobia_male_GLEAN_10012412	0.111164	34.824	-8.2913	1.1867e-13	5.557e-12	GCYA2_HUMAN Guanylate cyclase soluble subunit alpha-2 OS=Homo sapiens GN=GUCY1A2 PE=2 SV=1
Novel02882	15.1946	233.504	-3.9418	1.2064e-13	5.6387e-12	Craniofacial development protein 2 [Larimichthys crocea]
cobia_male_GLEAN_10015148	0.776912	46.7017	-5.9096	1.245e-13	5.8077e-12	SE1BA_DANRE Histone-lysine N-methyltransferase SETD1B-A OS=Danio rerio GN=setd1ba PE=1 SV=2
cobia_male_GLEAN_10005363	1.7341	91.0127	-5.7138	1.2488e-13	5.8147e-12	VGLL2_MOUSE Transcription cofactor vestigial-like protein 2 OS=Mus musculus GN=Vgll2 PE=1 SV=1
cobia_male_GLEAN_10021031	2986.98	279.093	3.4199	1.2523e-13	5.8198e-12	WT1A_XENLA Wilms tumor protein homolog A OS=Xenopus laevis GN=wt1-a PE=2 SV=1
cobia_male_GLEAN_10018294	1001.82	78.6929	3.6702	1.2721e-13	5.9006e-12	ERRFI_MOUSE ERBB receptor feedback inhibitor 1 OS=Mus musculus GN=Errfi1 PE=1 SV=1
cobia_male_GLEAN_10008931	0.532434	278.711	-9.0319	1.2938e-13	5.9901e-12	UNC79_HUMAN Protein unc-79 homolog OS=Homo sapiens GN=UNC79 PE=2 SV=4
Novel00799	3.58714	1721.01	-8.9062	1.3226e-13	6.1122e-12	0
cobia_male_GLEAN_10005923	114.798	2.31966	5.629	1.3518e-13	6.2351e-12	GIMA8_HUMAN GTPase IMAP family member 8 OS=Homo sapiens GN=GIMAP8 PE=2 SV=2
cobia_male_GLEAN_10015060	3.07591	94.1975	-4.9366	1.3555e-13	6.2407e-12	BCDO2_PONAB Beta,beta-carotene 9',10'-oxygenase OS=Pongo abelii GN=BCO2 PE=2 SV=1
cobia_male_GLEAN_10002148	0.337336	38.9157	-6.85	1.3749e-13	6.318e-12	LRRC4_HUMAN Leucine-rich repeat-containing protein 4 OS=Homo sapiens GN=LRRC4 PE=1 SV=2
cobia_male_GLEAN_10012545	3432.18	295.769	3.5366	1.4529e-13	6.6643e-12	SERPH_CHICK Serpin H1 OS=Gallus gallus GN=SERPINH1 PE=1 SV=2
cobia_male_GLEAN_10013896	66.657	13989.4	-7.7134	1.4651e-13	6.7078e-12	NSUN5_HUMAN Probable 28S rRNA (cytosine-C(5))-methyltransferase OS=Homo sapiens GN=NSUN5 PE=1 SV=2
cobia_male_GLEAN_10017107	6.02503	4207.24	-9.4477	1.4721e-13	6.727e-12	IQCH_DANRE IQ motif-containing protein H OS=Danio rerio GN=iqch PE=3 SV=1
Novel01208	0	82.8638	#NAME?	1.4921e-13	6.8059e-12	Retrotransposable element Tf2 protein type 1 [Larimichthys crocea]
cobia_male_GLEAN_10004848	0.879152	126.689	-7.171	1.5196e-13	6.9016e-12	SN25A_CARAU Synaptosomal-associated protein 25-A OS=Carassius auratus GN=snap25a PE=2 SV=1
Novel00467	10.3524	800.518	-6.2729	1.5185e-13	6.9016e-12	transposase [Rana pipiens]>gi|39753972|tpg|DAA01561.1| TPA_exp: transposase [Rana pipiens]
cobia_male_GLEAN_10003540	12.5118	7252.39	-9.179	1.5215e-13	6.9016e-12	FBX15_MACFA F-box only protein 15 OS=Macaca fascicularis GN=FBXO15 PE=2 SV=1
cobia_male_GLEAN_10020680	429.608	9.89896	5.4396	1.5438e-13	6.9897e-12	LMCD1_HUMAN LIM and cysteine-rich domains protein 1 OS=Homo sapiens GN=LMCD1 PE=1 SV=1
Novel02916	0.877096	277.942	-8.3078	1.5986e-13	7.2249e-12	Reticulocyte-binding protein 2 [Larimichthys crocea]
cobia_male_GLEAN_10011353	34.0022	11131.5	-8.3548	1.6143e-13	7.2825e-12	MAAT1_MOUSE Protein MAATS1 OS=Mus musculus GN=Maats1 PE=1 SV=3
Novel02309	0	111.008	#NAME?	1.7219e-13	7.7538e-12	PREDICTED: uncharacterized protein LOC104931133 isoform X2 [Larimichthys crocea]
cobia_male_GLEAN_10019296	1.11532	45.6845	-5.3562	1.7664e-13	7.9105e-12	CYGB2_ORYLA Cytoglobin-2 OS=Oryzias latipes GN=cygb2 PE=2 SV=2
cobia_male_GLEAN_10006091	1.41559	437.737	-8.2725	1.7659e-13	7.9105e-12	NDKA_PONAB Nucleoside diphosphate kinase A OS=Pongo abelii GN=NME1 PE=2 SV=1
cobia_male_GLEAN_10010016	44.5688	17697	-8.6333	1.7613e-13	7.9105e-12	HSF5_HUMAN Heat shock factor protein 5 OS=Homo sapiens GN=HSF5 PE=2 SV=2
cobia_male_GLEAN_10002024	0	195.807	#NAME?	1.7834e-13	7.971e-12	CFA45_HUMAN Cilia- and flagella-associated protein 45 OS=Homo sapiens GN=CFAP45 PE=2 SV=2
cobia_male_GLEAN_10012342	0	200.981	#NAME?	1.7864e-13	7.971e-12	PDE9A_RAT High affinity cGMP-specific 3',5'-cyclic phosphodiesterase 9A OS=Rattus norvegicus GN=Pde9a PE=1 SV=1
Novel03074	3.55028	138.251	-5.2832	1.8097e-13	8.0605e-12	PREDICTED: janus kinase and microtubule-interacting protein 3-like [Pundamilia nyererei]
cobia_male_GLEAN_10011535	1151.84	84.4463	3.7698	1.8227e-13	8.1039e-12	FMNL2_HUMAN Formin-like protein 2 OS=Homo sapiens GN=FMNL2 PE=1 SV=3
cobia_male_GLEAN_10010620	0.210635	873.384	-12.018	1.8443e-13	8.1851e-12	CJ053_XENTR UPF0728 protein C10orf53 homolog OS=Xenopus tropicalis PE=3 SV=1
cobia_male_GLEAN_10008881	27.9999	8833.35	-8.3014	1.8662e-13	8.2674e-12	KTU_ORYLA Protein kintoun OS=Oryzias latipes GN=dnaaf2 PE=2 SV=1
cobia_male_GLEAN_10007377	0.210635	222.38	-10.044	1.887e-13	8.3445e-12	TKN1_CARAU Protachykinin OS=Carassius auratus PE=1 SV=2
cobia_male_GLEAN_10016411	61.7108	17530.5	-8.1501	1.9015e-13	8.3934e-12	STMN1_PIG Stathmin OS=Sus scrofa GN=STMN1 PE=2 SV=3
cobia_male_GLEAN_10012952	2.3093	1939.91	-9.7143	1.9066e-13	8.4008e-12	AXDN1_MACFA Axonemal dynein light chain domain-containing protein 1 OS=Macaca fascicularis GN=AXDND1 PE=2 SV=2
cobia_male_GLEAN_10012982	0.977547	466.767	-8.8993	1.9283e-13	8.4815e-12	KCTD1_RAT BTB/POZ domain-containing protein KCTD1 OS=Rattus norvegicus GN=Kctd1 PE=1 SV=2
cobia_male_GLEAN_10012867	6.87692	3777.68	-9.1015	2.0497e-13	8.9994e-12	WDR63_HUMAN WD repeat-containing protein 63 OS=Homo sapiens GN=WDR63 PE=2 SV=1
Novel00593	0	29.6382	#NAME?	2.0728e-13	9.0845e-12	0
Novel01461	0	144.376	#NAME?	2.1569e-13	9.4362e-12	0
cobia_male_GLEAN_10015627	11.9682	554.972	-5.5351	2.1775e-13	9.5097e-12	MYH10_HUMAN Myosin-10 OS=Homo sapiens GN=MYH10 PE=1 SV=3
cobia_male_GLEAN_10010877	210.577	2249.08	-3.4169	2.1972e-13	9.5616e-12	KI20A_HUMAN Kinesin-like protein KIF20A OS=Homo sapiens GN=KIF20A PE=1 SV=1
cobia_male_GLEAN_10012566	217.153	16.512	3.7171	2.195e-13	9.5616e-12	D2K281_PAROL Cell adhesion molecule 3 isoform 1 OS=Paralichthys olivaceus PE=2 SV=1
Novel00465	1.50168	53.0092	-5.1416	2.24e-13	9.7307e-12	0
cobia_male_GLEAN_10003620	26.816	13637.2	-8.9902	2.3437e-13	1.0163e-11	SPAG6_MOUSE Sperm-associated antigen 6 OS=Mus musculus GN=Spag6 PE=1 SV=1
cobia_male_GLEAN_10001632	525.27	38.2183	3.7807	2.3556e-13	1.0197e-11	GTR4_BOVIN Solute carrier family 2, facilitated glucose transporter member 4 OS=Bos taurus GN=SLC2A4 PE=2 SV=2
cobia_male_GLEAN_10011709	203.101	14.3335	3.8247	2.3698e-13	1.024e-11	F171B_MOUSE Protein FAM171B OS=Mus musculus GN=Fam171b PE=1 SV=2
cobia_male_GLEAN_10000788	0.226172	54.1806	-7.9042	2.4139e-13	1.0413e-11	CYTL1_HUMAN Cytokine-like protein 1 OS=Homo sapiens GN=CYTL1 PE=1 SV=1
cobia_male_GLEAN_10009329	0.321799	36.6849	-6.8329	2.4225e-13	1.0413e-11	S23A1_MOUSE Solute carrier family 23 member 1 OS=Mus musculus GN=Slc23a1 PE=1 SV=2
cobia_male_GLEAN_10014077	2.58654	1514.69	-9.1938	2.4196e-13	1.0413e-11	NEK1_MOUSE Serine/threonine-protein kinase Nek1 OS=Mus musculus GN=Nek1 PE=1 SV=2
Novel00403	0.657015	409.855	-9.285	2.4787e-13	1.0636e-11	0
cobia_male_GLEAN_10008641	25.0637	407.289	-4.0224	2.4838e-13	1.064e-11	OTOF_DANRE Otoferlin OS=Danio rerio GN=otof PE=3 SV=1
cobia_male_GLEAN_10009348	117.219	3.3924	5.1108	2.5243e-13	1.0795e-11	ARL9_HUMAN ADP-ribosylation factor-like protein 9 OS=Homo sapiens GN=ARL9 PE=2 SV=1
cobia_male_GLEAN_10013960	193.46	13.2282	3.8703	2.545e-13	1.0864e-11	ADA1B_MESAU Alpha-1B adrenergic receptor OS=Mesocricetus auratus GN=ADRA1B PE=1 SV=1
Novel00652	0.643076	39.1938	-5.9295	2.6155e-13	1.1146e-11	0
cobia_male_GLEAN_10009245	86.3345	3.90337	4.4671	2.6233e-13	1.116e-11	ANKR6_HUMAN Ankyrin repeat domain-containing protein 6 OS=Homo sapiens GN=ANKRD6 PE=1 SV=3
cobia_male_GLEAN_10002526	1048.41	11100.8	-3.4044	2.6795e-13	1.1379e-11	FAS_CHICK Fatty acid synthase OS=Gallus gallus GN=FASN PE=1 SV=5
Novel01103	0.210635	196.313	-9.8642	2.6965e-13	1.1412e-11	0
cobia_male_GLEAN_10003577	1.6302	276.26	-7.4048	2.6928e-13	1.1412e-11	TRI55_HUMAN Tripartite motif-containing protein 55 OS=Homo sapiens GN=TRIM55 PE=1 SV=2
cobia_male_GLEAN_10006963	1.30596	155.125	-6.8922	2.7426e-13	1.1587e-11	I3KUV3_ORENI Uncharacterized protein OS=Oreochromis niloticus GN=LOC100701303 PE=4 SV=1
cobia_male_GLEAN_10008069	45.143	11277.1	-7.9647	2.8056e-13	1.1833e-11	CCD24_HUMAN Coiled-coil domain-containing protein 24 OS=Homo sapiens GN=CCDC24 PE=1 SV=1
cobia_male_GLEAN_10018300	2.82336	1783.65	-9.3032	2.8349e-13	1.1936e-11	KLH10_MOUSE Kelch-like protein 10 OS=Mus musculus GN=Klhl10 PE=1 SV=1
cobia_male_GLEAN_10019868	1.22176	274.161	-7.8099	3.02e-13	1.2694e-11	SP7_HUMAN Transcription factor Sp7 OS=Homo sapiens GN=SP7 PE=1 SV=1
cobia_male_GLEAN_10014127	2.80548	982.262	-8.4517	3.0741e-13	1.2899e-11	CNKR2_MOUSE Connector enhancer of kinase suppressor of ras 2 OS=Mus musculus GN=Cnksr2 PE=1 SV=1
cobia_male_GLEAN_10013036	52.8302	2477.18	-5.5512	3.1116e-13	1.3034e-11	MYOC_BOVIN Myocilin OS=Bos taurus GN=MYOC PE=2 SV=1
cobia_male_GLEAN_10012872	24164.4	2049.55	3.5595	3.2214e-13	1.3471e-11	CYR61_CHICK Protein CYR61 OS=Gallus gallus GN=CYR61 PE=2 SV=1
cobia_male_GLEAN_10005354	10.4636	1211.89	-6.8557	3.2751e-13	1.3673e-11	CLVS2_DANRE Clavesin-2 OS=Danio rerio GN=clvs2 PE=2 SV=1
cobia_male_GLEAN_10003269	93.0577	21699.1	-7.8653	3.2834e-13	1.3684e-11	CP131_DANRE Centrosomal protein of 131 kDa OS=Danio rerio GN=cep131 PE=1 SV=1
Novel00979	2.20931	66.2755	-4.9068	3.3235e-13	1.3828e-11	PREDICTED: photoreceptor outer segment membrane glycoprotein 2-like, partial [Oryzias latipes]
cobia_male_GLEAN_10001120	1361.84	115.791	3.556	3.3608e-13	1.396e-11	ZEB2_HUMAN Zinc finger E-box-binding homeobox 2 OS=Homo sapiens GN=ZEB2 PE=1 SV=1
Novel02791	145.36	8.33672	4.124	3.3699e-13	1.3974e-11	PREDICTED: FRAS1-related extracellular matrix protein 2-like [Notothenia coriiceps]
cobia_male_GLEAN_10004696	2096.71	175.487	3.5787	3.3962e-13	1.4059e-11	ARRD3_RAT Arrestin domain-containing protein 3 OS=Rattus norvegicus GN=Arrdc3 PE=2 SV=1
cobia_male_GLEAN_10003277	2336.25	246.745	3.2431	3.4652e-13	1.4321e-11	HTR1B_DANRE Serine protease HTRA1B OS=Danio rerio GN=htra1b PE=2 SV=1
cobia_male_GLEAN_10003210	62.1763	20991.7	-8.3992	3.5474e-13	1.4636e-11	TTLL6_DANRE Tubulin polyglutamylase ttll6 OS=Danio rerio GN=ttll6 PE=2 SV=1
cobia_male_GLEAN_10005129	30.5038	12024.2	-8.6227	3.6814e-13	1.5164e-11	KAD9_HUMAN Adenylate kinase 9 OS=Homo sapiens GN=AK9 PE=1 SV=2
cobia_male_GLEAN_10006926	6604.08	616.66	3.4208	3.755e-13	1.5441e-11	S10A1_BOVIN Protein S100-A1 OS=Bos taurus GN=S100A1 PE=1 SV=2
cobia_male_GLEAN_10016568	487.601	5300.69	-3.4424	3.796e-13	1.5583e-11	RH20_ARATH DEAD-box ATP-dependent RNA helicase 20 OS=Arabidopsis thaliana GN=RH20 PE=2 SV=1
cobia_male_GLEAN_10015089	277.522	19.4801	3.8325	3.8326e-13	1.5707e-11	ANTR1_MOUSE Anthrax toxin receptor 1 OS=Mus musculus GN=Antxr1 PE=1 SV=2
Novel02895	1.95695	1349.4	-9.4295	3.8593e-13	1.5788e-11	Transposable element Tc1 transposase [Larimichthys crocea]
cobia_male_GLEAN_10005177	4.4912	88.5499	-4.3013	3.8652e-13	1.5788e-11	FNDC1_RAT Fibronectin type III domain-containing protein 1 OS=Rattus norvegicus GN=Fndc1 PE=1 SV=2
Novel00289	0.210635	36.4223	-7.4339	3.9161e-13	1.5943e-11	0
cobia_male_GLEAN_10019412	6.52121	3478.03	-9.0589	3.9143e-13	1.5943e-11	TEKT4_XENLA Tektin-4 OS=Xenopus laevis GN=tekt4 PE=2 SV=1
cobia_male_GLEAN_10000058	3.12793	76.6644	-4.6153	3.9313e-13	1.5979e-11	CTRB_GADMO Chymotrypsin B OS=Gadus morhua PE=1 SV=1
Novel02011	0	47.5092	#NAME?	3.9654e-13	1.6091e-11	0
cobia_male_GLEAN_10018076	3226.73	137.601	4.5515	4.1529e-13	1.6824e-11	PKP1_BOVIN Plakophilin-1 OS=Bos taurus GN=PKP1 PE=2 SV=1
Novel01981	5.21413	1224.44	-7.8755	4.2273e-13	1.7097e-11	0
cobia_male_GLEAN_10001693	29.7675	9565.41	-8.3279	4.2667e-13	1.7228e-11	SPG17_HUMAN Sperm-associated antigen 17 OS=Homo sapiens GN=SPAG17 PE=2 SV=1
cobia_male_GLEAN_10018268	0	161.213	#NAME?	4.2803e-13	1.725e-11	TTC34_XENLA Tetratricopeptide repeat protein 34 OS=Xenopus laevis GN=ttc34 PE=2 SV=2
Novel03360	4.66961	1615.78	-8.4347	4.2862e-13	1.725e-11	0
cobia_male_GLEAN_10018877	1.16434	503.656	-8.7568	4.35e-13	1.7463e-11	PAQRA_MOUSE Monocyte to macrophage differentiation factor 2 OS=Mus musculus GN=Mmd2 PE=2 SV=1
cobia_male_GLEAN_10003312	710.513	71.0895	3.3212	4.3531e-13	1.7463e-11	CH25H_DANRE Cholesterol 25-hydroxylase-like protein OS=Danio rerio GN=ch25h PE=2 SV=1
Novel00739	14.5032	6022.36	-8.6978	4.4015e-13	1.7628e-11	Doublesex- and mab-3-related transcription factor B1 [Larimichthys crocea]
cobia_male_GLEAN_10010258	52.5317	539.267	-3.3597	4.4718e-13	1.788e-11	MYPN_MOUSE Myopalladin OS=Mus musculus GN=Mypn PE=1 SV=2
cobia_male_GLEAN_10004562	0	41.5033	#NAME?	4.506e-13	1.7988e-11	NOE1_CHICK Noelin OS=Gallus gallus GN=OLFM1 PE=1 SV=1
cobia_male_GLEAN_10020382	472.097	38.4209	3.6191	4.5489e-13	1.813e-11	GBGT1_CANLF Globoside alpha-1,3-N-acetylgalactosaminyltransferase 1 OS=Canis lupus familiaris GN=GBGT1 PE=2 SV=1
cobia_male_GLEAN_10021091	24.3396	1158.31	-5.5726	4.7291e-13	1.8818e-11	LR16C_HUMAN Leucine-rich repeat-containing protein 16C OS=Homo sapiens GN=RLTPR PE=1 SV=2
Novel00265	0.555819	421.709	-9.5674	4.7999e-13	1.9069e-11	PREDICTED: coiled-coil domain-containing protein 141 [Stegastes partitus]
cobia_male_GLEAN_10007456	5.89595	2525.97	-8.7429	4.9009e-13	1.9439e-11	RAB36_HUMAN Ras-related protein Rab-36 OS=Homo sapiens GN=RAB36 PE=2 SV=2
cobia_male_GLEAN_10002615	4.44842	1501.72	-8.3991	5.021e-13	1.9883e-11	LRC18_HUMAN Leucine-rich repeat-containing protein 18 OS=Homo sapiens GN=LRRC18 PE=2 SV=2
Novel02445	0.210635	31.8769	-7.2416	5.0323e-13	1.9896e-11	transposase domain containing protein [Lasius niger]
cobia_male_GLEAN_10006735	213.362	17.294	3.625	5.1159e-13	2.0194e-11	BMP8B_HUMAN Bone morphogenetic protein 8B OS=Homo sapiens GN=BMP8B PE=2 SV=2
cobia_male_GLEAN_10005357	43.388	11995.1	-8.1109	5.3685e-13	2.1157e-11	TTLL2_HUMAN Probable tubulin polyglutamylase TTLL2 OS=Homo sapiens GN=TTLL2 PE=5 SV=3
cobia_male_GLEAN_10009290	1.42451	168.671	-6.8876	5.4233e-13	2.1339e-11	GBRG1_HUMAN Gamma-aminobutyric acid receptor subunit gamma-1 OS=Homo sapiens GN=GABRG1 PE=2 SV=2
cobia_male_GLEAN_10011716	218.18	14.9665	3.8657	5.5318e-13	2.1731e-11	IBP2B_DANRE Insulin-like growth factor-binding protein 2-B OS=Danio rerio GN=igfbp2b PE=1 SV=1
cobia_male_GLEAN_10004148	484.946	49.9652	3.2788	5.5587e-13	2.1802e-11	HSP30_ONCTS Heat shock protein 30 OS=Oncorhynchus tshawytscha GN=hsp30 PE=2 SV=1
cobia_male_GLEAN_10015615	0	706.688	#NAME?	5.6136e-13	2.1982e-11	REC8_RAT Meiotic recombination protein REC8 homolog OS=Rattus norvegicus GN=Rec8 PE=1 SV=1
cobia_male_GLEAN_10020970	5.48224	1228.54	-7.808	5.806e-13	2.27e-11	FZD3_MOUSE Frizzled-3 OS=Mus musculus GN=Fzd3 PE=1 SV=1
Novel01299	9.90287	3795.01	-8.582	5.9344e-13	2.3165e-11	0
cobia_male_GLEAN_10008830	0.210635	92.4847	-8.7783	5.9697e-13	2.3266e-11	DCDC2_HUMAN Doublecortin domain-containing protein 2 OS=Homo sapiens GN=DCDC2 PE=1 SV=2
cobia_male_GLEAN_10006830	28.263	7891.77	-8.1253	6.0748e-13	2.3638e-11	STPG1_DANRE O(6)-methylguanine-induced apoptosis 2 OS=Danio rerio GN=stpg1 PE=2 SV=1
cobia_male_GLEAN_10015619	0	28.4856	#NAME?	6.6973e-13	2.6019e-11	CP11B_LITCT Cytochrome P450 11B, mitochondrial OS=Lithobates catesbeiana GN=CYP11B PE=2 SV=1
cobia_male_GLEAN_10003407	12.6052	2922.81	-7.8572	6.7817e-13	2.6305e-11	WDR88_HUMAN WD repeat-containing protein 88 OS=Homo sapiens GN=WDR88 PE=2 SV=2
cobia_male_GLEAN_10017658	64.4908	2.52188	4.6765	6.85e-13	2.6529e-11	S5A3A_DANRE Solute carrier family 52, riboflavin transporter, member 3-A OS=Danio rerio GN=slc52a3a PE=2 SV=1
cobia_male_GLEAN_10006837	16.8741	216.073	-3.6786	6.8759e-13	2.6583e-11	AP2E_DANRE Transcription factor AP-2-epsilon OS=Danio rerio GN=tfap2e PE=2 SV=1
cobia_male_GLEAN_10008252	3160.93	313.553	3.3336	6.8855e-13	2.6583e-11	ZN500_HUMAN Zinc finger protein 500 OS=Homo sapiens GN=ZNF500 PE=2 SV=2
cobia_male_GLEAN_10006235	437.27	32.0788	3.7688	7.1415e-13	2.7528e-11	CRYAA_BRAVA Alpha-crystallin A chain OS=Bradypus variegatus GN=CRYAA PE=1 SV=1
cobia_male_GLEAN_10002297	23.817	4976.9	-7.7071	7.2096e-13	2.7747e-11	CL040_HUMAN Uncharacterized protein C12orf40 OS=Homo sapiens GN=C12orf40 PE=1 SV=3
Novel00845	0.665418	210.197	-8.3033	7.2238e-13	2.7758e-11	0
cobia_male_GLEAN_10001734	1.31563	279.288	-7.7299	7.2926e-13	2.7979e-11	FTM_MOUSE Protein fantom OS=Mus musculus GN=Rpgrip1l PE=1 SV=2
cobia_male_GLEAN_10019384	88.3286	4.13574	4.4167	7.3579e-13	2.8185e-11	NXNL1_DANRE Nucleoredoxin-like protein 1 OS=Danio rerio GN=nxnl1 PE=3 SV=1
cobia_male_GLEAN_10007085	521.579	31.3956	4.0543	7.4254e-13	2.84e-11	TINAL_MOUSE Tubulointerstitial nephritis antigen-like OS=Mus musculus GN=Tinagl1 PE=1 SV=1
cobia_male_GLEAN_10012859	3.7103	101.279	-4.7707	7.5108e-13	2.8682e-11	LRRC7_HUMAN Leucine-rich repeat-containing protein 7 OS=Homo sapiens GN=LRRC7 PE=1 SV=1
Novel01841	0.777103	55.5173	-6.1587	7.605e-13	2.8997e-11	0
cobia_male_GLEAN_10013403	10.4162	153.453	-3.8809	7.7722e-13	2.9589e-11	SHC2_RAT SHC-transforming protein 2 OS=Rattus norvegicus GN=Shc2 PE=2 SV=2
cobia_male_GLEAN_10001182	1227.89	17010.1	-3.7921	8.1946e-13	3.1148e-11	DDX4_BOVIN Probable ATP-dependent RNA helicase DDX4 OS=Bos taurus GN=DDX4 PE=2 SV=1
Novel02571	0.210635	98.062	-8.8628	8.2319e-13	3.1194e-11	0
Novel02372	0.647442	42.9863	-6.053	8.2224e-13	3.1194e-11	0
cobia_male_GLEAN_10008933	0.631905	511.324	-9.6603	8.4301e-13	3.1874e-11	F181A_HUMAN Protein FAM181A OS=Homo sapiens GN=FAM181A PE=2 SV=3
cobia_male_GLEAN_10014915	22.5421	2488.83	-6.7867	8.4373e-13	3.1874e-11	A0A060W685_ONCMY Uncharacterized protein OS=Oncorhynchus mykiss GN=GSONMT00067861001 PE=4 SV=1
cobia_male_GLEAN_10011474	0.435732	56.1287	-7.0092	8.4813e-13	3.1991e-11	MYO3B_HUMAN Myosin-IIIb OS=Homo sapiens GN=MYO3B PE=2 SV=4
cobia_male_GLEAN_10014222	0	64.4732	#NAME?	8.5324e-13	3.2135e-11	FXYD6_MOUSE FXYD domain-containing ion transport regulator 6 OS=Mus musculus GN=Fxyd6 PE=1 SV=2
cobia_male_GLEAN_10012347	6.85829	860.691	-6.9715	8.7029e-13	3.2727e-11	CC153_DANRE Coiled-coil domain-containing protein 153 OS=Danio rerio GN=ccdc153 PE=2 SV=1
Novel03225	0.649135	153.887	-7.8891	8.926e-13	3.3515e-11	0
cobia_male_GLEAN_10007305	0	90.747	#NAME?	8.941e-13	3.352e-11	COLA1_XENLA Collagen alpha-1(XXI) chain OS=Xenopus laevis GN=col21a1 PE=2 SV=1
cobia_male_GLEAN_10020723	3.57044	82.2395	-4.5257	9.673e-13	3.6209e-11	CECR5_HUMAN Cat eye syndrome critical region protein 5 OS=Homo sapiens GN=CECR5 PE=1 SV=1
cobia_male_GLEAN_10006435	2.08805	869.012	-8.7011	9.9052e-13	3.7022e-11	PAPOA_HUMAN Poly(A) polymerase alpha OS=Homo sapiens GN=PAPOLA PE=1 SV=4
cobia_male_GLEAN_10009255	37.3738	10258.1	-8.1005	9.9595e-13	3.7169e-11	KAD7_HUMAN Adenylate kinase 7 OS=Homo sapiens GN=AK7 PE=1 SV=3
Novel02263	0	205.571	#NAME?	1.0129e-12	3.7665e-11	0
Novel01056	0.226172	152.478	-9.397	1.0147e-12	3.7665e-11	0
cobia_male_GLEAN_10018706	0.321799	283.012	-9.7805	1.014e-12	3.7665e-11	FAT4_MOUSE Protocadherin Fat 4 OS=Mus musculus GN=Fat4 PE=1 SV=2
cobia_male_GLEAN_10014304	0.426808	36.8973	-6.4338	1.0154e-12	3.7665e-11	GLRB_BOVIN Glycine receptor subunit beta OS=Bos taurus GN=GLRB PE=2 SV=1
cobia_male_GLEAN_10018236	26.8572	318.645	-3.5686	1.0287e-12	3.8102e-11	FOXL2_PIG Forkhead box protein L2 OS=Sus scrofa GN=FOXL2 PE=3 SV=1
cobia_male_GLEAN_10006495	3.21848	75.2945	-4.5481	1.0327e-12	3.8192e-11	FA83G_HUMAN Protein FAM83G OS=Homo sapiens GN=FAM83G PE=1 SV=2
Novel01400	0.444134	406.547	-9.8382	1.0347e-12	3.8208e-11	0
cobia_male_GLEAN_10018267	3.84814	137.434	-5.1584	1.0488e-12	3.8672e-11	HEM0_OPSTA 5-aminolevulinate synthase, erythroid-specific, mitochondrial OS=Opsanus tau GN=alas2 PE=2 SV=1
cobia_male_GLEAN_10014744	24.1863	8176.5	-8.4011	1.0525e-12	3.8752e-11	SPEF2_PIG Sperm flagellar protein 2 OS=Sus scrofa GN=SPEF2 PE=2 SV=1
Novel00525	2.10602	798.779	-8.5671	1.0641e-12	3.9118e-11	PREDICTED: inactive serine/threonine-protein kinase TEX14 [Cynoglossus semilaevis]>gi|657808897|ref|XP_008331713.1| PREDICTED: inactive serine/threonine-protein kinase TEX14 [Cynoglossus semilaevis]
cobia_male_GLEAN_10021576	3.89516	73.6799	-4.2415	1.0713e-12	3.9326e-11	CADN_DROME Neural-cadherin OS=Drosophila melanogaster GN=CadN PE=1 SV=2
cobia_male_GLEAN_10003086	219.312	16.2862	3.7513	1.0734e-12	3.9345e-11	NF7O_XENLA Nuclear factor 7, ovary OS=Xenopus laevis PE=2 SV=1
cobia_male_GLEAN_10004859	18.9135	4325.29	-7.8372	1.0848e-12	3.9704e-11	R51A2_HUMAN RAD51-associated protein 2 OS=Homo sapiens GN=RAD51AP2 PE=1 SV=1
cobia_male_GLEAN_10021341	264.498	22.4415	3.559	1.0919e-12	3.9903e-11	TP8L3_DANRE Tumor necrosis factor alpha-induced protein 8-like protein 3 OS=Danio rerio GN=tnfaip8l3 PE=2 SV=1
Novel01842	0.42127	68.9154	-7.3539	1.113e-12	4.0576e-11	0
cobia_male_GLEAN_10012844	8.36208	1196.78	-7.1611	1.1136e-12	4.0576e-11	FNDC7_MOUSE Fibronectin type III domain-containing protein 7 OS=Mus musculus GN=Fndc7 PE=2 SV=1
cobia_male_GLEAN_10004436	2.94696	837.055	-8.1499	1.143e-12	4.1584e-11	AGT2_HUMAN Alanine--glyoxylate aminotransferase 2, mitochondrial OS=Homo sapiens GN=AGXT2 PE=1 SV=1
cobia_male_GLEAN_10018080	629.193	63.9402	3.2987	1.1861e-12	4.3089e-11	PHLA3_DANRE Pleckstrin homology-like domain family A member 3 OS=Danio rerio GN=phlda3 PE=2 SV=1
Novel02079	0	38.4204	#NAME?	1.1886e-12	4.3117e-11	0
Novel01504	19.9667	399.924	-4.3241	1.2235e-12	4.4319e-11	PREDICTED: F-box only protein 41-like [Stegastes partitus]
cobia_male_GLEAN_10001189	3.26069	237.961	-6.1894	1.2602e-12	4.5582e-11	GCYB2_HUMAN Guanylate cyclase soluble subunit beta-2 OS=Homo sapiens GN=GUCY1B2 PE=2 SV=2
cobia_male_GLEAN_10017008	0.967644	203.294	-7.7149	1.2644e-12	4.5663e-11	SYT1_PONAB Synaptotagmin-1 OS=Pongo abelii GN=SYT1 PE=2 SV=1
cobia_male_GLEAN_10007220	24.0063	8770.48	-8.5131	1.2856e-12	4.6363e-11	#N/A
Novel00229	73.5869	3.91391	4.2328	1.2897e-12	4.6444e-11	0
cobia_male_GLEAN_10000237	127.291	3.87205	5.0389	1.3461e-12	4.8404e-11	ARX_DANRE Aristaless-related homeobox protein OS=Danio rerio GN=arx PE=2 SV=1
cobia_male_GLEAN_10019588	0	32.4238	#NAME?	1.3516e-12	4.853e-11	SC5A7_MOUSE High affinity choline transporter 1 OS=Mus musculus GN=Slc5a7 PE=1 SV=1
cobia_male_GLEAN_10014923	52.1867	14961.9	-8.1634	1.3538e-12	4.8538e-11	DYH10_HUMAN Dynein heavy chain 10, axonemal OS=Homo sapiens GN=DNAH10 PE=1 SV=4
cobia_male_GLEAN_10020710	1010.82	89.3287	3.5003	1.3706e-12	4.907e-11	PLTP_HUMAN Phospholipid transfer protein OS=Homo sapiens GN=PLTP PE=1 SV=1
cobia_male_GLEAN_10016954	0.221806	126.701	-9.1579	1.3956e-12	4.9892e-11	JIP2_HUMAN C-Jun-amino-terminal kinase-interacting protein 2 OS=Homo sapiens GN=MAPK8IP2 PE=1 SV=2
cobia_male_GLEAN_10002051	0.210635	44.0776	-7.7092	1.4102e-12	5.0339e-11	IGF1_ONCKI Insulin-like growth factor I OS=Oncorhynchus kisutch GN=igf1 PE=1 SV=2
cobia_male_GLEAN_10007763	0.447978	88.5238	-7.6265	1.4192e-12	5.059e-11	KCNV2_MOUSE Potassium voltage-gated channel subfamily V member 2 OS=Mus musculus GN=Kcnv2 PE=2 SV=1
cobia_male_GLEAN_10007374	28.8808	6239.77	-7.7552	1.4269e-12	5.079e-11	K0895_MOUSE Uncharacterized protein KIAA0895 OS=Mus musculus GN=Kiaa0895 PE=2 SV=2
cobia_male_GLEAN_10018023	20.5815	6483.24	-8.2992	1.4334e-12	5.0946e-11	T53I2_MOUSE Tumor protein p53-inducible nuclear protein 2 OS=Mus musculus GN=Tp53inp2 PE=2 SV=4
cobia_male_GLEAN_10007734	12.6468	2826.91	-7.8043	1.4791e-12	5.2496e-11	HFM1_HUMAN Probable ATP-dependent DNA helicase HFM1 OS=Homo sapiens GN=HFM1 PE=1 SV=2
Novel03125	370.327	17.5857	4.3963	1.5498e-12	5.4927e-11	0
cobia_male_GLEAN_10003570	3.50696	791.238	-7.8177	1.5934e-12	5.639e-11	TCF24_HUMAN Transcription factor 24 OS=Homo sapiens GN=TCF24 PE=3 SV=3
cobia_male_GLEAN_10017996	2.52006	627.691	-7.9605	1.5968e-12	5.6428e-11	GRM7_MOUSE Metabotropic glutamate receptor 7 OS=Mus musculus GN=Grm7 PE=1 SV=1
cobia_male_GLEAN_10010723	13.7164	3185.26	-7.8594	1.6441e-12	5.8018e-11	FA13A_BOVIN Protein FAM13A OS=Bos taurus GN=FAM13A PE=2 SV=1
cobia_male_GLEAN_10009334	40.5857	477.057	-3.5551	1.6728e-12	5.8946e-11	ENTK_PIG Enteropeptidase OS=Sus scrofa GN=TMPRSS15 PE=1 SV=1
Novel01983	0	37.1816	#NAME?	1.7033e-12	5.9933e-11	0
cobia_male_GLEAN_10016769	23.2051	7404.4	-8.3178	1.7254e-12	6.0625e-11	PQLC1_XENLA PQ-loop repeat-containing protein 1 OS=Xenopus laevis GN=pqlc1 PE=2 SV=1
cobia_male_GLEAN_10000580	0.222328	32.4926	-7.1913	1.7684e-12	6.2047e-11	XNIF_XENLA Low molecular weight neuronal intermediate filament OS=Xenopus laevis PE=1 SV=1
cobia_male_GLEAN_10017007	3.40348	67.0867	-4.3009	1.7865e-12	6.2595e-11	OTOGL_HUMAN Otogelin-like protein OS=Homo sapiens GN=OTOGL PE=2 SV=5
cobia_male_GLEAN_10014760	5.7147	1336.6	-7.8697	1.8035e-12	6.3099e-11	RN122_MOUSE RING finger protein 122 OS=Mus musculus GN=Rnf122 PE=2 SV=1
cobia_male_GLEAN_10004692	6209.1	602.389	3.3656	1.8225e-12	6.3675e-11	CLD5_HUMAN Claudin-5 OS=Homo sapiens GN=CLDN5 PE=2 SV=1
cobia_male_GLEAN_10014851	0	44.8469	#NAME?	1.8527e-12	6.4606e-11	S28A3_EPTST Solute carrier family 28 member 3 OS=Eptatretus stoutii GN=SLC28A3 PE=2 SV=1
cobia_male_GLEAN_10020116	847.422	9697.91	-3.5165	1.8544e-12	6.4606e-11	PB1_HUMAN Protein polybromo-1 OS=Homo sapiens GN=PBRM1 PE=1 SV=1
cobia_male_GLEAN_10017179	744.137	72.7402	3.3547	1.8747e-12	6.5221e-11	CGNL1_HUMAN Cingulin-like protein 1 OS=Homo sapiens GN=CGNL1 PE=1 SV=2
cobia_male_GLEAN_10016758	3.89319	1494.13	-8.5841	1.8807e-12	6.5337e-11	CNGB1_HUMAN Cyclic nucleotide-gated cation channel beta-1 OS=Homo sapiens GN=CNGB1 PE=1 SV=2
cobia_male_GLEAN_10016389	215.324	18.545	3.5374	1.887e-12	6.5464e-11	TETN_HUMAN Tetranectin OS=Homo sapiens GN=CLEC3B PE=1 SV=3
cobia_male_GLEAN_10016983	0.426808	217.596	-8.9939	1.918e-12	6.6351e-11	GRM3_RAT Metabotropic glutamate receptor 3 OS=Rattus norvegicus GN=Grm3 PE=1 SV=1
cobia_male_GLEAN_10020815	403.403	34.3305	3.5547	1.9158e-12	6.6351e-11	CCBE1_DANRE Collagen and calcium-binding EGF domain-containing protein 1 OS=Danio rerio GN=ccbe1 PE=1 SV=2
cobia_male_GLEAN_10018187	185.408	14.2817	3.6985	1.9246e-12	6.6488e-11	K1324_MOUSE UPF0577 protein KIAA1324 OS=Mus musculus GN=Kiaa1324 PE=1 SV=1
cobia_male_GLEAN_10007450	2.30487	295.649	-7.0031	1.9378e-12	6.6849e-11	WDR78_MOUSE WD repeat-containing protein 78 OS=Mus musculus GN=Wdr78 PE=1 SV=1
Novel03479	590.671	52.843	3.4826	1.9484e-12	6.7121e-11	PREDICTED: annexin A2-like [Larimichthys crocea]
cobia_male_GLEAN_10014423	4.08877	79.4919	-4.2811	1.9522e-12	6.7156e-11	MYL4_HUMAN Myosin light chain 4 OS=Homo sapiens GN=MYL4 PE=1 SV=3
cobia_male_GLEAN_10015540	18.4267	4183.32	-7.8267	2.1537e-12	7.3987e-11	MSH5_HUMAN MutS protein homolog 5 OS=Homo sapiens GN=MSH5 PE=1 SV=1
Novel01385	0	34.2403	#NAME?	2.1582e-12	7.4037e-11	0
cobia_male_GLEAN_10015297	5.34249	1509.01	-8.1419	2.2096e-12	7.5696e-11	RAD9B_BOVIN Cell cycle checkpoint control protein RAD9B OS=Bos taurus GN=RAD9B PE=2 SV=1
cobia_male_GLEAN_10002591	26.9544	785.366	-4.8648	2.243e-12	7.6678e-11	RUFY4_MOUSE RUN and FYVE domain-containing protein 4 OS=Mus musculus GN=Rufy4 PE=2 SV=3
cobia_male_GLEAN_10002078	315.648	3417.95	-3.4367	2.2445e-12	7.6678e-11	DND1_DANRE Dead end protein 1 OS=Danio rerio GN=dnd PE=1 SV=1
cobia_male_GLEAN_10014654	1.63176	570.384	-8.4494	2.2936e-12	7.8247e-11	GPR54_ORENI G-protein coupled receptor 54 OS=Oreochromis niloticus GN=gpr54 PE=2 SV=1
cobia_male_GLEAN_10007114	20.8855	4242.9	-7.6664	2.313e-12	7.8797e-11	EFCB1_MOUSE EF-hand calcium-binding domain-containing protein 1 OS=Mus musculus GN=Efcab1 PE=2 SV=1
cobia_male_GLEAN_10006729	12.5322	6786.03	-9.0808	2.3427e-12	7.9699e-11	AT1A3_CHICK Sodium/potassium-transporting ATPase subunit alpha-3 OS=Gallus gallus GN=ATP1A3 PE=2 SV=1
cobia_male_GLEAN_10000202	0.222328	32.0864	-7.1731	2.3829e-12	8.0958e-11	EPN3_HUMAN Epsin-3 OS=Homo sapiens GN=EPN3 PE=2 SV=1
cobia_male_GLEAN_10006605	140.784	36832.2	-8.0313	2.408e-12	8.1698e-11	ATAD2_HUMAN ATPase family AAA domain-containing protein 2 OS=Homo sapiens GN=ATAD2 PE=1 SV=1
cobia_male_GLEAN_10019149	126.305	1238.66	-3.2938	2.4153e-12	8.183e-11	DPOLQ_HUMAN DNA polymerase theta OS=Homo sapiens GN=POLQ PE=1 SV=2
cobia_male_GLEAN_10002851	2738.53	312.858	3.1298	2.47e-12	8.3568e-11	TMPS9_HUMAN Transmembrane protease serine 9 OS=Homo sapiens GN=TMPRSS9 PE=1 SV=2
cobia_male_GLEAN_10020268	62.5367	0.740157	6.4007	2.4831e-12	8.3896e-11	CHIA_HUMAN Acidic mammalian chitinase OS=Homo sapiens GN=CHIA PE=1 SV=1
cobia_male_GLEAN_10009161	1.96581	1058.66	-9.0729	2.5157e-12	8.4883e-11	SEM4E_DANRE Semaphorin-4E OS=Danio rerio GN=sema4e PE=2 SV=1
cobia_male_GLEAN_10003208	1.73954	282.542	-7.3436	2.5585e-12	8.621e-11	HXB5B_TAKRU Homeobox protein Hox-B5b OS=Takifugu rubripes GN=hoxb5b PE=3 SV=1
cobia_male_GLEAN_10018263	844.922	84.1666	3.3275	2.5759e-12	8.6677e-11	WAP_MACEU Whey acidic protein OS=Macropus eugenii GN=WAP PE=1 SV=1
cobia_male_GLEAN_10018149	6.78791	111.682	-4.0403	2.6453e-12	8.8769e-11	WNK3_HUMAN Serine/threonine-protein kinase WNK3 OS=Homo sapiens GN=WNK3 PE=1 SV=3
cobia_male_GLEAN_10000464	13.7523	7025.1	-8.9967	2.6448e-12	8.8769e-11	SPT45_DANRE Spermatogenesis-associated protein 45 OS=Danio rerio GN=spata45 PE=3 SV=2
cobia_male_GLEAN_10006817	0.226172	32.8269	-7.1813	2.7954e-12	9.3552e-11	CD5R1_BOVIN Cyclin-dependent kinase 5 activator 1 OS=Bos taurus GN=CDK5R1 PE=1 SV=1
cobia_male_GLEAN_10011986	2.31318	61.1131	-4.7235	2.7954e-12	9.3552e-11	ANO7_RAT Anoctamin-7 OS=Rattus norvegicus GN=Ano7 PE=2 SV=1
cobia_male_GLEAN_10001892	147.009	3.73701	5.2979	2.8675e-12	9.5834e-11	CD248_HUMAN Endosialin OS=Homo sapiens GN=CD248 PE=1 SV=1
cobia_male_GLEAN_10011804	0.982105	42.475	-5.4346	2.8743e-12	9.5931e-11	CNTP5_CHICK Contactin-associated protein-like 5 OS=Gallus gallus GN=CNTNAP5 PE=2 SV=1
Novel02857	27.1574	282.162	-3.3771	2.9819e-12	9.9387e-11	PREDICTED: uncharacterized protein LOC104930589 [Larimichthys crocea]
cobia_male_GLEAN_10010535	971.494	9301.98	-3.2593	2.9934e-12	9.9635e-11	WDFY4_HUMAN WD repeat- and FYVE domain-containing protein 4 OS=Homo sapiens GN=WDFY4 PE=1 SV=3
cobia_male_GLEAN_10006073	141.622	36755.6	-8.0198	2.9988e-12	9.968e-11	QRIC2_HUMAN Glutamine-rich protein 2 OS=Homo sapiens GN=QRICH2 PE=1 SV=1
cobia_male_GLEAN_10003977	0	191.357	#NAME?	3.0123e-12	9.9859e-11	RABEK_XENLA Rab9 effector protein with kelch motifs OS=Xenopus laevis GN=rabepk PE=2 SV=1
Novel00052	1121.63	110.352	3.3454	3.0118e-12	9.9859e-11	Transposable element Tcb1 transposase [Dicentrarchus labrax]
cobia_male_GLEAN_10021223	1.6386	330.801	-7.6574	3.091e-12	1.0233e-10	CAD16_MOUSE Cadherin-16 OS=Mus musculus GN=Cdh16 PE=1 SV=1
cobia_male_GLEAN_10004997	10.6689	143.461	-3.7492	3.1057e-12	1.0268e-10	K0408_HUMAN Uncharacterized protein KIAA0408 OS=Homo sapiens GN=KIAA0408 PE=1 SV=1
cobia_male_GLEAN_10001055	18.2083	3856.9	-7.7267	3.1246e-12	1.0303e-10	SPEG_DANRE Striated muscle preferentially expressed protein kinase OS=Danio rerio GN=speg PE=2 SV=1
cobia_male_GLEAN_10000055	703.513	68.0387	3.3701	3.1211e-12	1.0303e-10	ANX2B_XENLA Annexin A2-B OS=Xenopus laevis GN=anxa2-b PE=2 SV=3
cobia_male_GLEAN_10019636	0.435732	65.1973	-7.2252	3.1379e-12	1.0333e-10	K1C17_RAT Keratin, type I cytoskeletal 17 OS=Rattus norvegicus GN=Krt17 PE=1 SV=1
cobia_male_GLEAN_10006031	1.72967	501.394	-8.1793	3.1677e-12	1.0417e-10	SSR5_HUMAN Somatostatin receptor type 5 OS=Homo sapiens GN=SSTR5 PE=1 SV=3
cobia_male_GLEAN_10000977	1.81009	47.8677	-4.7249	3.1753e-12	1.0428e-10	RERG_HUMAN Ras-related and estrogen-regulated growth inhibitor OS=Homo sapiens GN=RERG PE=1 SV=1
cobia_male_GLEAN_10015182	204.659	13.5045	3.9217	3.21e-12	1.0528e-10	AGRD1_BOVIN Adhesion G-protein coupled receptor D1 OS=Bos taurus GN=ADGRD1 PE=2 SV=1
cobia_male_GLEAN_10005849	1381.78	152.496	3.1797	3.2356e-12	1.0598e-10	#N/A
Novel00940	1.50786	164.414	-6.7687	3.3637e-12	1.1003e-10	PREDICTED: tripartite motif-containing protein 16-like [Stegastes partitus]
cobia_male_GLEAN_10013949	27.0428	4912.35	-7.505	3.444e-12	1.1251e-10	NDK5_HUMAN Nucleoside diphosphate kinase homolog 5 OS=Homo sapiens GN=NME5 PE=1 SV=1
cobia_male_GLEAN_10016648	365.205	34.1123	3.4203	3.54e-12	1.1549e-10	RASF9_MOUSE Ras association domain-containing protein 9 OS=Mus musculus GN=Rassf9 PE=2 SV=1
cobia_male_GLEAN_10009575	0.426808	151.578	-8.4723	3.5798e-12	1.1663e-10	MCF2_HUMAN Proto-oncogene DBL OS=Homo sapiens GN=MCF2 PE=1 SV=3
cobia_male_GLEAN_10000853	0	26.2323	#NAME?	3.6037e-12	1.1726e-10	KALM_HUMAN Anosmin-1 OS=Homo sapiens GN=ANOS1 PE=1 SV=3
cobia_male_GLEAN_10021100	23.885	4981.01	-7.7042	3.6288e-12	1.1792e-10	TEX9_HUMAN Testis-expressed sequence 9 protein OS=Homo sapiens GN=TEX9 PE=2 SV=1
cobia_male_GLEAN_10002069	0.880419	36.5151	-5.3742	3.7038e-12	1.2019e-10	XCT_MOUSE Cystine/glutamate transporter OS=Mus musculus GN=Slc7a11 PE=1 SV=1
cobia_male_GLEAN_10018763	3294.31	351.979	3.2264	3.7173e-12	1.2047e-10	IER2_DANRE Immediate early response gene 2 protein OS=Danio rerio GN=ier2 PE=1 SV=1
cobia_male_GLEAN_10012466	39.9228	5988.52	-7.2288	3.7985e-12	1.2294e-10	ZBBX_HUMAN Zinc finger B-box domain-containing protein 1 OS=Homo sapiens GN=ZBBX PE=2 SV=3
cobia_male_GLEAN_10009436	12.1151	2565.02	-7.726	3.8055e-12	1.2301e-10	STYL1_HUMAN Serine/threonine/tyrosine-interacting-like protein 1 OS=Homo sapiens GN=STYXL1 PE=2 SV=1
Novel00498	0.213404	82.317	-8.5915	3.8967e-12	1.2579e-10	0
cobia_male_GLEAN_10007601	244.735	19.9517	3.6166	3.9053e-12	1.259e-10	ANX13_HUMAN Annexin A13 OS=Homo sapiens GN=ANXA13 PE=1 SV=3
Novel00257	232.322	7.93047	4.8726	3.9784e-12	1.2809e-10	0
cobia_male_GLEAN_10006424	0	55.5053	#NAME?	3.988e-12	1.2824e-10	S29A4_DANRE Equilibrative nucleoside transporter 4 OS=Danio rerio GN=slc29a4 PE=2 SV=1
Novel02514	0	91.5178	#NAME?	4.0168e-12	1.2887e-10	0
Novel00134	19.6134	5200.73	-8.0507	4.0182e-12	1.2887e-10	PREDICTED: lebercilin-like protein [Notothenia coriiceps]
Novel02213	0.321799	60.0578	-7.544	4.0265e-12	1.2897e-10	0
cobia_male_GLEAN_10015167	261.722	22.5452	3.5371	4.0717e-12	1.3025e-10	ANGL2_MOUSE Angiopoietin-related protein 2 OS=Mus musculus GN=Angptl2 PE=2 SV=2
cobia_male_GLEAN_10016670	171.848	11.7609	3.8691	4.1786e-12	1.3349e-10	NB5R2_DANRE NADH-cytochrome b5 reductase 2 OS=Danio rerio GN=cyb5r2 PE=2 SV=2
cobia_male_GLEAN_10008679	96.7561	6.17486	3.9699	4.2813e-12	1.3642e-10	GHSR_RABIT Growth hormone secretagogue receptor type 1 OS=Oryctolagus cuniculus GN=GHSR PE=2 SV=1
cobia_male_GLEAN_10012766	263.377	2506.5	-3.2505	4.2802e-12	1.3642e-10	ZC3H3_MOUSE Zinc finger CCCH domain-containing protein 3 OS=Mus musculus GN=Zc3h3 PE=1 SV=1
cobia_male_GLEAN_10002951	15.3851	919.624	-5.9014	4.2897e-12	1.3651e-10	CXG1_HUMAN Gap junction gamma-1 protein OS=Homo sapiens GN=GJC1 PE=1 SV=2
cobia_male_GLEAN_10002468	0.848078	75.5892	-6.4778	4.3494e-12	1.3823e-10	JKIP3_MOUSE Janus kinase and microtubule-interacting protein 3 OS=Mus musculus GN=Jakmip3 PE=1 SV=2
cobia_male_GLEAN_10015007	1.05871	179.842	-7.4083	4.3923e-12	1.3942e-10	SV2C_RAT Synaptic vesicle glycoprotein 2C OS=Rattus norvegicus GN=Sv2c PE=1 SV=1
cobia_male_GLEAN_10019655	0	74.4135	#NAME?	4.415e-12	1.3996e-10	HAND2_DANRE Heart- and neural crest derivatives-expressed protein 2 OS=Danio rerio GN=hand2 PE=2 SV=1
cobia_male_GLEAN_10000642	17.9849	2512.23	-7.126	4.462e-12	1.4126e-10	IQEC1_MOUSE IQ motif and SEC7 domain-containing protein 1 OS=Mus musculus GN=Iqsec1 PE=1 SV=2
cobia_male_GLEAN_10002648	0.43521	175.968	-8.6594	4.5415e-12	1.436e-10	PLBL1_RAT Phospholipase B-like 1 OS=Rattus norvegicus GN=Plbd1 PE=2 SV=1
Novel02984	0	24.8149	#NAME?	4.5728e-12	1.444e-10	PREDICTED: von Willebrand factor A domain-containing protein 7-like, partial [Pundamilia nyererei]
Novel00966	0	41.102	#NAME?	4.6008e-12	1.451e-10	0
Novel03391	9.94104	157.827	-3.9888	4.6689e-12	1.4687e-10	PREDICTED: sodium/calcium exchanger 1-like isoform X8 [Poecilia reticulata]
cobia_male_GLEAN_10019803	121.118	7.28206	4.0559	4.6682e-12	1.4687e-10	F19A2_HUMAN Protein FAM19A2 OS=Homo sapiens GN=FAM19A2 PE=2 SV=1
cobia_male_GLEAN_10004941	4.27833	77.3586	-4.1764	4.681e-12	1.4688e-10	CN037_HUMAN Uncharacterized protein C14orf37 OS=Homo sapiens GN=C14orf37 PE=1 SV=1
cobia_male_GLEAN_10015187	34.0908	5093.8	-7.2232	4.6787e-12	1.4688e-10	CCD92_HUMAN Coiled-coil domain-containing protein 92 OS=Homo sapiens GN=CCDC92 PE=1 SV=2
cobia_male_GLEAN_10006730	1.10222	509.239	-8.8518	4.7985e-12	1.5037e-10	PO2F2_MOUSE POU domain, class 2, transcription factor 2 OS=Mus musculus GN=Pou2f2 PE=2 SV=4
cobia_male_GLEAN_10014514	6.87341	2177.34	-8.3073	4.8171e-12	1.5076e-10	DMRT1_ORYLA Doublesex- and mab-3-related transcription factor 1 OS=Oryzias latipes GN=dmrt1 PE=2 SV=1
cobia_male_GLEAN_10002409	42.8068	410.82	-3.2626	4.992e-12	1.5604e-10	GL8D2_HUMAN Glycosyltransferase 8 domain-containing protein 2 OS=Homo sapiens GN=GLT8D2 PE=2 SV=1
cobia_male_GLEAN_10005797	118.97	9107.56	-6.2584	5.036e-12	1.5721e-10	W5M771_LEPOC Uncharacterized protein OS=Lepisosteus oculatus PE=4 SV=1
cobia_male_GLEAN_10019203	1.52623	850.189	-9.1217	5.0793e-12	1.5837e-10	SEPT3_DANRE Neuronal-specific septin-3 OS=Danio rerio GN=sept3 PE=2 SV=1
cobia_male_GLEAN_10011320	35.53	1846.02	-5.6992	5.1341e-12	1.5987e-10	RPGR_MOUSE X-linked retinitis pigmentosa GTPase regulator OS=Mus musculus GN=Rpgr PE=1 SV=2
cobia_male_GLEAN_10014755	561.54	5150.13	-3.1971	5.1551e-12	1.6032e-10	ATX2_MOUSE Ataxin-2 OS=Mus musculus GN=Atxn2 PE=1 SV=1
cobia_male_GLEAN_10021267	31.6567	698.804	-4.4643	5.2765e-12	1.6389e-10	TANC1_MOUSE Protein TANC1 OS=Mus musculus GN=Tanc1 PE=1 SV=2
Novel02408	0	41.9982	#NAME?	5.7e-12	1.7682e-10	0
cobia_male_GLEAN_10002256	19.4317	2767.16	-7.1538	5.7423e-12	1.7791e-10	MORN2_MOUSE MORN repeat-containing protein 2 OS=Mus musculus GN=Morn2 PE=4 SV=1
cobia_male_GLEAN_10007887	10238.2	1192.1	3.1024	5.8342e-12	1.8053e-10	CO4A1_CAEEL Collagen alpha-1(IV) chain OS=Caenorhabditis elegans GN=emb-9 PE=1 SV=5
Novel01247	0	24.821	#NAME?	5.9487e-12	1.8384e-10	0
cobia_male_GLEAN_10014429	10.0512	2090.17	-7.7001	5.9881e-12	1.8483e-10	CI116_SALSA UPF0691 protein C9orf116 homolog OS=Salmo salar PE=2 SV=1
cobia_male_GLEAN_10001979	2.42222	565.01	-7.8658	6.0508e-12	1.8653e-10	CBPM_MOUSE Carboxypeptidase M OS=Mus musculus GN=Cpm PE=1 SV=2
cobia_male_GLEAN_10011077	3.69154	93.3367	-4.6602	6.0749e-12	1.8704e-10	DGKB_HUMAN Diacylglycerol kinase beta OS=Homo sapiens GN=DGKB PE=2 SV=2
cobia_male_GLEAN_10017859	0.649135	105.716	-7.3475	6.176e-12	1.8991e-10	SPDEF_HUMAN SAM pointed domain-containing Ets transcription factor OS=Homo sapiens GN=SPDEF PE=1 SV=1
cobia_male_GLEAN_10001591	675.193	65.8802	3.3574	6.2186e-12	1.9099e-10	BCL6B_MOUSE B-cell CLL/lymphoma 6 member B protein OS=Mus musculus GN=Bcl6b PE=1 SV=1
cobia_male_GLEAN_10002961	6.35595	2125.04	-8.3852	6.3132e-12	1.9341e-10	KCNH4_HUMAN Potassium voltage-gated channel subfamily H member 4 OS=Homo sapiens GN=KCNH4 PE=2 SV=1
cobia_male_GLEAN_10011695	127.882	24095.6	-7.5578	6.3109e-12	1.9341e-10	DYH7_HUMAN Dynein heavy chain 7, axonemal OS=Homo sapiens GN=DNAH7 PE=1 SV=2
cobia_male_GLEAN_10004934	20.1553	2971	-7.2036	6.363e-12	1.9469e-10	SAM15_MOUSE Sterile alpha motif domain-containing protein 15 OS=Mus musculus GN=Samd15 PE=3 SV=2
cobia_male_GLEAN_10015585	1.98242	128.395	-6.0172	6.3748e-12	1.9481e-10	TRI46_HUMAN Tripartite motif-containing protein 46 OS=Homo sapiens GN=TRIM46 PE=2 SV=2
cobia_male_GLEAN_10020752	56.7621	1.80973	4.9711	6.5155e-12	1.9887e-10	GDF5_HUMAN Growth/differentiation factor 5 OS=Homo sapiens GN=GDF5 PE=1 SV=3
Novel02760	16.8132	585.34	-5.1216	6.6248e-12	2.0195e-10	PREDICTED: metabotropic glutamate receptor 8-like [Haplochromis burtoni]
cobia_male_GLEAN_10001320	0.78147	183.346	-7.8742	6.6513e-12	2.0251e-10	ANPRA_HUMAN Atrial natriuretic peptide receptor 1 OS=Homo sapiens GN=NPR1 PE=1 SV=1
Novel00074	974.713	75.7594	3.6855	6.6942e-12	2.0356e-10	0
cobia_male_GLEAN_10007076	17.3726	2015.91	-6.8585	6.7573e-12	2.0523e-10	LRC69_XENLA Leucine-rich repeat-containing protein 69 OS=Xenopus laevis GN=lrrc69 PE=2 SV=1
cobia_male_GLEAN_10015707	73586.6	8557.3	3.1042	6.7704e-12	2.0537e-10	G3P_DANRE Glyceraldehyde-3-phosphate dehydrogenase OS=Danio rerio GN=gapdh PE=2 SV=2
cobia_male_GLEAN_10011529	0.43521	122.536	-8.1373	6.8012e-12	2.0605e-10	GPDM_MESAU Glycerol-3-phosphate dehydrogenase, mitochondrial OS=Mesocricetus auratus GN=GPD2 PE=1 SV=1
cobia_male_GLEAN_10003649	47.256	11687.9	-7.9503	7.0984e-12	2.1479e-10	DLEC1_HUMAN Deleted in lung and esophageal cancer protein 1 OS=Homo sapiens GN=DLEC1 PE=2 SV=2
cobia_male_GLEAN_10008507	2.76327	301.268	-6.7685	7.1159e-12	2.1506e-10	EMX1_DANRE Homeobox protein EMX1 OS=Danio rerio GN=emx1 PE=2 SV=1
cobia_male_GLEAN_10001057	5610.56	576.664	3.2823	7.1621e-12	2.1619e-10	INHA_CHICK Inhibin alpha chain OS=Gallus gallus GN=INHA PE=3 SV=2
cobia_male_GLEAN_10003803	0.42127	210.374	-8.964	7.3383e-12	2.2124e-10	PRDC1_HUMAN Phosphoribosyltransferase domain-containing protein 1 OS=Homo sapiens GN=PRTFDC1 PE=1 SV=1
Novel01867	13.8287	1591.74	-6.8468	7.3633e-12	2.2172e-10	PREDICTED: uncharacterized protein LOC103392435 [Cynoglossus semilaevis]
cobia_male_GLEAN_10010995	2.4388	77.0019	-4.9807	7.436e-12	2.2363e-10	CROCC_MOUSE Rootletin OS=Mus musculus GN=Crocc PE=1 SV=2
cobia_male_GLEAN_10007806	178.561	10.241	4.124	7.4507e-12	2.238e-10	EPA4A_XENLA Ephrin type-A receptor 4-A OS=Xenopus laevis GN=epha4-a PE=2 SV=1
cobia_male_GLEAN_10008121	1.49168	45.6122	-4.9344	7.9639e-12	2.3893e-10	PXDC2_MOUSE Plexin domain-containing protein 2 OS=Mus musculus GN=Plxdc2 PE=1 SV=1
Novel01310	1714.75	95.7158	4.1631	8.0048e-12	2.3986e-10	TC1-like transposase [Cyprinus carpio]
Novel01924	373.919	36.5169	3.3561	8.038e-12	2.4056e-10	hypothetical protein EH28_24213 [Larimichthys crocea]
cobia_male_GLEAN_10003005	380.726	47.8537	2.992	8.5373e-12	2.552e-10	NODAL_XENTR Nodal homolog OS=Xenopus tropicalis GN=nodal PE=2 SV=1
cobia_male_GLEAN_10019711	208.054	2807.93	-3.7545	8.7851e-12	2.6229e-10	MTMR7_HUMAN Myotubularin-related protein 7 OS=Homo sapiens GN=MTMR7 PE=1 SV=3
Novel00448	1.42328	43.4941	-4.9335	8.8083e-12	2.6266e-10	0
cobia_male_GLEAN_10010364	180.961	16.1757	3.4838	9.086e-12	2.7061e-10	ISM1_DANRE Isthmin-1 OS=Danio rerio GN=ism1 PE=2 SV=1
cobia_male_GLEAN_10017872	2.70294	668.127	-7.9494	9.4372e-12	2.8073e-10	GLSK_RAT Glutaminase kidney isoform, mitochondrial OS=Rattus norvegicus GN=Gls PE=1 SV=2
cobia_male_GLEAN_10005051	0.853615	195.118	-7.8365	9.4786e-12	2.8095e-10	F167A_DANRE Protein FAM167A OS=Danio rerio GN=fam167a PE=2 SV=1
cobia_male_GLEAN_10019915	2.35594	54.0021	-4.5186	9.4565e-12	2.8095e-10	S45A1_MOUSE Proton-associated sugar transporter A OS=Mus musculus GN=Slc45a1 PE=1 SV=3
Novel01918	9.02435	417.889	-5.5332	9.4785e-12	2.8095e-10	0
Novel02211	198.942	15.6312	3.6698	9.5255e-12	2.82e-10	0
cobia_male_GLEAN_10013535	9.67619	2251.35	-7.8621	9.563e-12	2.8277e-10	TTLL7_HUMAN Tubulin polyglutamylase TTLL7 OS=Homo sapiens GN=TTLL7 PE=1 SV=2
Novel02977	0.86765	135.988	-7.2921	1.0041e-11	2.9655e-10	PREDICTED: zinc finger BED domain-containing protein 5-like [Xenopus (Silurana) tropicalis]
cobia_male_GLEAN_10016688	22.9283	251.881	-3.4575	1.0136e-11	2.99e-10	CCD73_HUMAN Coiled-coil domain-containing protein 73 OS=Homo sapiens GN=CCDC73 PE=2 SV=2
Novel01582	0	113.891	#NAME?	1.0176e-11	2.991e-10	0
Novel00291	0.426808	75.4314	-7.4654	1.0168e-11	2.991e-10	0
cobia_male_GLEAN_10017749	32.0533	4416.18	-7.1062	1.0163e-11	2.991e-10	PIFO_BOVIN Protein pitchfork OS=Bos taurus GN=PIFO PE=2 SV=1
Novel00655	1.47721	402.631	-8.0904	1.031e-11	3.0267e-10	0
cobia_male_GLEAN_10015326	375.974	3675.99	-3.2894	1.055e-11	3.0936e-10	GOGA1_HUMAN Golgin subfamily A member 1 OS=Homo sapiens GN=GOLGA1 PE=1 SV=3
Novel00402	40.6137	6577.94	-7.3395	1.0573e-11	3.0967e-10	PREDICTED: centrosomal protein of 55 kDa-like [Maylandia zebra]
cobia_male_GLEAN_10002636	23.2632	1476.76	-5.9882	1.063e-11	3.1096e-10	CBX7_HUMAN Chromobox protein homolog 7 OS=Homo sapiens GN=CBX7 PE=1 SV=1
cobia_male_GLEAN_10008097	0.953704	205.993	-7.7548	1.0746e-11	3.1397e-10	NDF6B_DANRE Neurogenic differentiation factor 6-B OS=Danio rerio GN=neurod6b PE=1 SV=3
cobia_male_GLEAN_10013415	91.531	19519.7	-7.7365	1.1162e-11	3.2574e-10	UB2R1_HUMAN Ubiquitin-conjugating enzyme E2 R1 OS=Homo sapiens GN=CDC34 PE=1 SV=2
cobia_male_GLEAN_10006381	48.9573	1853.98	-5.243	1.1308e-11	3.2962e-10	MEII1_MOUSE Meiosis inhibitor protein 1 OS=Mus musculus GN=Mei1 PE=2 SV=3
cobia_male_GLEAN_10016588	28.2262	287.021	-3.346	1.1372e-11	3.311e-10	TNNI2_COTJA Troponin I, fast skeletal muscle OS=Coturnix coturnix japonica GN=TNNI2 PE=3 SV=2
cobia_male_GLEAN_10000551	73.1521	1143.58	-3.9665	1.148e-11	3.3383e-10	CP250_MOUSE Centrosome-associated protein CEP250 OS=Mus musculus GN=Cep250 PE=1 SV=4
Novel00458	32.251	4461.87	-7.1122	1.1503e-11	3.3411e-10	PREDICTED: X-ray radiation resistance-associated protein 1 [Stegastes partitus]
cobia_male_GLEAN_10018772	0	45.4598	#NAME?	1.2209e-11	3.5419e-10	LEG_ELEEL Beta-galactoside-binding lectin OS=Electrophorus electricus PE=1 SV=1
Novel02233	0.447978	155.268	-8.4371	1.2361e-11	3.582e-10	0
cobia_male_GLEAN_10003802	86.0353	16797.6	-7.6091	1.2793e-11	3.7026e-10	ENKUR_MOUSE Enkurin OS=Mus musculus GN=Enkur PE=1 SV=1
Novel01001	0.998909	317.43	-8.3119	1.3028e-11	3.7663e-10	Homeodomain-interacting protein kinase 2 [Larimichthys crocea]
cobia_male_GLEAN_10017949	1859.71	208.055	3.16	1.3312e-11	3.8439e-10	PLXD1_MOUSE Plexin-D1 OS=Mus musculus GN=Plxnd1 PE=1 SV=1
cobia_male_GLEAN_10013295	0.436807	152.751	-8.45	1.342e-11	3.8705e-10	HCN2_HUMAN Potassium/sodium hyperpolarization-activated cyclic nucleotide-gated channel 2 OS=Homo sapiens GN=HCN2 PE=1 SV=3
cobia_male_GLEAN_10018680	5.16255	178.587	-5.1124	1.3736e-11	3.9572e-10	GTPB2_MOUSE GTP-binding protein 2 OS=Mus musculus GN=Gtpbp2 PE=1 SV=1
cobia_male_GLEAN_10016628	35.1522	914.515	-4.7013	1.3803e-11	3.9719e-10	CFTR_SQUAC Cystic fibrosis transmembrane conductance regulator OS=Squalus acanthias GN=CFTR PE=1 SV=1
Novel01065	2.15986	221.743	-6.6818	1.3909e-11	3.9975e-10	PREDICTED: mitogen-activated protein kinase 10 isoform X2 [Notothenia coriiceps]
cobia_male_GLEAN_10007304	0	141.422	#NAME?	1.4599e-11	4.191e-10	F135B_MOUSE Protein FAM135B OS=Mus musculus GN=Fam135b PE=1 SV=3
cobia_male_GLEAN_10000677	7.81251	306.509	-5.294	1.4618e-11	4.1915e-10	FBX41_HUMAN F-box only protein 41 OS=Homo sapiens GN=FBXO41 PE=2 SV=5
cobia_male_GLEAN_10002350	142.84	9.91281	3.849	1.5257e-11	4.3697e-10	NTF3_CHICK Neurotrophin-3 OS=Gallus gallus GN=NTF3 PE=2 SV=2
cobia_male_GLEAN_10004847	41.0612	8172.34	-7.6368	1.5586e-11	4.4586e-10	ANKE1_MOUSE Ankyrin repeat and EF-hand domain-containing protein 1 OS=Mus musculus GN=Ankef1 PE=2 SV=1
cobia_male_GLEAN_10016845	0.631905	155.766	-7.9455	1.5616e-11	4.4622e-10	PTN5_HUMAN Tyrosine-protein phosphatase non-receptor type 5 OS=Homo sapiens GN=PTPN5 PE=1 SV=4
cobia_male_GLEAN_10009889	2076.92	230.179	3.1736	1.5854e-11	4.5249e-10	TAGL_BOVIN Transgelin OS=Bos taurus GN=TAGLN PE=1 SV=4
cobia_male_GLEAN_10016613	0	22.8082	#NAME?	1.5923e-11	4.5394e-10	F19A5_BOVIN Protein FAM19A5 OS=Bos taurus GN=FAM19A5 PE=2 SV=2
Novel02657	0	75.9985	#NAME?	1.597e-11	4.5475e-10	PREDICTED: kinesin-like protein KIF26A [Stegastes partitus]
cobia_male_GLEAN_10009472	10.0039	1777.18	-7.4729	1.6412e-11	4.6678e-10	CC169_XENLA Coiled-coil domain-containing protein 169 OS=Xenopus laevis GN=ccdc169 PE=2 SV=2
Novel01910	56.9422	2.51742	4.4995	1.6618e-11	4.721e-10	0
cobia_male_GLEAN_10006119	0	25.7915	#NAME?	1.6692e-11	4.7365e-10	IFNA3_ONCMY Interferon a3 OS=Oncorhynchus mykiss GN=ifna3 PE=2 SV=1
cobia_male_GLEAN_10016719	77.9263	7537.86	-6.5959	1.687e-11	4.7818e-10	HYDIN_HUMAN Hydrocephalus-inducing protein homolog OS=Homo sapiens GN=HYDIN PE=1 SV=3
cobia_male_GLEAN_10003571	16.7621	3394.79	-7.662	1.7146e-11	4.8543e-10	MCMD2_RAT MCM domain-containing protein 2 OS=Rattus norvegicus GN=Mcmdc2 PE=2 SV=1
Novel03506	0	78.2223	#NAME?	1.7329e-11	4.9004e-10	PREDICTED: coiled-coil domain-containing protein 147 [Cynoglossus semilaevis]
cobia_male_GLEAN_10003850	30.1091	286.4	-3.2498	1.7487e-11	4.9394e-10	DIP2C_HUMAN Disco-interacting protein 2 homolog C OS=Homo sapiens GN=DIP2C PE=1 SV=2
cobia_male_GLEAN_10001827	11.0332	2972.21	-8.0735	1.7552e-11	4.952e-10	SPA6L_RAT Spermatogenesis associated 6-like protein OS=Rattus norvegicus GN=Spata6l PE=1 SV=1
cobia_male_GLEAN_10016004	356.385	58880.3	-7.3682	1.7586e-11	4.9562e-10	I20L2_BOVIN Interferon-stimulated 20 kDa exonuclease-like 2 OS=Bos taurus GN=ISG20L2 PE=2 SV=1
Novel02459	0.111164	34.7379	-8.2877	1.7627e-11	4.962e-10	0
cobia_male_GLEAN_10011759	6.68658	97.6351	-3.8681	1.769e-11	4.9682e-10	MELPH_MOUSE Melanophilin OS=Mus musculus GN=Mlph PE=1 SV=1
cobia_male_GLEAN_10000883	9.23691	445.191	-5.5909	1.7684e-11	4.9682e-10	CCKAR_XENLA Cholecystokinin receptor OS=Xenopus laevis GN=cckar PE=2 SV=1
cobia_male_GLEAN_10019933	326.343	31.224	3.3857	1.7752e-11	4.9799e-10	SKI_CHICK Ski oncogene OS=Gallus gallus GN=SKI PE=1 SV=1
cobia_male_GLEAN_10016172	20.47	3596.88	-7.4571	1.8014e-11	5.0478e-10	GGCT_MOUSE Gamma-glutamylcyclotransferase OS=Mus musculus GN=Ggct PE=1 SV=1
Novel02914	0	22.6598	#NAME?	1.8154e-11	5.0814e-10	0
Novel00558	0.210635	30.1678	-7.1621	1.8397e-11	5.1434e-10	0
cobia_male_GLEAN_10009938	0	41.4741	#NAME?	1.8575e-11	5.1874e-10	ROBO2_HUMAN Roundabout homolog 2 OS=Homo sapiens GN=ROBO2 PE=1 SV=2
cobia_male_GLEAN_10013004	76.8041	10741.5	-7.1278	1.9144e-11	5.3402e-10	RSH4A_MOUSE Radial spoke head protein 4 homolog A OS=Mus musculus GN=Rsph4a PE=1 SV=2
Novel01556	5.1367	829.409	-7.3351	1.9184e-11	5.3453e-10	hypothetical protein EH28_22536 [Larimichthys crocea]
cobia_male_GLEAN_10000391	1825.36	95.239	4.2605	1.9235e-11	5.3535e-10	ATF3_HUMAN Cyclic AMP-dependent transcription factor ATF-3 OS=Homo sapiens GN=ATF3 PE=1 SV=2
cobia_male_GLEAN_10020695	191.357	1529.24	-2.9985	1.9269e-11	5.3568e-10	SLMAP_HUMAN Sarcolemmal membrane-associated protein OS=Homo sapiens GN=SLMAP PE=1 SV=1
cobia_male_GLEAN_10016336	41.1451	1.17901	5.1251	1.9392e-11	5.3849e-10	ENTP3_HUMAN Ectonucleoside triphosphate diphosphohydrolase 3 OS=Homo sapiens GN=ENTPD3 PE=1 SV=2
cobia_male_GLEAN_10018868	17.4665	389.585	-4.4793	1.9612e-11	5.4399e-10	MYO15_HUMAN Unconventional myosin-XV OS=Homo sapiens GN=MYO15A PE=1 SV=2
Novel01674	43.1602	8754.55	-7.6642	1.9907e-11	5.5155e-10	Aryl hydrocarbon receptor [Larimichthys crocea]
cobia_male_GLEAN_10008337	65.7485	3.86469	4.0885	2.0576e-11	5.6946e-10	ARRB1_MACFA Beta-arrestin-1 OS=Macaca fascicularis GN=ARRB1 PE=2 SV=1
cobia_male_GLEAN_10010998	13.3875	504.112	-5.2348	2.0631e-11	5.7031e-10	TITIN_HUMAN Titin OS=Homo sapiens GN=TTN PE=1 SV=4
cobia_male_GLEAN_10004685	73.715	665.865	-3.1752	2.1028e-11	5.8064e-10	S4A5_RAT Electrogenic sodium bicarbonate cotransporter 4 OS=Rattus norvegicus GN=Slc4a5 PE=1 SV=1
cobia_male_GLEAN_10012092	0.213404	26.1097	-6.9349	2.1118e-11	5.8118e-10	RYR1_RAT Ryanodine receptor 1 OS=Rattus norvegicus GN=Ryr1 PE=1 SV=1
cobia_male_GLEAN_10012022	0.665418	36.2383	-5.7671	2.111e-11	5.8118e-10	SNP25_TORMA Synaptosomal-associated protein 25 OS=Torpedo marmorata GN=snap25 PE=2 SV=1
cobia_male_GLEAN_10016204	4.10206	72.5713	-4.145	2.1092e-11	5.8118e-10	RGS22_HUMAN Regulator of G-protein signaling 22 OS=Homo sapiens GN=RGS22 PE=1 SV=3
cobia_male_GLEAN_10018523	0	136.37	#NAME?	2.1752e-11	5.9797e-10	AT2B3_RAT Plasma membrane calcium-transporting ATPase 3 OS=Rattus norvegicus GN=Atp2b3 PE=1 SV=2
Novel00106	13.3625	149.435	-3.4833	2.1778e-11	5.9802e-10	0
cobia_male_GLEAN_10004769	415.409	3405.65	-3.0353	2.185e-11	5.9932e-10	DPOLZ_MOUSE DNA polymerase zeta catalytic subunit OS=Mus musculus GN=Rev3l PE=1 SV=3
Novel02979	29.9791	0.462704	6.0177	2.2325e-11	6.1167e-10	PREDICTED: ATP-dependent DNA helicase Q4 [Stegastes partitus]
cobia_male_GLEAN_10000657	2.83382	754.751	-8.0571	2.2787e-11	6.2363e-10	SIAT1_RAT Beta-galactoside alpha-2,6-sialyltransferase 1 OS=Rattus norvegicus GN=St6gal1 PE=1 SV=1
cobia_male_GLEAN_10003942	4.30344	811.784	-7.5595	2.2874e-11	6.2532e-10	G3BP1_BOVIN Ras GTPase-activating protein-binding protein 1 OS=Bos taurus GN=G3BP PE=2 SV=1
cobia_male_GLEAN_10010134	9.47822	1513.12	-7.3187	2.3058e-11	6.2966e-10	CK063_BOVIN Uncharacterized protein C11orf63 homolog OS=Bos taurus PE=2 SV=1
cobia_male_GLEAN_10000104	7.13726	2140.57	-8.2284	2.3462e-11	6.3997e-10	T178A_DANRE Transmembrane protein 178A OS=Danio rerio GN=tmem178a PE=2 SV=1
cobia_male_GLEAN_10000294	289.406	1.53153	7.562	2.357e-11	6.4221e-10	MMP13_XENLA Collagenase 3 (Fragment) OS=Xenopus laevis GN=mmp13 PE=2 SV=1
cobia_male_GLEAN_10014263	0.333492	31.1361	-6.5448	2.4197e-11	6.5791e-10	MASY_NEUCR Malate synthase, glyoxysomal OS=Neurospora crassa (strain ATCC 24698 / 74-OR23-1A / CBS 708.71 / DSM 1257 / FGSC 987) GN=acu-9 PE=3 SV=2
cobia_male_GLEAN_10019812	575.304	65.1558	3.1424	2.42e-11	6.5791e-10	CP24A_HUMAN 1,25-dihydroxyvitamin D(3) 24-hydroxylase, mitochondrial OS=Homo sapiens GN=CYP24A1 PE=1 SV=2
cobia_male_GLEAN_10008935	12.1729	402.466	-5.0471	2.5484e-11	6.9205e-10	CCD42_NEMVE Coiled-coil domain-containing protein 42 homolog OS=Nematostella vectensis GN=v1g187067 PE=3 SV=1
Novel01814	0	31.5271	#NAME?	2.5544e-11	6.9291e-10	hypothetical protein EH28_20752 [Larimichthys crocea]
Novel02595	1.44113	46.7966	-5.0211	2.558e-11	6.9315e-10	unnamed protein product [Oncorhynchus mykiss]
Novel00777	0	22.3626	#NAME?	2.5881e-11	7.0052e-10	0
cobia_male_GLEAN_10007380	0.221806	66.768	-8.2337	2.6625e-11	7.1987e-10	COSA1_HUMAN Collagen alpha-1(XXVIII) chain OS=Homo sapiens GN=COL28A1 PE=2 SV=2
cobia_male_GLEAN_10009151	263.295	12.1386	4.439	2.7062e-11	7.3088e-10	MSLNL_HUMAN Mesothelin-like protein OS=Homo sapiens GN=MSLNL PE=3 SV=3
Novel01477	69.93	3.52166	4.3116	2.7291e-11	7.3626e-10	0
cobia_male_GLEAN_10006453	44.8973	1.45217	4.9504	2.7387e-11	7.3805e-10	NPTXR_RAT Neuronal pentraxin receptor OS=Rattus norvegicus GN=Nptxr PE=1 SV=1
Novel00424	0.452344	38.1812	-6.3993	2.7616e-11	7.4339e-10	0
Novel03269	0	85.4679	#NAME?	2.8532e-11	7.6555e-10	0
cobia_male_GLEAN_10010579	0.432963	91.7288	-7.727	2.8489e-11	7.6555e-10	CRAC1_XENTR Cartilage acidic protein 1 OS=Xenopus tropicalis GN=crtac1 PE=2 SV=2
cobia_male_GLEAN_10018800	284.766	24.2092	3.5562	2.8521e-11	7.6555e-10	PDGFB_FELCA Platelet-derived growth factor subunit B OS=Felis catus GN=PDGFB PE=2 SV=1
cobia_male_GLEAN_10020410	4.06939	70.9331	-4.1236	2.8671e-11	7.6844e-10	MOT2_HUMAN Monocarboxylate transporter 2 OS=Homo sapiens GN=SLC16A7 PE=1 SV=2
Novel00618	0	92.7426	#NAME?	2.8721e-11	7.6894e-10	0
cobia_male_GLEAN_10002006	25.2926	4242.11	-7.3899	2.8785e-11	7.6983e-10	LRGUK_HUMAN Leucine-rich repeat and guanylate kinase domain-containing protein OS=Homo sapiens GN=LRGUK PE=2 SV=1
cobia_male_GLEAN_10019802	3.04498	149.537	-5.6179	2.9309e-11	7.8298e-10	MOT1_BOVIN Monocarboxylate transporter 1 OS=Bos taurus GN=SLC16A1 PE=2 SV=2
cobia_male_GLEAN_10005237	56.4562	6755.43	-6.9028	2.9343e-11	7.8305e-10	RSPH3_HUMAN Radial spoke head protein 3 homolog OS=Homo sapiens GN=RSPH3 PE=1 SV=1
cobia_male_GLEAN_10000375	108.878	7.95471	3.7748	2.9931e-11	7.9786e-10	ARX_DANRE Aristaless-related homeobox protein OS=Danio rerio GN=arx PE=2 SV=1
cobia_male_GLEAN_10004107	242.398	14760.5	-5.9282	3.0278e-11	8.0623e-10	AKNA_HUMAN AT-hook-containing transcription factor OS=Homo sapiens GN=AKNA PE=1 SV=2
cobia_male_GLEAN_10003569	28.4052	4976.09	-7.4527	3.0454e-11	8.1005e-10	PPR42_DANRE Protein phosphatase 1 regulatory subunit 42 OS=Danio rerio GN=ppp1r42 PE=2 SV=1
Novel00309	0.444656	112.003	-7.9766	3.0618e-11	8.1354e-10	Pol polyprotein [Dicentrarchus labrax]
cobia_male_GLEAN_10018799	99.8486	17009.2	-7.4124	3.0745e-11	8.1605e-10	SUN2_HUMAN SUN domain-containing protein 2 OS=Homo sapiens GN=SUN2 PE=1 SV=3
cobia_male_GLEAN_10002206	0.221806	51.6136	-7.8623	3.0826e-11	8.1654e-10	ASB15_HUMAN Ankyrin repeat and SOCS box protein 15 OS=Homo sapiens GN=ASB15 PE=2 SV=3
cobia_male_GLEAN_10016543	144.138	13263.7	-6.5239	3.083e-11	8.1654e-10	SH3G3_HUMAN Endophilin-A3 OS=Homo sapiens GN=SH3GL3 PE=1 SV=1
Novel01876	4.21426	151.003	-5.1632	3.1243e-11	8.2659e-10	0
cobia_male_GLEAN_10017778	0.210635	87.9199	-8.7053	3.1593e-11	8.3493e-10	TPD54_HUMAN Tumor protein D54 OS=Homo sapiens GN=TPD52L2 PE=1 SV=2
cobia_male_GLEAN_10011706	12.4838	131.624	-3.3983	3.1642e-11	8.3533e-10	COIA1_HUMAN Collagen alpha-1(XVIII) chain OS=Homo sapiens GN=COL18A1 PE=1 SV=5
cobia_male_GLEAN_10004745	92.2411	8175.65	-6.4698	3.186e-11	8.4019e-10	CF165_MOUSE UPF0704 protein C6orf165 homolog OS=Mus musculus PE=2 SV=2
cobia_male_GLEAN_10007903	10.6557	1305.41	-6.9367	3.2046e-11	8.442e-10	ERIP6_HUMAN Glutamate-rich protein 6 OS=Homo sapiens GN=ERICH6 PE=2 SV=1
cobia_male_GLEAN_10018804	61.0417	7851.46	-7.007	3.2472e-11	8.536e-10	DNHD1_HUMAN Dynein heavy chain domain-containing protein 1 OS=Homo sapiens GN=DNHD1 PE=2 SV=2
Novel02649	287.097	30.7083	3.2248	3.2461e-11	8.536e-10	PREDICTED: protein FAM26D-like [Stegastes partitus]
cobia_male_GLEAN_10012757	0.222328	69.0018	-8.2778	3.3246e-11	8.7302e-10	NTM1B_DANRE Alpha N-terminal protein methyltransferase 1B OS=Danio rerio GN=mettl11b PE=3 SV=2
cobia_male_GLEAN_10003854	288.388	27.7385	3.378	3.4574e-11	9.0659e-10	HHLA2_HUMAN HERV-H LTR-associating protein 2 OS=Homo sapiens GN=HHLA2 PE=1 SV=1
cobia_male_GLEAN_10007778	6881.88	724.662	3.2474	3.4598e-11	9.0659e-10	JUND_RAT Transcription factor jun-D OS=Rattus norvegicus GN=Jund PE=1 SV=1
cobia_male_GLEAN_10011102	84.8474	6473.43	-6.2535	3.5207e-11	9.2156e-10	ABCB6_XENTR ATP-binding cassette sub-family B member 6, mitochondrial OS=Xenopus tropicalis GN=abcb6 PE=2 SV=1
cobia_male_GLEAN_10006813	371.323	36.5953	3.3429	3.6605e-11	9.5712e-10	XKR8_GASAC XK-related protein 8 OS=Gasterosteus aculeatus GN=xkr8 PE=2 SV=1
cobia_male_GLEAN_10006780	606.161	53.108	3.5127	3.741e-11	9.7715e-10	PLEC_MOUSE Plectin OS=Mus musculus GN=Plec PE=1 SV=3
cobia_male_GLEAN_10005552	145.423	11.8266	3.6202	3.7655e-11	9.8251e-10	PITC1_XENTR Cytoplasmic phosphatidylinositol transfer protein 1 OS=Xenopus tropicalis GN=pitpnc1 PE=2 SV=1
cobia_male_GLEAN_10006314	1.63072	42.3869	-4.7	3.7978e-11	9.8988e-10	CYR61_PANTR Protein CYR61 OS=Pan troglodytes GN=CYR61 PE=2 SV=1
cobia_male_GLEAN_10011254	0.42127	94.4092	-7.808	3.8092e-11	9.9179e-10	JGN1A_DANRE Protein jagunal homolog 1-A OS=Danio rerio GN=jagn1a PE=2 SV=1
cobia_male_GLEAN_10008002	23.6906	3072.72	-7.0191	3.8151e-11	9.9229e-10	CC178_HUMAN Coiled-coil domain-containing protein 178 OS=Homo sapiens GN=CCDC178 PE=2 SV=3
cobia_male_GLEAN_10007888	396.409	50.4848	2.9731	3.9005e-11	1.0134e-09	A0A0M4IUL0_GASAC Somatostatin 3 (Fragment) OS=Gasterosteus aculeatus GN=SST3 PE=2 SV=1
cobia_male_GLEAN_10014443	65.5154	10790.1	-7.3637	3.9378e-11	1.0221e-09	RSP14_MOUSE Radial spoke head 14 homolog OS=Mus musculus GN=Rsph14 PE=2 SV=1
cobia_male_GLEAN_10007444	6.97584	396.459	-5.8287	3.9586e-11	1.0264e-09	LPPR4_MOUSE Lipid phosphate phosphatase-related protein type 4 OS=Mus musculus GN=Lppr4 PE=1 SV=2
cobia_male_GLEAN_10002620	113.772	11.2426	3.3391	4.0029e-11	1.0368e-09	GDF10_HUMAN Growth/differentiation factor 10 OS=Homo sapiens GN=GDF10 PE=2 SV=1
cobia_male_GLEAN_10003318	15.4395	217.626	-3.8172	4.0861e-11	1.0561e-09	A0A060WVD4_ONCMY Uncharacterized protein OS=Oncorhynchus mykiss GN=GSONMT00000559001 PE=4 SV=1
cobia_male_GLEAN_10020424	492.289	59.8081	3.0411	4.0847e-11	1.0561e-09	ITIH3_RABIT Inter-alpha-trypsin inhibitor heavy chain H3 OS=Oryctolagus cuniculus GN=ITIH3 PE=2 SV=1
cobia_male_GLEAN_10015498	1.95763	126.224	-6.0107	4.1031e-11	1.0594e-09	ITA8_CHICK Integrin alpha-8 OS=Gallus gallus GN=ITGA8 PE=1 SV=1
cobia_male_GLEAN_10020558	1.53284	75.0751	-5.6141	4.1129e-11	1.0608e-09	S41A1_MOUSE Solute carrier family 41 member 1 OS=Mus musculus GN=Slc41a1 PE=2 SV=1
cobia_male_GLEAN_10004113	1.09275	43.6797	-5.3209	4.1353e-11	1.0645e-09	AEGP_MOUSE Apical endosomal glycoprotein OS=Mus musculus GN=Mamdc4 PE=3 SV=1
cobia_male_GLEAN_10014519	142.696	1164.84	-3.0291	4.1359e-11	1.0645e-09	S4A4_PIG Electrogenic sodium bicarbonate cotransporter 1 OS=Sus scrofa GN=SLC4A4 PE=1 SV=1
cobia_male_GLEAN_10020986	128.247	5965.4	-5.5396	4.1871e-11	1.0765e-09	CENPF_HUMAN Centromere protein F OS=Homo sapiens GN=CENPF PE=1 SV=2
cobia_male_GLEAN_10017382	13.2569	2826.8	-7.7363	4.2123e-11	1.0819e-09	EFC10_HUMAN EF-hand calcium-binding domain-containing protein 10 OS=Homo sapiens GN=EFCAB10 PE=2 SV=2
cobia_male_GLEAN_10013868	48.3821	2.00189	4.595	4.249e-11	1.089e-09	TLX3_CHICK T-cell leukemia homeobox protein 3 OS=Gallus gallus GN=TLX3 PE=2 SV=1
cobia_male_GLEAN_10018427	557.743	66.0026	3.079	4.249e-11	1.089e-09	EPHA2_HUMAN Ephrin type-A receptor 2 OS=Homo sapiens GN=EPHA2 PE=1 SV=2
cobia_male_GLEAN_10000316	203.187	20.967	3.2766	4.2626e-11	1.0914e-09	TBX2_DANRE T-box transcription factor TBX2b OS=Danio rerio GN=tbx2b PE=1 SV=4
cobia_male_GLEAN_10003648	773.784	73.895	3.3884	4.3224e-11	1.1056e-09	PLCD1_BOVIN 1-phosphatidylinositol 4,5-bisphosphate phosphodiesterase delta-1 OS=Bos taurus GN=PLCD1 PE=2 SV=2
Novel01290	0	21.8228	#NAME?	4.3547e-11	1.1127e-09	0
Novel01716	0	90.1511	#NAME?	4.3733e-11	1.1163e-09	Retrovirus-related Pol polyprotein from transposon 412, partial [Stegodyphus mimosarum]
Novel00835	0	32.8877	#NAME?	4.453e-11	1.1354e-09	0
cobia_male_GLEAN_10004059	3457.63	38764.9	-3.4869	4.5116e-11	1.1492e-09	SPTN1_HUMAN Spectrin alpha chain, non-erythrocytic 1 OS=Homo sapiens GN=SPTAN1 PE=1 SV=3
cobia_male_GLEAN_10010985	4105.59	453.882	3.1772	4.5409e-11	1.1555e-09	RHG15_BOVIN Rho GTPase-activating protein 15 OS=Bos taurus GN=ARHGAP15 PE=2 SV=1
Novel02404	0	54.8541	#NAME?	4.5612e-11	1.1594e-09	0
cobia_male_GLEAN_10004933	4.03783	209.728	-5.6988	4.7159e-11	1.1975e-09	LRFN5_MOUSE Leucine-rich repeat and fibronectin type-III domain-containing protein 5 OS=Mus musculus GN=Lrfn5 PE=1 SV=1
cobia_male_GLEAN_10008045	4398.65	497.761	3.1435	4.7239e-11	1.1983e-09	GAT6A_XENLA GATA-binding factor 6-A OS=Xenopus laevis GN=gata6-a PE=2 SV=1
cobia_male_GLEAN_10009228	0.648613	120.19	-7.5337	4.8059e-11	1.2153e-09	MYT1L_MOUSE Myelin transcription factor 1-like protein OS=Mus musculus GN=Myt1l PE=1 SV=2
cobia_male_GLEAN_10000781	1.55454	282.578	-7.506	4.8009e-11	1.2153e-09	CRGNB_DANRE Gamma-crystallin N-B OS=Danio rerio GN=crygnb PE=2 SV=1
cobia_male_GLEAN_10014728	42.0133	5494.91	-7.0311	4.7958e-11	1.2153e-09	IZUM1_MOUSE Izumo sperm-egg fusion protein 1 OS=Mus musculus GN=Izumo1 PE=1 SV=1
cobia_male_GLEAN_10017232	9.35627	600.601	-6.0043	4.8492e-11	1.225e-09	KAP3_HUMAN cAMP-dependent protein kinase type II-beta regulatory subunit OS=Homo sapiens GN=PRKAR2B PE=1 SV=3
Novel00262	0	30.3144	#NAME?	4.9651e-11	1.253e-09	0
Novel01455	0	33.5635	#NAME?	5.0119e-11	1.2636e-09	0
cobia_male_GLEAN_10017724	271.926	25.6605	3.4056	5.031e-11	1.267e-09	ADIPL_DANRE Adipolin OS=Danio rerio GN=fam132a PE=2 SV=1
cobia_male_GLEAN_10007655	26.7772	6296.76	-7.8775	5.171e-11	1.301e-09	HORM1_RAT HORMA domain-containing protein 1 OS=Rattus norvegicus GN=Hormad1 PE=1 SV=1
Novel00750	0	65.42	#NAME?	5.3259e-11	1.3374e-09	0
cobia_male_GLEAN_10015641	0.874786	185.569	-7.7288	5.3265e-11	1.3374e-09	TMC7_CHICK Transmembrane channel-like protein 7 OS=Gallus gallus GN=Tmc7 PE=2 SV=1
Novel02069	1.74244	61.3725	-5.1384	5.3612e-11	1.3447e-09	0
cobia_male_GLEAN_10014608	138.806	16117	-6.8594	5.4361e-11	1.3621e-09	CI084_HUMAN Uncharacterized protein C9orf84 OS=Homo sapiens GN=C9orf84 PE=2 SV=1
cobia_male_GLEAN_10014515	6.26066	1181.52	-7.5601	5.4682e-11	1.3688e-09	DMRT2_HUMAN Doublesex- and mab-3-related transcription factor 2 OS=Homo sapiens GN=DMRT2 PE=2 SV=2
cobia_male_GLEAN_10006176	0	54.5068	#NAME?	5.5568e-11	1.3895e-09	U119B_MOUSE Protein unc-119 homolog B OS=Mus musculus GN=Unc119b PE=1 SV=1
Novel00956	1.67062	42.2514	-4.6605	5.5981e-11	1.3985e-09	PREDICTED: high mobility group protein B2-like isoform X1 [Astyanax mexicanus]>gi|597751341|ref|XP_007237562.1| PREDICTED: high mobility group protein B2-like isoform X2 [Astyanax mexicanus]
cobia_male_GLEAN_10016683	2055.7	258.113	2.9936	5.6736e-11	1.4159e-09	SPON1_CHICK Spondin-1 OS=Gallus gallus GN=SPON1 PE=2 SV=1
Novel03272	1.53467	357.786	-7.865	5.7173e-11	1.4253e-09	PREDICTED: transmembrane protein 178A-like [Haplochromis burtoni]
cobia_male_GLEAN_10021518	0	21.4942	#NAME?	5.7637e-11	1.4354e-09	DAPK3_HUMAN Death-associated protein kinase 3 OS=Homo sapiens GN=DAPK3 PE=1 SV=1
cobia_male_GLEAN_10015430	3.1892	467.74	-7.1964	5.8144e-11	1.4466e-09	CC122_HUMAN Coiled-coil domain-containing protein 122 OS=Homo sapiens GN=CCDC122 PE=2 SV=1
cobia_male_GLEAN_10010809	45.5823	7149.87	-7.2933	5.8242e-11	1.4476e-09	W5NGH5_LEPOC Uncharacterized protein OS=Lepisosteus oculatus PE=4 SV=1
Novel00126	70.2689	14098.1	-7.6484	5.8765e-11	1.4591e-09	PREDICTED: myeloid leukemia factor 1 isoform X1 [Larimichthys crocea]
Novel03203	0	23.857	#NAME?	6.0404e-11	1.4983e-09	0
cobia_male_GLEAN_10002512	0.870419	149.681	-7.426	6.1117e-11	1.5145e-09	VPP1_MOUSE V-type proton ATPase 116 kDa subunit a isoform 1 OS=Mus musculus GN=Atp6v0a1 PE=1 SV=3
Novel01066	0	43.4352	#NAME?	6.1677e-11	1.5268e-09	0
cobia_male_GLEAN_10018869	9.63524	1393.08	-7.1757	6.4481e-11	1.5946e-09	NMDE1_RAT Glutamate receptor ionotropic, NMDA 2A OS=Rattus norvegicus GN=Grin2a PE=1 SV=2
cobia_male_GLEAN_10014347	0.222328	115.187	-9.0171	6.6242e-11	1.6365e-09	THEGL_HUMAN Testicular haploid expressed gene protein-like OS=Homo sapiens GN=THEGL PE=2 SV=1
Novel00829	0	21.325	#NAME?	6.6464e-11	1.6404e-09	0
cobia_male_GLEAN_10020067	4.51867	385.767	-6.4157	6.6535e-11	1.6405e-09	GDIB_HUMAN Rab GDP dissociation inhibitor beta OS=Homo sapiens GN=GDI2 PE=1 SV=2
cobia_male_GLEAN_10002753	710.076	75.4677	3.234	6.7621e-11	1.6656e-09	ES8L1_HUMAN Epidermal growth factor receptor kinase substrate 8-like protein 1 OS=Homo sapiens GN=EPS8L1 PE=1 SV=3
cobia_male_GLEAN_10011327	89.4471	5.92606	3.9159	6.77e-11	1.6659e-09	ASB11_MOUSE Ankyrin repeat and SOCS box protein 11 OS=Mus musculus GN=Asb11 PE=2 SV=1
cobia_male_GLEAN_10000354	66.6324	4.22697	3.9785	6.8408e-11	1.6816e-09	CAH10_PONAB Carbonic anhydrase-related protein 10 OS=Pongo abelii GN=CA10 PE=2 SV=1
cobia_male_GLEAN_10007807	1.33765	51.0471	-5.2541	7.013e-11	1.7222e-09	PI51C_RAT Phosphatidylinositol 4-phosphate 5-kinase type-1 gamma OS=Rattus norvegicus GN=Pip5k1c PE=1 SV=1
cobia_male_GLEAN_10007319	42.571	2.16984	4.2942	7.0201e-11	1.7222e-09	NR0B2_RAT Nuclear receptor subfamily 0 group B member 2 OS=Rattus norvegicus GN=Nr0b2 PE=1 SV=1
cobia_male_GLEAN_10021288	29.6188	0.344387	6.4263	7.0447e-11	1.7266e-09	GIMA4_RAT GTPase IMAP family member 4 OS=Rattus norvegicus GN=Gimap4 PE=1 SV=1
cobia_male_GLEAN_10018480	0.537971	29.8644	-5.7948	7.056e-11	1.7276e-09	MYT1_MOUSE Myelin transcription factor 1 OS=Mus musculus GN=Myt1 PE=1 SV=1
cobia_male_GLEAN_10010854	80.4241	4.88583	4.041	7.1588e-11	1.751e-09	PPR1C_MOUSE Protein phosphatase 1 regulatory subunit 1C OS=Mus musculus GN=Ppp1r1c PE=3 SV=1
Novel00376	0	21.0242	#NAME?	7.26e-11	1.774e-09	0
cobia_male_GLEAN_10001124	0	49.552	#NAME?	7.3326e-11	1.79e-09	CLD10_HUMAN Claudin-10 OS=Homo sapiens GN=CLDN10 PE=2 SV=2
cobia_male_GLEAN_10017140	0.210635	90.692	-8.7501	7.3691e-11	1.7971e-09	BEST1_HUMAN Bestrophin-1 OS=Homo sapiens GN=BEST1 PE=1 SV=1
cobia_male_GLEAN_10004674	6.94851	1680.58	-7.918	7.3991e-11	1.8009e-09	ODO1_HUMAN 2-oxoglutarate dehydrogenase, mitochondrial OS=Homo sapiens GN=OGDH PE=1 SV=3
cobia_male_GLEAN_10014878	1290.5	9812.27	-2.9267	7.3945e-11	1.8009e-09	UBAP2_MOUSE Ubiquitin-associated protein 2 OS=Mus musculus GN=Ubap2 PE=1 SV=1
cobia_male_GLEAN_10010802	10.1645	225.455	-4.4712	7.5474e-11	1.8351e-09	EF1A1_RABIT Elongation factor 1-alpha 1 OS=Oryctolagus cuniculus GN=EEF1A1 PE=1 SV=1
cobia_male_GLEAN_10021024	6.99177	92.7458	-3.7296	7.6028e-11	1.845e-09	MYOM2_HUMAN Myomesin-2 OS=Homo sapiens GN=MYOM2 PE=1 SV=2
cobia_male_GLEAN_10009917	644.597	78.2137	3.0429	7.5976e-11	1.845e-09	ANDR_CROCR Androgen receptor OS=Crocuta crocuta GN=AR PE=2 SV=1
cobia_male_GLEAN_10009212	17.9531	1484.64	-6.3697	7.7993e-11	1.8908e-09	VTC1B_DANRE V-type proton ATPase subunit C 1-B OS=Danio rerio GN=atp6v1c1b PE=2 SV=1
cobia_male_GLEAN_10011576	0	21.4351	#NAME?	7.8496e-11	1.9011e-09	DHDH_DANRE Trans-1,2-dihydrobenzene-1,2-diol dehydrogenase OS=Danio rerio GN=dhdh PE=2 SV=2
cobia_male_GLEAN_10018653	15.6395	3672.36	-7.8754	7.903e-11	1.9122e-09	DZAN1_HUMAN Double zinc ribbon and ankyrin repeat-containing protein 1 OS=Homo sapiens GN=DZANK1 PE=1 SV=3
cobia_male_GLEAN_10005265	7.34507	845.735	-6.8473	7.9507e-11	1.9206e-09	SYT14_HUMAN Synaptotagmin-14 OS=Homo sapiens GN=SYT14 PE=1 SV=2
cobia_male_GLEAN_10005492	27.2305	1554.98	-5.8355	7.9533e-11	1.9206e-09	PP4R4_MOUSE Serine/threonine-protein phosphatase 4 regulatory subunit 4 OS=Mus musculus GN=Ppp4r4 PE=1 SV=2
cobia_male_GLEAN_10008557	1.20954	72.0216	-5.8959	8.0926e-11	1.9474e-09	PLHD1_HUMAN Pleckstrin homology domain-containing family D member 1 OS=Homo sapiens GN=PLEKHD1 PE=2 SV=3
cobia_male_GLEAN_10018953	63.0583	5431.09	-6.4284	8.0931e-11	1.9474e-09	MARH1_MOUSE E3 ubiquitin-protein ligase MARCH1 OS=Mus musculus GN=March1 PE=1 SV=2
cobia_male_GLEAN_10007593	118.625	8.72986	3.7643	8.0743e-11	1.9474e-09	EDNRB_RABIT Endothelin B receptor OS=Oryctolagus cuniculus GN=EDNRB PE=2 SV=1
cobia_male_GLEAN_10019857	3414.67	462.15	2.8853	8.0962e-11	1.9474e-09	F210B_HUMAN Protein FAM210B OS=Homo sapiens GN=FAM210B PE=1 SV=2
Novel01390	53.3141	9255.88	-7.4397	8.2255e-11	1.9766e-09	PREDICTED: uncharacterized protein LOC104919479 isoform X2 [Larimichthys crocea]
cobia_male_GLEAN_10016435	646.116	77.8744	3.0526	8.2971e-11	1.9919e-09	B915_XENLA Maternal B9.15 protein OS=Xenopus laevis PE=2 SV=1
cobia_male_GLEAN_10020108	0	21.4775	#NAME?	8.4518e-11	2.027e-09	AMGO1_RAT Amphoterin-induced protein 1 OS=Rattus norvegicus GN=Amigo1 PE=1 SV=1
cobia_male_GLEAN_10000049	8.14712	1362.1	-7.3853	8.6178e-11	2.0644e-09	DZAN1_HUMAN Double zinc ribbon and ankyrin repeat-containing protein 1 OS=Homo sapiens GN=DZANK1 PE=1 SV=3
cobia_male_GLEAN_10000377	93.9341	16561	-7.4619	8.6244e-11	2.0644e-09	MLF1_BOVIN Myeloid leukemia factor 1 OS=Bos taurus GN=MLF1 PE=2 SV=1
cobia_male_GLEAN_10017634	6.40201	887.642	-7.1153	8.7177e-11	2.0847e-09	TMM81_HUMAN Transmembrane protein 81 OS=Homo sapiens GN=TMEM81 PE=2 SV=1
cobia_male_GLEAN_10014452	2.59273	420.878	-7.3428	8.75e-11	2.0884e-09	LYOX_BOVIN Protein-lysine 6-oxidase OS=Bos taurus GN=LOX PE=1 SV=3
cobia_male_GLEAN_10007822	53.611	3089.35	-5.8486	8.7453e-11	2.0884e-09	UN13A_RAT Protein unc-13 homolog A OS=Rattus norvegicus GN=Unc13a PE=1 SV=1
Novel00439	0.853615	125.392	-7.1986	8.809e-11	2.1004e-09	0
cobia_male_GLEAN_10011007	82.972	8985.48	-6.7588	8.8319e-11	2.1018e-09	NEK5_HUMAN Serine/threonine-protein kinase Nek5 OS=Homo sapiens GN=NEK5 PE=2 SV=1
cobia_male_GLEAN_10021510	115.95	5797.89	-5.644	8.8272e-11	2.1018e-09	MYCPP_HUMAN C-myc promoter-binding protein OS=Homo sapiens GN=DENND4A PE=1 SV=2
cobia_male_GLEAN_10007467	3.9038	84.3444	-4.4333	8.856e-11	2.1055e-09	CNTP2_HUMAN Contactin-associated protein-like 2 OS=Homo sapiens GN=CNTNAP2 PE=1 SV=1
cobia_male_GLEAN_10015375	0.222328	57.8544	-8.0236	8.9724e-11	2.1311e-09	CD53_BOVIN Leukocyte surface antigen CD53 OS=Bos taurus GN=CD53 PE=2 SV=1
cobia_male_GLEAN_10017759	312.398	31.9641	3.2889	9.0441e-11	2.1461e-09	ADA_DANRE Adenosine deaminase OS=Danio rerio GN=ada PE=2 SV=2
Novel00281	0	20.9113	#NAME?	9.0536e-11	2.1463e-09	0
cobia_male_GLEAN_10021516	497.935	7738.27	-3.958	9.0692e-11	2.1479e-09	HERC1_HUMAN Probable E3 ubiquitin-protein ligase HERC1 OS=Homo sapiens GN=HERC1 PE=1 SV=2
cobia_male_GLEAN_10003497	0	20.5877	#NAME?	9.0822e-11	2.1489e-09	HNF4A_XENLA Hepatocyte nuclear factor 4-alpha OS=Xenopus laevis GN=hnf4a PE=2 SV=2
cobia_male_GLEAN_10003759	151.826	6284.73	-5.3714	9.1123e-11	2.154e-09	KIF9_HUMAN Kinesin-like protein KIF9 OS=Homo sapiens GN=KIF9 PE=1 SV=4
cobia_male_GLEAN_10018641	3.87135	331.85	-6.4215	9.1301e-11	2.1561e-09	WASF3_HUMAN Wiskott-Aldrich syndrome protein family member 3 OS=Homo sapiens GN=WASF3 PE=1 SV=2
cobia_male_GLEAN_10019651	0	21.1446	#NAME?	9.2972e-11	2.1935e-09	SORC3_HUMAN VPS10 domain-containing receptor SorCS3 OS=Homo sapiens GN=SORCS3 PE=2 SV=2
Novel01443	0.210635	81.0886	-8.5886	9.4018e-11	2.216e-09	0
cobia_male_GLEAN_10001256	2.49039	185.792	-6.2212	9.5224e-11	2.2423e-09	XDH_CHICK Xanthine dehydrogenase/oxidase OS=Gallus gallus GN=XDH PE=1 SV=1
cobia_male_GLEAN_10012837	3.53302	64.5684	-4.1919	9.6739e-11	2.2758e-09	KNG_ANAMI Kininogen (Fragments) OS=Anarhichas minor PE=1 SV=1
cobia_male_GLEAN_10011200	3.80101	674.738	-7.4718	9.8245e-11	2.3068e-09	CERKL_HUMAN Ceramide kinase-like protein OS=Homo sapiens GN=CERKL PE=1 SV=1
cobia_male_GLEAN_10011606	151.061	14.19	3.4122	9.8225e-11	2.3068e-09	STX19_HUMAN Syntaxin-19 OS=Homo sapiens GN=STX19 PE=1 SV=1
Novel01974	0	20.633	#NAME?	9.8365e-11	2.3075e-09	0
cobia_male_GLEAN_10018851	101.62	1681.51	-4.0485	9.9729e-11	2.3372e-09	NOE2_RAT Noelin-2 OS=Rattus norvegicus GN=Olfm2 PE=1 SV=1
cobia_male_GLEAN_10012671	1275.41	11331.4	-3.1513	1.0163e-10	2.3794e-09	A2MG_PONAB Alpha-2-macroglobulin OS=Pongo abelii GN=A2M PE=2 SV=1
cobia_male_GLEAN_10016981	0.210635	56.519	-8.0678	1.0178e-10	2.3809e-09	SE3AB_DANRE Semaphorin-3ab OS=Danio rerio GN=sema3ab PE=2 SV=1
Novel00213	1.76328	356.921	-7.6612	1.0354e-10	2.4197e-09	0
Novel01420	0	30.6014	#NAME?	1.0408e-10	2.43e-09	hypothetical protein PANDA_021802, partial [Ailuropoda melanoleuca]
cobia_male_GLEAN_10008159	0	54.4473	#NAME?	1.053e-10	2.4561e-09	G3PXA0_GASAC Uncharacterized protein OS=Gasterosteus aculeatus PE=4 SV=1
Novel01919	157.204	6211.23	-5.3042	1.0719e-10	2.4978e-09	PREDICTED: coiled-coil domain-containing protein 114-like [Larimichthys crocea]
cobia_male_GLEAN_10002700	455.951	3698.24	-3.0199	1.0786e-10	2.5112e-09	DLGP5_MOUSE Disks large-associated protein 5 OS=Mus musculus GN=Dlgap5 PE=1 SV=2
cobia_male_GLEAN_10000847	737.51	74.5774	3.3059	1.0813e-10	2.515e-09	VWDE_HUMAN von Willebrand factor D and EGF domain-containing protein OS=Homo sapiens GN=VWDE PE=2 SV=4
Novel01597	7.26729	225.737	-4.9571	1.0925e-10	2.5387e-09	0
Novel02560	1.33625	431.679	-8.3356	1.0996e-10	2.5528e-09	0
Novel02338	0.210635	58.693	-8.1223	1.105e-10	2.5627e-09	0
cobia_male_GLEAN_10017630	46.4095	8448.25	-7.5081	1.109e-10	2.5697e-09	F187A_BOVIN Ig-like V-type domain-containing protein FAM187A OS=Bos taurus GN=FAM187A PE=2 SV=2
Novel02323	0	104.429	#NAME?	1.1125e-10	2.573e-09	0
cobia_male_GLEAN_10002219	48.8388	4310.96	-6.4638	1.1116e-10	2.573e-09	CC146_HUMAN Coiled-coil domain-containing protein 146 OS=Homo sapiens GN=CCDC146 PE=1 SV=2
cobia_male_GLEAN_10008795	402.091	15.1105	4.7339	1.1187e-10	2.5848e-09	BKRB2_RAT B2 bradykinin receptor OS=Rattus norvegicus GN=Bdkrb2 PE=1 SV=4
cobia_male_GLEAN_10004078	1.82741	146.177	-6.3218	1.1388e-10	2.6289e-09	NIM1_HUMAN Serine/threonine-protein kinase NIM1 OS=Homo sapiens GN=NIM1K PE=1 SV=1
cobia_male_GLEAN_10004719	1.12649	49.8032	-5.4663	1.1578e-10	2.6679e-09	GFRA2_BOVIN GDNF family receptor alpha-2 OS=Bos taurus GN=GFRA2 PE=2 SV=1
cobia_male_GLEAN_10008575	473.1	3501.84	-2.8879	1.1579e-10	2.6679e-09	PCX1_HUMAN Pecanex-like protein 1 OS=Homo sapiens GN=PCNX PE=1 SV=2
cobia_male_GLEAN_10007409	27.6172	266.151	-3.2686	1.1828e-10	2.7228e-09	AGR2_DANRE Anterior gradient protein 2 homolog OS=Danio rerio GN=agr2 PE=2 SV=1
Novel00876	0.559142	39.0589	-6.1263	1.187e-10	2.7299e-09	0
cobia_male_GLEAN_10017246	3.42143	448.747	-7.0352	1.1889e-10	2.7316e-09	HUTH_RAT Histidine ammonia-lyase OS=Rattus norvegicus GN=Hal PE=1 SV=1
cobia_male_GLEAN_10011259	730.486	81.4443	3.165	1.19e-10	2.7316e-09	FIL1L_DANRE Filamin A-interacting protein 1-like OS=Danio rerio GN=filip1l PE=2 SV=1
Novel01628	0	33.571	#NAME?	1.1953e-10	2.7413e-09	0
Novel00826	616.787	81.0212	2.9284	1.2226e-10	2.8013e-09	0
Novel00804	0.889152	47.9438	-5.7528	1.2293e-10	2.8141e-09	hypothetical protein EH28_23458 [Larimichthys crocea]
Novel00387	64.4619	647.709	-3.3288	1.2419e-10	2.8403e-09	PREDICTED: placenta-specific protein 9 [Stegastes partitus]
cobia_male_GLEAN_10004449	203.787	3958.76	-4.2799	1.285e-10	2.936e-09	HERC1_HUMAN Probable E3 ubiquitin-protein ligase HERC1 OS=Homo sapiens GN=HERC1 PE=1 SV=2
cobia_male_GLEAN_10019599	327.42	11580.9	-5.1445	1.2948e-10	2.9557e-09	CCD40_DANRE Coiled-coil domain-containing protein 40 OS=Danio rerio GN=ccdc40 PE=2 SV=2
Novel02698	0	20.3307	#NAME?	1.3011e-10	2.9621e-09	0
Novel00259	0	25.8603	#NAME?	1.2996e-10	2.9621e-09	0
cobia_male_GLEAN_10011440	204.807	24.7316	3.0498	1.3012e-10	2.9621e-09	HXDAA_TAKRU Homeobox protein Hox-D10a OS=Takifugu rubripes GN=hoxd10a PE=3 SV=1
Novel00503	0	225.963	#NAME?	1.3125e-10	2.9849e-09	0
cobia_male_GLEAN_10007768	6383.51	796.108	3.0033	1.3178e-10	2.9944e-09	CNN2_PONAB Calponin-2 OS=Pongo abelii GN=CNN2 PE=2 SV=3
cobia_male_GLEAN_10013806	0.897	34.3859	-5.2606	1.3279e-10	3.0144e-09	SC5A7_TORMA High-affinity choline transporter 1 OS=Torpedo marmorata GN=CHT1 PE=2 SV=1
Novel00157	0	35.7461	#NAME?	1.3467e-10	3.0541e-09	0
cobia_male_GLEAN_10004117	2.45851	82.551	-5.0694	1.3478e-10	3.0541e-09	DAF36_CAEEL Cholesterol 7-desaturase OS=Caenorhabditis elegans GN=daf-36 PE=1 SV=2
Novel02465	0	22.3025	#NAME?	1.3539e-10	3.0623e-09	0
cobia_male_GLEAN_10018944	5.80993	909.329	-7.2901	1.353e-10	3.0623e-09	PRM1A_DANRE Prominin-1-A OS=Danio rerio GN=prom1a PE=2 SV=2
cobia_male_GLEAN_10013188	85.3487	1041.62	-3.6093	1.3573e-10	3.0671e-09	CA146_MOUSE Uncharacterized protein C1orf146 homolog OS=Mus musculus PE=2 SV=2
cobia_male_GLEAN_10017784	0.854233	173.726	-7.668	1.3677e-10	3.0877e-09	UCKL1_HUMAN Uridine-cytidine kinase-like 1 OS=Homo sapiens GN=UCKL1 PE=1 SV=2
Novel00427	3.76739	426.71	-6.8235	1.3804e-10	3.1136e-09	0
cobia_male_GLEAN_10013366	365.976	41.0129	3.1576	1.3972e-10	3.1486e-09	MOB3C_BOVIN MOB kinase activator 3C OS=Bos taurus GN=MOB3C PE=2 SV=1
cobia_male_GLEAN_10010305	119.146	11.1464	3.4181	1.4014e-10	3.1552e-09	HS3S1_HUMAN Heparan sulfate glucosamine 3-O-sulfotransferase 1 OS=Homo sapiens GN=HS3ST1 PE=1 SV=1
Novel02970	30.8247	0.816616	5.2383	1.4055e-10	3.1615e-09	0
cobia_male_GLEAN_10001950	1.30658	163.409	-6.9665	1.4161e-10	3.1825e-09	KCNA5_MUSPF Potassium voltage-gated channel subfamily A member 5 OS=Mustela putorius furo GN=KCNA5 PE=2 SV=1
cobia_male_GLEAN_10007431	0.222328	26.4438	-6.8941	1.422e-10	3.1928e-09	EPS15_HUMAN Epidermal growth factor receptor substrate 15 OS=Homo sapiens GN=EPS15 PE=1 SV=2
cobia_male_GLEAN_10014471	0.42127	70.7544	-7.3919	1.4238e-10	3.1941e-09	NATT3_THANI Natterin-3 OS=Thalassophryne nattereri PE=1 SV=1
cobia_male_GLEAN_10001571	2.4743	414.557	-7.3884	1.4309e-10	3.2071e-09	NWD2_HUMAN NACHT and WD repeat domain-containing protein 2 OS=Homo sapiens GN=NWD2 PE=2 SV=3
Novel02955	0.900322	91.0234	-6.6597	1.4345e-10	3.212e-09	0
cobia_male_GLEAN_10003447	0.979858	37.6243	-5.2629	1.437e-10	3.2147e-09	COLA1_XENLA Collagen alpha-1(XXI) chain OS=Xenopus laevis GN=col21a1 PE=2 SV=1
cobia_male_GLEAN_10006789	1.09105	112.685	-6.6904	1.4418e-10	3.2197e-09	SALL3_HUMAN Sal-like protein 3 OS=Homo sapiens GN=SALL3 PE=1 SV=2
cobia_male_GLEAN_10008659	846.119	104.409	3.0186	1.4409e-10	3.2197e-09	CRIP2_MOUSE Cysteine-rich protein 2 OS=Mus musculus GN=Crip2 PE=1 SV=1
Novel02854	6.0904	93.2883	-3.9371	1.4433e-10	3.2201e-09	Transposable element Tcb1 transposase [Larimichthys crocea]
cobia_male_GLEAN_10012907	176.646	1602.29	-3.1812	1.4508e-10	3.2338e-09	SGIP1_RAT SH3-containing GRB2-like protein 3-interacting protein 1 OS=Rattus norvegicus GN=Sgip1 PE=1 SV=1
cobia_male_GLEAN_10018586	113024	13897.1	3.0238	1.4546e-10	3.2394e-09	K2C8_DANRE Keratin, type II cytoskeletal 8 OS=Danio rerio GN=krt8 PE=1 SV=1
Novel03436	0.111164	23.5394	-7.7262	1.4895e-10	3.3141e-09	0
Novel00011	72.798	6063	-6.38	1.4946e-10	3.3226e-09	PREDICTED: uncharacterized protein C16orf46 homolog [Stegastes partitus]
cobia_male_GLEAN_10006841	163.099	1332.14	-3.0299	1.5154e-10	3.3658e-09	CLSPN_MOUSE Claspin OS=Mus musculus GN=Clspn PE=1 SV=2
cobia_male_GLEAN_10002559	1667.68	218.473	2.9323	1.533e-10	3.4018e-09	MCL1B_DANRE Protein L-Myc-1b OS=Danio rerio GN=mycl1b PE=2 SV=1
cobia_male_GLEAN_10020689	18.7135	3097.53	-7.3709	1.5359e-10	3.4052e-09	KLH10_MOUSE Kelch-like protein 10 OS=Mus musculus GN=Klhl10 PE=1 SV=1
cobia_male_GLEAN_10004310	61.6946	6815.38	-6.7875	1.543e-10	3.4148e-09	MORN3_BOVIN MORN repeat-containing protein 3 OS=Bos taurus GN=MORN3 PE=2 SV=1
cobia_male_GLEAN_10016650	476.19	50.8977	3.2259	1.5428e-10	3.4148e-09	S6A15_HUMAN Sodium-dependent neutral amino acid transporter B(0)AT2 OS=Homo sapiens GN=SLC6A15 PE=1 SV=1
cobia_male_GLEAN_10000364	1.23329	315.478	-7.9989	1.5521e-10	3.4288e-09	ARGI_LITCT Arginase, hepatic OS=Lithobates catesbeiana PE=2 SV=1
cobia_male_GLEAN_10016397	52.8644	2.46438	4.423	1.5513e-10	3.4288e-09	NR0B2_MOUSE Nuclear receptor subfamily 0 group B member 2 OS=Mus musculus GN=Nr0b2 PE=1 SV=1
cobia_male_GLEAN_10013990	177.877	15.6956	3.5024	1.5792e-10	3.4853e-09	#N/A
cobia_male_GLEAN_10014441	0.210635	36.0918	-7.4208	1.61e-10	3.5503e-09	AF1L1_DANRE Actin filament-associated protein 1-like 1 OS=Danio rerio GN=afap1l1 PE=2 SV=1
cobia_male_GLEAN_10020984	45.3728	8735.44	-7.5889	1.6258e-10	3.5814e-09	EFCB2_MOUSE EF-hand calcium-binding domain-containing protein 2 OS=Mus musculus GN=Efcab2 PE=1 SV=1
cobia_male_GLEAN_10016403	2138.9	268.78	2.9924	1.627e-10	3.5814e-09	FA46A_HUMAN Protein FAM46A OS=Homo sapiens GN=FAM46A PE=1 SV=2
cobia_male_GLEAN_10005118	2835.53	400.242	2.8247	1.6309e-10	3.5867e-09	HEBP2_HUMAN Heme-binding protein 2 OS=Homo sapiens GN=HEBP2 PE=1 SV=1
cobia_male_GLEAN_10003182	134.525	7.29019	4.2058	1.6331e-10	3.5883e-09	SOST_RAT Sclerostin OS=Rattus norvegicus GN=Sost PE=2 SV=1
cobia_male_GLEAN_10008914	579.021	5063.41	-3.1284	1.6448e-10	3.6108e-09	SPNE_CULQU Probable ATP-dependent RNA helicase spindle-E OS=Culex quinquefasciatus GN=spn-E PE=3 SV=1
Novel03394	1.94082	188.653	-6.6029	1.6523e-10	3.624e-09	Arginase-1 [Larimichthys crocea]
cobia_male_GLEAN_10013917	0	72.0804	#NAME?	1.6544e-10	3.6253e-09	ARSI_MOUSE Arylsulfatase I OS=Mus musculus GN=Arsi PE=2 SV=1
Novel00607	57.4924	3.06098	4.2313	1.6679e-10	3.6518e-09	0
cobia_male_GLEAN_10017463	29.8097	3344.03	-6.8097	1.6695e-10	3.6519e-09	SPIR2_DANRE Protein spire homolog 2 OS=Danio rerio GN=spire2 PE=2 SV=1
cobia_male_GLEAN_10005975	6.17427	76.77	-3.6362	1.6829e-10	3.6781e-09	LIPA3_HUMAN Liprin-alpha-3 OS=Homo sapiens GN=PPFIA3 PE=1 SV=3
Novel00235	10.4903	1178.47	-6.8117	1.7168e-10	3.7488e-09	0
cobia_male_GLEAN_10018216	2.21312	80.2088	-5.1796	1.7237e-10	3.7605e-09	AMPD2_HUMAN AMP deaminase 2 OS=Homo sapiens GN=AMPD2 PE=1 SV=2
cobia_male_GLEAN_10004152	2027.28	59.5305	5.0898	1.734e-10	3.7797e-09	CYT_TROCA Cystatin OS=Tropidechis carinatus PE=1 SV=1
cobia_male_GLEAN_10009026	15.9153	1047.08	-6.0398	1.8046e-10	3.93e-09	FSIP1_DANRE Fibrous sheath-interacting protein 1 OS=Danio rerio GN=fsip1 PE=2 SV=1
cobia_male_GLEAN_10018951	9.22739	689.372	-6.2232	1.8165e-10	3.9524e-09	ELA_DANRE Apelin receptor early endogenous ligand OS=Danio rerio GN=apela PE=1 SV=1
cobia_male_GLEAN_10019755	33.9718	588.921	-4.1157	1.8202e-10	3.957e-09	F262_HUMAN 6-phosphofructo-2-kinase/fructose-2,6-bisphosphatase 2 OS=Homo sapiens GN=PFKFB2 PE=1 SV=2
cobia_male_GLEAN_10005276	0	68.6705	#NAME?	1.8401e-10	3.9969e-09	PLB1_MONDO Phospholipase B1, membrane-associated OS=Monodelphis domestica GN=PLB1 PE=2 SV=1
cobia_male_GLEAN_10013292	2290.26	286.052	3.0012	1.8422e-10	3.9979e-09	FSTL3_HUMAN Follistatin-related protein 3 OS=Homo sapiens GN=FSTL3 PE=1 SV=1
cobia_male_GLEAN_10016144	302.675	3241.57	-3.4209	1.8454e-10	4.0013e-09	CE162_DANRE Centrosomal protein of 162 kDa OS=Danio rerio GN=cep162 PE=2 SV=1
cobia_male_GLEAN_10012421	20.1806	169.718	-3.0721	1.8666e-10	4.0401e-09	NOX4_PONAB NADPH oxidase 4 OS=Pongo abelii GN=NOX4 PE=2 SV=2
Novel01205	306.374	31320.7	-6.6757	1.8657e-10	4.0401e-09	PREDICTED: dynein intermediate chain 1, axonemal-like [Oreochromis niloticus]
Novel01162	0	57.5532	#NAME?	1.8691e-10	4.042e-09	PREDICTED: uncharacterized protein LOC104965258 [Notothenia coriiceps]
Novel03116	0.444656	29.5239	-6.053	1.8733e-10	4.0475e-09	PREDICTED: uncharacterized protein LOC102081284 [Oreochromis niloticus]
cobia_male_GLEAN_10019215	143.743	1202.63	-3.0646	1.888e-10	4.0757e-09	PLD6_DANRE Mitochondrial cardiolipin hydrolase OS=Danio rerio GN=pld6 PE=2 SV=2
Novel02422	0	139.117	#NAME?	1.8987e-10	4.0951e-09	0
cobia_male_GLEAN_10012176	38.4185	2450.49	-5.9951	1.9066e-10	4.1087e-09	PIHD2_DANRE PIH1 domain-containing protein 2 OS=Danio rerio GN=pih1d2 PE=2 SV=1
cobia_male_GLEAN_10021312	0	19.6962	#NAME?	1.9117e-10	4.116e-09	CDKL5_HUMAN Cyclin-dependent kinase-like 5 OS=Homo sapiens GN=CDKL5 PE=1 SV=1
Novel02906	1525.15	207.279	2.8793	1.9359e-10	4.1645e-09	PREDICTED: uncharacterized protein LOC102301917 [Haplochromis burtoni]
cobia_male_GLEAN_10017462	0.444134	63.5661	-7.1611	1.9411e-10	4.172e-09	CHST6_HUMAN Carbohydrate sulfotransferase 6 OS=Homo sapiens GN=CHST6 PE=1 SV=1
cobia_male_GLEAN_10001145	57.2189	475.714	-3.0555	1.9484e-10	4.1839e-09	S4A10_HUMAN Sodium-driven chloride bicarbonate exchanger OS=Homo sapiens GN=SLC4A10 PE=2 SV=1
cobia_male_GLEAN_10000408	0	97.4137	#NAME?	1.954e-10	4.1925e-09	KI26A_HUMAN Kinesin-like protein KIF26A OS=Homo sapiens GN=KIF26A PE=2 SV=3
Novel02739	0	19.607	#NAME?	1.9659e-10	4.2143e-09	0
cobia_male_GLEAN_10018915	2.47433	58.5601	-4.5648	2.0022e-10	4.2846e-09	PCD16_RAT Protocadherin-16 OS=Rattus norvegicus GN=Dchs1 PE=3 SV=2
cobia_male_GLEAN_10007811	690.369	87.4765	2.9804	2.0005e-10	4.2846e-09	PTPRS_HUMAN Receptor-type tyrosine-protein phosphatase S OS=Homo sapiens GN=PTPRS PE=1 SV=3
Novel02273	0	20.1361	#NAME?	2.024e-10	4.3274e-09	0
cobia_male_GLEAN_10014192	79.6257	8398.42	-6.7207	2.0293e-10	4.3275e-09	FMR1_PONAB Fragile X mental retardation protein 1 homolog OS=Pongo abelii GN=FMR1 PE=2 SV=1
cobia_male_GLEAN_10010479	254.878	22211.2	-6.4453	2.0259e-10	4.3275e-09	RAB23_HUMAN Ras-related protein Rab-23 OS=Homo sapiens GN=RAB23 PE=1 SV=1
cobia_male_GLEAN_10001519	919.548	121.104	2.9247	2.028e-10	4.3275e-09	CD048_SALSA Neuropeptide-like protein C4orf48 homolog OS=Salmo salar PE=3 SV=1
cobia_male_GLEAN_10001727	494.468	59.0371	3.0662	2.0507e-10	4.3696e-09	SEM4F_MOUSE Semaphorin-4F OS=Mus musculus GN=Sema4f PE=1 SV=2
cobia_male_GLEAN_10014599	30.3416	2786.73	-6.5211	2.0557e-10	4.3764e-09	S14L2_BOVIN SEC14-like protein 2 OS=Bos taurus GN=SEC14L2 PE=1 SV=2
cobia_male_GLEAN_10000787	6026.82	747.304	3.0116	2.0811e-10	4.4265e-09	COX42_THUOB Cytochrome c oxidase subunit 4 isoform 2, mitochondrial OS=Thunnus obesus PE=1 SV=2
cobia_male_GLEAN_10020783	72.8077	614.672	-3.0777	2.1118e-10	4.4881e-09	CAND1_PONAB Cullin-associated NEDD8-dissociated protein 1 OS=Pongo abelii GN=CAND1 PE=2 SV=1
Novel02663	0.780948	30.1827	-5.2724	2.1505e-10	4.5663e-09	0
cobia_male_GLEAN_10014743	1.77758	69.9622	-5.2986	2.1539e-10	4.5695e-09	UD3A1_XENLA UDP-glucuronosyltransferase 3A1 OS=Xenopus laevis GN=ugt3a1 PE=2 SV=1
Novel03454	947.951	120.581	2.9748	2.1569e-10	4.5719e-09	hypothetical protein EH28_18289 [Larimichthys crocea]
cobia_male_GLEAN_10011722	480.82	54.495	3.1413	2.1757e-10	4.6079e-09	PLCD4_XENLA 1-phosphatidylinositol 4,5-bisphosphate phosphodiesterase delta-4 OS=Xenopus laevis GN=plcd4 PE=2 SV=1
Novel01241	0	28.7856	#NAME?	2.1785e-10	4.6099e-09	0
cobia_male_GLEAN_10003643	0	19.8853	#NAME?	2.1836e-10	4.6168e-09	HHATL_MOUSE Protein-cysteine N-palmitoyltransferase HHAT-like protein OS=Mus musculus GN=Hhatl PE=1 SV=2
cobia_male_GLEAN_10013780	36.7476	581.231	-3.9834	2.19e-10	4.6262e-09	TGFB2_MOUSE Transforming growth factor beta-2 OS=Mus musculus GN=Tgfb2 PE=1 SV=2
cobia_male_GLEAN_10008720	5.37624	1145.29	-7.7349	2.1938e-10	4.6301e-09	YSNK_CAEEL UPF0392 protein F13G3.3 OS=Caenorhabditis elegans GN=F13G3.3 PE=3 SV=2
cobia_male_GLEAN_10013706	243.71	1819.09	-2.9	2.1956e-10	4.6301e-09	SYTL4_HUMAN Synaptotagmin-like protein 4 OS=Homo sapiens GN=SYTL4 PE=1 SV=2
cobia_male_GLEAN_10008411	155.792	1209.64	-2.9569	2.2027e-10	4.6412e-09	MABP1_HUMAN Mitogen-activated protein kinase-binding protein 1 OS=Homo sapiens GN=MAPKBP1 PE=1 SV=4
cobia_male_GLEAN_10012708	843.542	109.507	2.9454	2.2191e-10	4.6717e-09	TBX2_DANRE T-box transcription factor TBX2b OS=Danio rerio GN=tbx2b PE=1 SV=4
cobia_male_GLEAN_10018745	0.111164	30.5682	-8.1032	2.2511e-10	4.735e-09	SLIT1_HUMAN Slit homolog 1 protein OS=Homo sapiens GN=SLIT1 PE=2 SV=4
cobia_male_GLEAN_10015959	124.845	15238.6	-6.9315	2.2681e-10	4.7667e-09	EFHB_HUMAN EF-hand domain-containing family member B OS=Homo sapiens GN=EFHB PE=2 SV=4
cobia_male_GLEAN_10009601	62.7333	6034.91	-6.588	2.2755e-10	4.7781e-09	RBM27_MOUSE RNA-binding protein 27 OS=Mus musculus GN=Rbm27 PE=1 SV=3
cobia_male_GLEAN_10012119	5.09941	81.0518	-3.9904	2.2806e-10	4.7849e-09	TTC36_DANRE Tetratricopeptide repeat protein 36 OS=Danio rerio GN=ttc36 PE=2 SV=1
cobia_male_GLEAN_10008609	0.862539	31.1251	-5.1733	2.2888e-10	4.798e-09	TXLNB_CHICK Beta-taxilin OS=Gallus gallus GN=TXLNB PE=2 SV=1
cobia_male_GLEAN_10005403	0	35.3683	#NAME?	2.3296e-10	4.8794e-09	IFI44_PANTR Interferon-induced protein 44 OS=Pan troglodytes GN=IFI44 PE=1 SV=1
cobia_male_GLEAN_10012124	2.58986	427.563	-7.3671	2.3591e-10	4.9368e-09	DBLOH_MOUSE Diablo homolog, mitochondrial OS=Mus musculus GN=Diablo PE=1 SV=2
cobia_male_GLEAN_10016255	107.699	6.10042	4.1419	2.3871e-10	4.9911e-09	FA46A_HUMAN Protein FAM46A OS=Homo sapiens GN=FAM46A PE=1 SV=2
cobia_male_GLEAN_10012911	40.5414	1.50373	4.7528	2.5097e-10	5.2431e-09	TCB1_CAEBR Transposable element Tcb1 transposase OS=Caenorhabditis briggsae PE=3 SV=1
cobia_male_GLEAN_10005011	48.6709	6357.77	-7.0293	2.534e-10	5.2895e-09	RSPH9_DANRE Radial spoke head protein 9 homolog OS=Danio rerio GN=rsph9 PE=2 SV=1
cobia_male_GLEAN_10009887	89.2445	7.31331	3.6092	2.5432e-10	5.304e-09	SCN4B_MOUSE Sodium channel subunit beta-4 OS=Mus musculus GN=Scn4b PE=2 SV=1
cobia_male_GLEAN_10005907	13.8574	146.215	-3.3994	2.6393e-10	5.4999e-09	SVIL_BOVIN Supervillin OS=Bos taurus GN=SVIL PE=1 SV=2
cobia_male_GLEAN_10003946	37.2423	1.7889	4.3798	2.6749e-10	5.5694e-09	A0A060Y8E3_ONCMY Uncharacterized protein OS=Oncorhynchus mykiss GN=GSONMT00011115001 PE=4 SV=1
cobia_male_GLEAN_10005160	78.0832	7887.94	-6.6585	2.6817e-10	5.5788e-09	DYLT1_RAT Dynein light chain Tctex-type 1 OS=Rattus norvegicus GN=Dynlt1 PE=1 SV=1
cobia_male_GLEAN_10016101	0	36.0546	#NAME?	2.706e-10	5.6246e-09	PNPH_MOUSE Purine nucleoside phosphorylase OS=Mus musculus GN=Pnp PE=1 SV=2
cobia_male_GLEAN_10019006	423.465	34.2981	3.626	2.7193e-10	5.6476e-09	BNC2_MOUSE Zinc finger protein basonuclin-2 OS=Mus musculus GN=Bnc2 PE=1 SV=3
cobia_male_GLEAN_10013887	0.443612	31.0197	-6.1277	2.7308e-10	5.6665e-09	PCDB5_PANTR Protocadherin beta-5 OS=Pan troglodytes GN=PCDHB5 PE=3 SV=1
cobia_male_GLEAN_10015104	4.43457	521.066	-6.8765	2.747e-10	5.6917e-09	HIPK2_MESAU Homeodomain-interacting protein kinase 2 OS=Mesocricetus auratus GN=Hipk2 PE=1 SV=2
cobia_male_GLEAN_10018186	53.1666	7472.06	-7.1348	2.7475e-10	5.6917e-09	CA194_DANRE Uncharacterized protein C1orf194 homolog OS=Danio rerio GN=si:ch211-163l21.7 PE=4 SV=1
cobia_male_GLEAN_10018417	20.3032	1124.36	-5.7913	2.8075e-10	5.8111e-09	TTL10_MOUSE Protein polyglycylase TTLL10 OS=Mus musculus GN=Ttll10 PE=1 SV=1
cobia_male_GLEAN_10008495	5790.86	759.979	2.9297	2.8402e-10	5.8739e-09	CFAD_PIG Complement factor D OS=Sus scrofa GN=CFD PE=2 SV=1
cobia_male_GLEAN_10007865	127.209	6268.2	-5.6228	2.8845e-10	5.9603e-09	CAN10_HUMAN Calpain-10 OS=Homo sapiens GN=CAPN10 PE=1 SV=2
cobia_male_GLEAN_10009366	46.3555	6646.35	-7.1637	2.8962e-10	5.9797e-09	UCP5_MOUSE Brain mitochondrial carrier protein 1 OS=Mus musculus GN=Slc25a14 PE=1 SV=2
cobia_male_GLEAN_10011715	0	25.3141	#NAME?	2.9043e-10	5.9913e-09	B3A3_CALMO Anion exchange protein 3 OS=Callicebus moloch GN=SLC4A3 PE=3 SV=1
Novel01543	8.99963	755.021	-6.3905	2.913e-10	6.0041e-09	PREDICTED: uncharacterized protein C11orf85 homolog isoform X1 [Notothenia coriiceps]
Novel03199	2.342	44.1644	-4.2371	2.9621e-10	6.1002e-09	homeodomain-interacting protein kinase 3-like [Scleropages formosus]
cobia_male_GLEAN_10011586	0	84.3257	#NAME?	3.0577e-10	6.292e-09	MLE1_LIZRA Myosin light chain 1, skeletal muscle isoform OS=Liza ramada PE=1 SV=1
cobia_male_GLEAN_10000603	1.0921	139.933	-7.0015	3.1052e-10	6.3844e-09	GRM7_RAT Metabotropic glutamate receptor 7 OS=Rattus norvegicus GN=Grm7 PE=1 SV=1
Novel03527	0.221806	22.658	-6.6746	3.1211e-10	6.4116e-09	unnamed protein product, partial [Oncorhynchus mykiss]
cobia_male_GLEAN_10020472	1123.67	124.195	3.1775	3.1293e-10	6.4231e-09	MAFB_DANRE Transcription factor MafB OS=Danio rerio GN=mafb PE=2 SV=1
cobia_male_GLEAN_10006117	35.851	4649.48	-7.0189	3.1437e-10	6.4473e-09	CC103_DANRE Coiled-coil domain-containing protein 103 OS=Danio rerio GN=ccdc103 PE=1 SV=1
cobia_male_GLEAN_10009007	805.79	72.7827	3.4687	3.1907e-10	6.5382e-09	LTBP2_HUMAN Latent-transforming growth factor beta-binding protein 2 OS=Homo sapiens GN=LTBP2 PE=1 SV=3
cobia_male_GLEAN_10015688	91.8297	2.40563	5.2545	3.2551e-10	6.6648e-09	EPHB5_CHICK Ephrin type-B receptor 5 OS=Gallus gallus GN=EPHB5 PE=2 SV=1
cobia_male_GLEAN_10013662	5925.32	730.296	3.0203	3.3083e-10	6.768e-09	S4A11_HUMAN Sodium bicarbonate transporter-like protein 11 OS=Homo sapiens GN=SLC4A11 PE=1 SV=2
cobia_male_GLEAN_10009580	0	27.5694	#NAME?	3.3751e-10	6.8989e-09	FACE2_HUMAN CAAX prenyl protease 2 OS=Homo sapiens GN=RCE1 PE=1 SV=1
cobia_male_GLEAN_10015973	18.5954	1121.96	-5.9149	3.382e-10	6.9074e-09	THS7A_HUMAN Thrombospondin type-1 domain-containing protein 7A OS=Homo sapiens GN=THSD7A PE=1 SV=4
Novel03335	0	24.9068	#NAME?	3.4117e-10	6.9585e-09	PREDICTED: LOW QUALITY PROTEIN: adenylate cyclase type 8-like [Fundulus heteroclitus]
cobia_male_GLEAN_10002403	11.0813	1087.35	-6.6165	3.4127e-10	6.9585e-09	S26A3_RAT Chloride anion exchanger OS=Rattus norvegicus GN=Slc26a3 PE=2 SV=1
cobia_male_GLEAN_10004860	12.6712	298.42	-4.5577	3.4455e-10	7.0196e-09	VISL1_RAT Visinin-like protein 1 OS=Rattus norvegicus GN=Vsnl1 PE=1 SV=2
cobia_male_GLEAN_10005425	426.427	51.812	3.0409	3.461e-10	7.0452e-09	FLIP1_RAT Filamin-A-interacting protein 1 OS=Rattus norvegicus GN=Filip1 PE=1 SV=1
cobia_male_GLEAN_10009333	723.127	5215.18	-2.8504	3.5528e-10	7.2262e-09	TTC1_HUMAN Tetratricopeptide repeat protein 1 OS=Homo sapiens GN=TTC1 PE=1 SV=1
cobia_male_GLEAN_10011522	4.36194	539.665	-6.951	3.5859e-10	7.2875e-09	UPP2_MOUSE Uridine phosphorylase 2 OS=Mus musculus GN=Upp2 PE=2 SV=1
Novel01738	10.0715	131.079	-3.7021	3.636e-10	7.3833e-09	Sodium/calcium exchanger 1 [Larimichthys crocea]
cobia_male_GLEAN_10014739	0.55074	153.354	-8.1213	3.658e-10	7.4218e-09	BHMT1_DANRE Betaine--homocysteine S-methyltransferase 1 OS=Danio rerio GN=bhmt PE=2 SV=1
cobia_male_GLEAN_10009268	8.5663	935.946	-6.7716	3.6672e-10	7.4343e-09	BACH2_MOUSE Transcription regulator protein BACH2 OS=Mus musculus GN=Bach2 PE=1 SV=3
cobia_male_GLEAN_10010671	83.7228	6179.1	-6.2056	3.7126e-10	7.5201e-09	CFA43_HUMAN Cilia- and flagella-associated protein 43 OS=Homo sapiens GN=CFAP43 PE=2 SV=3
cobia_male_GLEAN_10014869	23.5824	1747.79	-6.2117	3.7675e-10	7.6251e-09	WDR31_MOUSE WD repeat-containing protein 31 OS=Mus musculus GN=Wdr31 PE=2 SV=1
cobia_male_GLEAN_10019701	1.53307	95.2972	-5.9579	3.7773e-10	7.6386e-09	GLRB_HUMAN Glycine receptor subunit beta OS=Homo sapiens GN=GLRB PE=1 SV=1
cobia_male_GLEAN_10001196	46.1456	1122.56	-4.6045	3.7862e-10	7.6503e-09	PTPRN_RAT Receptor-type tyrosine-protein phosphatase-like N OS=Rattus norvegicus GN=Ptprn PE=1 SV=2
cobia_male_GLEAN_10007619	819.555	76.596	3.4195	3.8058e-10	7.6837e-09	LPP3_BOVIN Lipid phosphate phosphohydrolase 3 OS=Bos taurus GN=PPAP2B PE=2 SV=1
cobia_male_GLEAN_10013213	1386.35	178.101	2.9605	3.8511e-10	7.7688e-09	PODN_HUMAN Podocan OS=Homo sapiens GN=PODN PE=1 SV=2
Novel00996	0	18.9627	#NAME?	3.8934e-10	7.8459e-09	0
cobia_male_GLEAN_10008620	48.1545	5371.97	-6.8016	3.8957e-10	7.8459e-09	ANR66_HUMAN Ankyrin repeat domain-containing protein 66 OS=Homo sapiens GN=ANKRD66 PE=2 SV=2
cobia_male_GLEAN_10014879	8.49482	884.409	-6.702	3.9592e-10	7.9672e-09	KIF24_HUMAN Kinesin-like protein KIF24 OS=Homo sapiens GN=KIF24 PE=1 SV=2
cobia_male_GLEAN_10020776	0	19.5761	#NAME?	3.9762e-10	7.994e-09	A0A060WXN2_ONCMY Uncharacterized protein OS=Oncorhynchus mykiss GN=GSONMT00012016001 PE=4 SV=1
cobia_male_GLEAN_10001215	8.59252	879.05	-6.6767	3.979e-10	7.994e-09	CA115_HUMAN Uncharacterized protein C1orf115 OS=Homo sapiens GN=C1orf115 PE=2 SV=1
cobia_male_GLEAN_10016690	1485.33	180.1	3.0439	4.0165e-10	8.0628e-09	WT1_XENTR Wilms tumor protein homolog OS=Xenopus tropicalis GN=wt1 PE=2 SV=1
cobia_male_GLEAN_10002580	11.6101	106.415	-3.1962	4.0477e-10	8.1188e-09	RADIL_HUMAN Ras-associating and dilute domain-containing protein OS=Homo sapiens GN=RADIL PE=1 SV=5
cobia_male_GLEAN_10004299	29.1135	0.550047	5.726	4.055e-10	8.1269e-09	ANTR1_MOUSE Anthrax toxin receptor 1 OS=Mus musculus GN=Antxr1 PE=1 SV=2
cobia_male_GLEAN_10008766	117.272	10.9717	3.418	4.0713e-10	8.1529e-09	CC170_HUMAN Coiled-coil domain-containing protein 170 OS=Homo sapiens GN=CCDC170 PE=1 SV=3
cobia_male_GLEAN_10013499	31.124	1885.29	-5.9206	4.1406e-10	8.2849e-09	CC181_RAT Coiled-coil domain-containing protein 181 OS=Rattus norvegicus GN=Ccdc181 PE=2 SV=1
cobia_male_GLEAN_10008518	1328.7	10640.6	-3.0015	4.1965e-10	8.3899e-09	ALMS1_HUMAN Alstrom syndrome protein 1 OS=Homo sapiens GN=ALMS1 PE=1 SV=3
cobia_male_GLEAN_10017172	30.9282	262.824	-3.0871	4.2435e-10	8.477e-09	MYO5C_HUMAN Unconventional myosin-Vc OS=Homo sapiens GN=MYO5C PE=1 SV=2
cobia_male_GLEAN_10009418	11.3001	865.325	-6.2588	4.3678e-10	8.7182e-09	PIM1_BOVIN Serine/threonine-protein kinase pim-1 OS=Bos taurus GN=PIM1 PE=2 SV=1
cobia_male_GLEAN_10011310	419.575	48.9567	3.0994	4.388e-10	8.7515e-09	ILDR2_HUMAN Immunoglobulin-like domain-containing receptor 2 OS=Homo sapiens GN=ILDR2 PE=2 SV=1
cobia_male_GLEAN_10008856	1.01149	105.92	-6.7104	4.4159e-10	8.7982e-09	CNR1B_TAKRU Cannabinoid receptor type 1B OS=Takifugu rubripes GN=cnr1b PE=3 SV=1
cobia_male_GLEAN_10003851	367.724	31524.7	-6.4217	4.4186e-10	8.7982e-09	LAR4B_HUMAN La-related protein 4B OS=Homo sapiens GN=LARP4B PE=1 SV=3
cobia_male_GLEAN_10019281	91.1841	2478.99	-4.7648	4.4635e-10	8.8804e-09	CS067_DANRE UPF0575 protein C19orf67 homolog OS=Danio rerio GN=si:ch211-214c7.5 PE=2 SV=1
Novel02818	37.0988	274.042	-2.885	4.4726e-10	8.8914e-09	PREDICTED: inaD-like protein, partial [Larimichthys crocea]
cobia_male_GLEAN_10009395	126.225	12.6539	3.3183	4.6607e-10	9.2579e-09	LRC32_PONAB Leucine-rich repeat-containing protein 32 OS=Pongo abelii GN=LRRC32 PE=2 SV=1
Novel01776	103.178	771.15	-2.9019	4.7076e-10	9.3436e-09	PREDICTED: centlein [Stegastes partitus]
cobia_male_GLEAN_10018850	48.7253	1111.86	-4.5122	4.7249e-10	9.3703e-09	COBA1_MOUSE Collagen alpha-1(XI) chain OS=Mus musculus GN=Col11a1 PE=1 SV=2
Novel02319	44.5699	754.67	-4.0817	4.7348e-10	9.3825e-09	PREDICTED: transcription factor 7-like 1-B-like isoform X1 [Oreochromis niloticus]
cobia_male_GLEAN_10019092	30.6251	0.975964	4.9717	4.7556e-10	9.4161e-09	LRRT1_HUMAN Leucine-rich repeat transmembrane neuronal protein 1 OS=Homo sapiens GN=LRRTM1 PE=2 SV=2
cobia_male_GLEAN_10008369	334.05	29918.5	-6.4848	4.761e-10	9.4191e-09	DYH17_HUMAN Dynein heavy chain 17, axonemal OS=Homo sapiens GN=DNAH17 PE=1 SV=2
cobia_male_GLEAN_10006178	52.6013	423.525	-3.0093	4.7957e-10	9.4801e-09	PRR12_HUMAN Proline-rich protein 12 OS=Homo sapiens GN=PRR12 PE=1 SV=2
Novel02073	0	31.1716	#NAME?	4.81e-10	9.5009e-09	PREDICTED: macrophage mannose receptor 1-like [Notothenia coriiceps]
cobia_male_GLEAN_10004232	260.097	6.37607	5.3502	4.8499e-10	9.572e-09	LIPO_RHIMB Lipocalin OS=Rhinella marina PE=1 SV=1
cobia_male_GLEAN_10005830	288.562	35.4596	3.0246	4.9838e-10	9.8284e-09	MYLK_BOVIN Myosin light chain kinase, smooth muscle OS=Bos taurus GN=MYLK PE=1 SV=1
cobia_male_GLEAN_10013053	4.12636	56.3676	-3.7719	5.0196e-10	9.891e-09	PCSK9_HUMAN Proprotein convertase subtilisin/kexin type 9 OS=Homo sapiens GN=PCSK9 PE=1 SV=3
cobia_male_GLEAN_10019900	665.833	83.6795	2.9922	5.0273e-10	9.8983e-09	PPARG_CANLF Peroxisome proliferator-activated receptor gamma OS=Canis lupus familiaris GN=PPARG PE=2 SV=1
cobia_male_GLEAN_10005171	61.7116	3334.73	-5.7559	5.0422e-10	9.9197e-09	ARMC2_BOVIN Armadillo repeat-containing protein 2 OS=Bos taurus GN=ARMC2 PE=4 SV=1
Novel01291	0.443612	39.9768	-6.4937	5.1484e-10	1.0121e-08	0
cobia_male_GLEAN_10001325	87.8484	929.937	-3.404	5.16e-10	1.0135e-08	CC171_HUMAN Coiled-coil domain-containing protein 171 OS=Homo sapiens GN=CCDC171 PE=2 SV=1
cobia_male_GLEAN_10008682	1830.82	242.499	2.9164	5.1667e-10	1.014e-08	NCEH1_MOUSE Neutral cholesterol ester hydrolase 1 OS=Mus musculus GN=Nceh1 PE=1 SV=1
cobia_male_GLEAN_10000400	51.0901	7311.65	-7.161	5.1897e-10	1.0177e-08	KAD8_DANRE Adenylate kinase 8 OS=Danio rerio GN=ak8 PE=2 SV=1
cobia_male_GLEAN_10002550	8.14217	85.4703	-3.3919	5.2408e-10	1.0269e-08	A0A0F8AJR4_LARCR Uncharacterized protein OS=Larimichthys crocea GN=EH28_11139 PE=4 SV=1
cobia_male_GLEAN_10017959	10.6722	253.656	-4.5709	5.2611e-10	1.0301e-08	PRRT3_MOUSE Proline-rich transmembrane protein 3 OS=Mus musculus GN=Prrt3 PE=1 SV=1
cobia_male_GLEAN_10001223	5.27601	82.0783	-3.9595	5.3354e-10	1.0438e-08	COLI_THUOB Pro-opiomelanocortin OS=Thunnus obesus GN=pomc PE=2 SV=1
cobia_male_GLEAN_10014404	45.5558	340.509	-2.902	5.3472e-10	1.0453e-08	T22D1_HUMAN TSC22 domain family protein 1 OS=Homo sapiens GN=TSC22D1 PE=1 SV=3
cobia_male_GLEAN_10003740	9.96575	872.663	-6.4523	5.3573e-10	1.0464e-08	PO6F2_HUMAN POU domain, class 6, transcription factor 2 OS=Homo sapiens GN=POU6F2 PE=1 SV=3
cobia_male_GLEAN_10005970	0	57.7638	#NAME?	5.3759e-10	1.0492e-08	TRI16_MOUSE Tripartite motif-containing protein 16 OS=Mus musculus GN=Trim16 PE=1 SV=2
cobia_male_GLEAN_10019639	170.572	22319.6	-7.0318	5.4479e-10	1.0624e-08	EF1A1_RABIT Elongation factor 1-alpha 1 OS=Oryctolagus cuniculus GN=EEF1A1 PE=1 SV=1
cobia_male_GLEAN_10006474	2108.1	15138.8	-2.8442	5.5493e-10	1.0814e-08	UBP7_HUMAN Ubiquitin carboxyl-terminal hydrolase 7 OS=Homo sapiens GN=USP7 PE=1 SV=2
cobia_male_GLEAN_10010441	20.0089	163.779	-3.033	5.6227e-10	1.0948e-08	FBLN7_HUMAN Fibulin-7 OS=Homo sapiens GN=FBLN7 PE=2 SV=1
Novel02721	394.687	2764.02	-2.808	5.7419e-10	1.1171e-08	E3 ubiquitin-protein ligase [Larimichthys crocea]
cobia_male_GLEAN_10018585	55108.9	7275.68	2.9211	5.9042e-10	1.1478e-08	K1C18_DANRE Keratin, type I cytoskeletal 18 OS=Danio rerio GN=krt18 PE=1 SV=2
Novel03526	29.4219	513.404	-4.1251	5.9576e-10	1.1573e-08	PREDICTED: puratrophin-1-like [Stegastes partitus]
cobia_male_GLEAN_10018952	0	41.8737	#NAME?	5.9644e-10	1.1577e-08	#N/A
cobia_male_GLEAN_10012425	21.313	2378.07	-6.8019	6.0326e-10	1.17e-08	LRC51_MOUSE Leucine-rich repeat-containing protein 51 OS=Mus musculus GN=Lrrc51 PE=2 SV=1
cobia_male_GLEAN_10003399	159.984	16544.7	-6.6923	6.0572e-10	1.1738e-08	ARMC4_MOUSE Armadillo repeat-containing protein 4 OS=Mus musculus GN=Armc4 PE=1 SV=1
cobia_male_GLEAN_10012193	0	18.4735	#NAME?	6.1073e-10	1.1826e-08	ZPLD1_XENLA Zona pellucida-like domain-containing protein 1 OS=Xenopus laevis GN=zpld1 PE=2 SV=1
cobia_male_GLEAN_10008497	85.0107	8731.65	-6.6825	6.1329e-10	1.1866e-08	CT194_HUMAN Uncharacterized protein C20orf194 OS=Homo sapiens GN=C20orf194 PE=1 SV=1
cobia_male_GLEAN_10011713	1702.59	216.387	2.976	6.251e-10	1.2085e-08	CO5A2_HUMAN Collagen alpha-2(V) chain OS=Homo sapiens GN=COL5A2 PE=1 SV=3
cobia_male_GLEAN_10019723	2.51307	45.6676	-4.1836	6.2699e-10	1.2112e-08	WFKN2_BOVIN WAP, Kazal, immunoglobulin, Kunitz and NTR domain-containing protein 2 OS=Bos taurus GN=WFIKKN2 PE=2 SV=1
cobia_male_GLEAN_10018721	237.511	26080.1	-6.7788	6.5316e-10	1.2608e-08	CCSAP_DANRE Centriole, cilia and spindle-associated protein OS=Danio rerio GN=ccsap PE=2 SV=2
cobia_male_GLEAN_10006115	0	40.2083	#NAME?	6.5605e-10	1.2654e-08	SAM14_HUMAN Sterile alpha motif domain-containing protein 14 OS=Homo sapiens GN=SAMD14 PE=2 SV=2
cobia_male_GLEAN_10005014	1536.58	204.394	2.9103	6.6455e-10	1.2808e-08	NAGAB_CHICK Alpha-N-acetylgalactosaminidase OS=Gallus gallus GN=NAGA PE=1 SV=1
cobia_male_GLEAN_10017298	336.619	13.4572	4.6447	6.6964e-10	1.2896e-08	NUAK1_HUMAN NUAK family SNF1-like kinase 1 OS=Homo sapiens GN=NUAK1 PE=1 SV=1
cobia_male_GLEAN_10016803	139.523	9179.85	-6.0399	6.7206e-10	1.2932e-08	CC113_DANRE Coiled-coil domain-containing protein 113 OS=Danio rerio GN=ccdc113 PE=2 SV=1
cobia_male_GLEAN_10010386	237.392	1597.67	-2.7506	6.7644e-10	1.3007e-08	LYST_MOUSE Lysosomal-trafficking regulator OS=Mus musculus GN=Lyst PE=1 SV=1
cobia_male_GLEAN_10015969	1.62518	36.7985	-4.501	6.8989e-10	1.3255e-08	COSA1_MOUSE Collagen alpha-1(XXVIII) chain OS=Mus musculus GN=Col28a1 PE=2 SV=1
cobia_male_GLEAN_10007300	0.678517	26.206	-5.2714	7.0711e-10	1.3575e-08	SIA4A_HUMAN CMP-N-acetylneuraminate-beta-galactosamide-alpha-2,3-sialyltransferase 1 OS=Homo sapiens GN=ST3GAL1 PE=2 SV=1
cobia_male_GLEAN_10003945	0	36.2729	#NAME?	7.126e-10	1.367e-08	YRD6_CAEEL Uncharacterized protein K02A2.6 OS=Caenorhabditis elegans GN=K02A2.6 PE=3 SV=1
cobia_male_GLEAN_10002902	0.670306	156.848	-7.8703	7.1566e-10	1.3718e-08	TECTA_MOUSE Alpha-tectorin OS=Mus musculus GN=Tecta PE=1 SV=2
cobia_male_GLEAN_10001526	399.074	37.5092	3.4113	7.1631e-10	1.372e-08	LAT2_MOUSE Large neutral amino acids transporter small subunit 2 OS=Mus musculus GN=Slc7a8 PE=1 SV=1
Novel02131	0.210635	89.4977	-8.731	7.2282e-10	1.3834e-08	0
cobia_male_GLEAN_10018803	0.221806	37.6952	-7.4089	7.2611e-10	1.3886e-08	BI2L2_DANRE Brain-specific angiogenesis inhibitor 1-associated protein 2-like protein 2 OS=Danio rerio GN=baiap2l2 PE=3 SV=1
Novel02858	14.6783	166.128	-3.5005	7.275e-10	1.3901e-08	unnamed protein product [Oncorhynchus mykiss]
cobia_male_GLEAN_10003232	89.9297	7.86524	3.5152	7.356e-10	1.4045e-08	T150A_XENTR Transmembrane protein 150A OS=Xenopus tropicalis GN=tmem150a PE=2 SV=1
Novel02232	9.15351	361.367	-5.303	7.4275e-10	1.416e-08	0
cobia_male_GLEAN_10010444	558.14	33.7231	4.0488	7.423e-10	1.416e-08	ITA9_MOUSE Integrin alpha-9 OS=Mus musculus GN=Itga9 PE=1 SV=1
Novel00330	3.19835	55.5345	-4.118	7.4369e-10	1.4167e-08	0
cobia_male_GLEAN_10015386	9513.91	1425.57	2.7385	7.4883e-10	1.4254e-08	CH004_MOUSE Protein C8orf4 homolog OS=Mus musculus PE=1 SV=1
cobia_male_GLEAN_10005988	22.1033	620.589	-4.8113	7.5819e-10	1.4421e-08	CCG2_RAT Voltage-dependent calcium channel gamma-2 subunit OS=Rattus norvegicus GN=Cacng2 PE=1 SV=1
cobia_male_GLEAN_10017716	16.03	747.176	-5.5426	7.608e-10	1.4459e-08	UBX10_HUMAN UBX domain-containing protein 10 OS=Homo sapiens GN=UBXN10 PE=2 SV=1
Novel01252	0	18.3962	#NAME?	7.6314e-10	1.4482e-08	0
cobia_male_GLEAN_10011948	14.5029	130.353	-3.168	7.6317e-10	1.4482e-08	DVL3_XENTR Segment polarity protein dishevelled homolog DVL-3 OS=Xenopus tropicalis GN=dvl3 PE=2 SV=1
cobia_male_GLEAN_10005320	81.6572	1460.29	-4.1605	7.7042e-10	1.4608e-08	SYNE2_HUMAN Nesprin-2 OS=Homo sapiens GN=SYNE2 PE=1 SV=3
cobia_male_GLEAN_10013522	186.551	10960.8	-5.8766	7.7319e-10	1.465e-08	ADIP_ORYLA Afadin- and alpha-actinin-binding protein OS=Oryzias latipes GN=ssx2ip PE=3 SV=1
cobia_male_GLEAN_10017871	3.43507	94.5535	-4.7827	8.0673e-10	1.5273e-08	CO2A1_XENTR Collagen alpha-1(II) chain OS=Xenopus tropicalis GN=col2a1 PE=2 SV=1
cobia_male_GLEAN_10021546	0.222328	174.316	-9.6148	8.1099e-10	1.5342e-08	SO3A1_MOUSE Solute carrier organic anion transporter family member 3A1 OS=Mus musculus GN=Slco3a1 PE=1 SV=1
cobia_male_GLEAN_10018081	318.566	44.3166	2.8457	8.148e-10	1.5402e-08	CSRP1_RAT Cysteine and glycine-rich protein 1 OS=Rattus norvegicus GN=Csrp1 PE=1 SV=2
cobia_male_GLEAN_10010373	0.43521	23.7689	-5.7712	8.2621e-10	1.5606e-08	OPN5_HUMAN Opsin-5 OS=Homo sapiens GN=OPN5 PE=1 SV=3
cobia_male_GLEAN_10003058	494.631	64.6866	2.9348	8.2687e-10	1.5607e-08	KCNK1_CAVPO Potassium channel subfamily K member 1 OS=Cavia porcellus GN=KCNK1 PE=2 SV=1
cobia_male_GLEAN_10012242	106.899	10.7063	3.3197	8.3051e-10	1.5663e-08	P2Y12_MACFA P2Y purinoceptor 12 OS=Macaca fascicularis GN=P2RY12 PE=2 SV=1
cobia_male_GLEAN_10013313	14.075	879.861	-5.9661	8.3645e-10	1.5763e-08	ZBT7A_CHICK Zinc finger and BTB domain-containing protein 7A OS=Gallus gallus GN=ZBTB7A PE=2 SV=1
Novel03127	0	18.0508	#NAME?	8.5403e-10	1.6082e-08	0
Novel01724	329.801	2317	-2.8126	8.5979e-10	1.6178e-08	PREDICTED: flocculation protein FLO11-like [Larimichthys crocea]
cobia_male_GLEAN_10020282	8.89831	390.204	-5.4546	8.6458e-10	1.6256e-08	MDFI_HUMAN MyoD family inhibitor OS=Homo sapiens GN=MDFI PE=1 SV=1
cobia_male_GLEAN_10006501	4.2028	56.9214	-3.7595	8.6851e-10	1.6317e-08	MGT5B_HUMAN Alpha-1,6-mannosylglycoprotein 6-beta-N-acetylglucosaminyltransferase B OS=Homo sapiens GN=MGAT5B PE=1 SV=2
cobia_male_GLEAN_10016497	0	20.8613	#NAME?	8.9011e-10	1.6698e-08	A0A0F8AJR4_LARCR Uncharacterized protein OS=Larimichthys crocea GN=EH28_11139 PE=4 SV=1
cobia_male_GLEAN_10007790	4.70025	95.4418	-4.3438	8.8994e-10	1.6698e-08	RET1_RAT Retinol-binding protein 1 OS=Rattus norvegicus GN=Rbp1 PE=1 SV=2
Novel00580	7.4888	144.752	-4.2727	8.9925e-10	1.6856e-08	MAM domain-containing glycosylphosphatidylinositol anchor protein 2 [Larimichthys crocea]
cobia_male_GLEAN_10016003	8.4996	81.1798	-3.2557	9.4362e-10	1.7661e-08	PGCB_FELCA Brevican core protein (Fragment) OS=Felis catus GN=BCAN PE=2 SV=2
cobia_male_GLEAN_10014220	800.628	107.595	2.8955	9.4305e-10	1.7661e-08	A0A0F8CGI9_LARCR Interleukin-10 receptor subunit alpha OS=Larimichthys crocea GN=EH28_04679 PE=4 SV=1
cobia_male_GLEAN_10000697	199.959	7885.37	-5.3014	9.6191e-10	1.799e-08	DCST2_HUMAN DC-STAMP domain-containing protein 2 OS=Homo sapiens GN=DCST2 PE=2 SV=2
cobia_male_GLEAN_10013423	9798.17	1231.33	2.9923	9.6493e-10	1.8033e-08	LIPL_CHICK Lipoprotein lipase OS=Gallus gallus GN=LPL PE=1 SV=1
Novel01124	42.4755	321.244	-2.919	9.8166e-10	1.8332e-08	0
cobia_male_GLEAN_10019333	301.057	8854.54	-4.8783	9.899e-10	1.8471e-08	TRD7A_DANRE Tudor domain-containing protein 7A OS=Danio rerio GN=tdrd7a PE=2 SV=2
Novel00852	0	32.2881	#NAME?	9.9212e-10	1.8499e-08	0
cobia_male_GLEAN_10005003	0.863615	97.1769	-6.8141	1.016e-09	1.893e-08	AP180_MOUSE Clathrin coat assembly protein AP180 OS=Mus musculus GN=Snap91 PE=1 SV=1
cobia_male_GLEAN_10017486	0.213404	178.126	-9.7051	1.0225e-09	1.9037e-08	CHST1_DANRE Carbohydrate sulfotransferase 1 OS=Danio rerio GN=chst1 PE=2 SV=2
Novel01700	0.432963	67.7976	-7.2908	1.0366e-09	1.9284e-08	0
cobia_male_GLEAN_10019459	50940.5	6801.78	2.9048	1.0419e-09	1.9368e-08	K1C13_ONCMY Keratin, type I cytoskeletal 13 OS=Oncorhynchus mykiss GN=krt13 PE=2 SV=1
cobia_male_GLEAN_10015153	56.1309	5044.05	-6.4896	1.0469e-09	1.9432e-08	CC157_MOUSE Coiled-coil domain-containing protein 157 OS=Mus musculus GN=Ccdc157 PE=1 SV=1
cobia_male_GLEAN_10013963	102.908	10.8804	3.2416	1.0462e-09	1.9432e-08	C1QT2_HUMAN Complement C1q tumor necrosis factor-related protein 2 OS=Homo sapiens GN=C1QTNF2 PE=1 SV=1
cobia_male_GLEAN_10021407	44.9024	4158.27	-6.533	1.0527e-09	1.9525e-08	CFA70_HUMAN Cilia- and flagella-associated protein 70 OS=Homo sapiens GN=CFAP70 PE=2 SV=3
cobia_male_GLEAN_10000264	275.447	37.641	2.8714	1.0548e-09	1.9549e-08	CLDN1_MACFA Claudin domain-containing protein 1 OS=Macaca fascicularis GN=CLDND1 PE=2 SV=1
Novel00278	0.869248	26.9899	-4.9565	1.0628e-09	1.9683e-08	0
cobia_male_GLEAN_10011811	1968.38	260.911	2.9154	1.0716e-09	1.983e-08	PRGR_CHICK Progesterone receptor OS=Gallus gallus GN=PGR PE=1 SV=1
cobia_male_GLEAN_10001257	1.58321	32.3077	-4.351	1.0773e-09	1.9921e-08	ADCY8_HUMAN Adenylate cyclase type 8 OS=Homo sapiens GN=ADCY8 PE=1 SV=1
Novel01523	0	74.7203	#NAME?	1.087e-09	2.0086e-08	PREDICTED: uncharacterized protein LOC103693684 [Rattus norvegicus]
cobia_male_GLEAN_10021088	0.321799	230.905	-9.4869	1.0961e-09	2.0238e-08	GNAO_HUMAN Guanine nucleotide-binding protein G(o) subunit alpha OS=Homo sapiens GN=GNAO1 PE=1 SV=4
cobia_male_GLEAN_10006307	414.875	26245.9	-5.9833	1.1114e-09	2.0505e-08	STAT2_MOUSE Signal transducer and activator of transcription 2 OS=Mus musculus GN=Stat2 PE=1 SV=1
Novel01130	0	22.2113	#NAME?	1.1224e-09	2.0691e-08	0
cobia_male_GLEAN_10014784	1144.37	159.695	2.8412	1.1231e-09	2.0691e-08	GA45G_BOVIN Growth arrest and DNA damage-inducible protein GADD45 gamma OS=Bos taurus GN=GADD45G PE=2 SV=1
cobia_male_GLEAN_10017396	1.1104	34.1325	-4.942	1.1259e-09	2.071e-08	SOX6_PONAB Transcription factor SOX-6 OS=Pongo abelii GN=SOX6 PE=2 SV=1
cobia_male_GLEAN_10011156	37.7656	568.132	-3.9111	1.125e-09	2.071e-08	NEBU_HUMAN Nebulin OS=Homo sapiens GN=NEB PE=1 SV=5
cobia_male_GLEAN_10018726	0	17.8064	#NAME?	1.1296e-09	2.0763e-08	GP158_RAT Probable G-protein coupled receptor 158 OS=Rattus norvegicus GN=Gpr158 PE=1 SV=1
Novel00244	101.625	8570.51	-6.3981	1.1348e-09	2.0844e-08	PREDICTED: protein SIX6OS1 isoform X2 [Notothenia coriiceps]
cobia_male_GLEAN_10016651	335.364	2897.13	-3.1108	1.147e-09	2.1052e-08	LRRK2_HUMAN Leucine-rich repeat serine/threonine-protein kinase 2 OS=Homo sapiens GN=LRRK2 PE=1 SV=2
Novel03186	67.2416	4217.06	-5.9707	1.1537e-09	2.116e-08	PREDICTED: coiled-coil domain-containing protein 37-like isoform X4 [Oreochromis niloticus]
Novel02162	0.221806	74.7556	-8.3967	1.1655e-09	2.1345e-08	0
cobia_male_GLEAN_10020765	87.2567	701.837	-3.0078	1.1656e-09	2.1345e-08	DOCK3_HUMAN Dedicator of cytokinesis protein 3 OS=Homo sapiens GN=DOCK3 PE=1 SV=1
cobia_male_GLEAN_10003424	1.76921	241.954	-7.0955	1.1751e-09	2.1504e-08	PLAG1_CHICK Zinc finger protein PLAG1 OS=Gallus gallus GN=PLAG1 PE=2 SV=1
Novel00225	28.8361	1528.58	-5.7282	1.1766e-09	2.1516e-08	0
cobia_male_GLEAN_10004297	48.8136	2.58086	4.2414	1.1798e-09	2.1542e-08	A33_PLEWA Zinc-binding protein A33 OS=Pleurodeles waltl PE=1 SV=2
cobia_male_GLEAN_10011146	404.089	2727.09	-2.7546	1.1791e-09	2.1542e-08	RADI_BOVIN Radixin OS=Bos taurus GN=RDX PE=2 SV=1
cobia_male_GLEAN_10013350	24.8471	1504.97	-5.9205	1.1913e-09	2.1735e-08	CA228_BOVIN Uncharacterized protein C1orf228 homolog OS=Bos taurus PE=2 SV=1
cobia_male_GLEAN_10004402	74.4998	7879.15	-6.7247	1.2065e-09	2.1997e-08	KAD1_CYPCA Adenylate kinase isoenzyme 1 OS=Cyprinus carpio GN=ak1 PE=1 SV=2
cobia_male_GLEAN_10001301	84.3914	1477.43	-4.1299	1.2253e-09	2.2322e-08	DLG4_DANRE Disks large homolog 4 OS=Danio rerio GN=dlg4 PE=2 SV=1
cobia_male_GLEAN_10000431	1.21095	30.4765	-4.6535	1.2332e-09	2.2436e-08	MEIS1_XENLA Homeobox protein Meis1 OS=Xenopus laevis GN=meis1 PE=1 SV=1
cobia_male_GLEAN_10008326	88.1668	4587.68	-5.7014	1.2334e-09	2.2436e-08	TILB_XENTR Protein tilB homolog OS=Xenopus tropicalis GN=lrrc6 PE=2 SV=1
cobia_male_GLEAN_10016649	2.40818	93.3109	-5.276	1.2388e-09	2.2519e-08	ALX1_DANRE ALX homeobox protein 1 OS=Danio rerio GN=alx1 PE=2 SV=1
Novel02637	19.5279	2537.18	-7.0215	1.2464e-09	2.2635e-08	PREDICTED: adenylate kinase 8 [Larimichthys crocea]
cobia_male_GLEAN_10005696	408.627	51.883	2.9774	1.247e-09	2.2635e-08	TTYH2_XENTR Protein tweety homolog 2 OS=Xenopus tropicalis GN=ttyh2 PE=2 SV=1
cobia_male_GLEAN_10007803	308.149	2998.22	-3.2824	1.2507e-09	2.2685e-08	DYH11_HUMAN Dynein heavy chain 11, axonemal OS=Homo sapiens GN=DNAH11 PE=1 SV=4
Novel00456	1.20495	120.245	-6.6409	1.2641e-09	2.2894e-08	PREDICTED: serine/arginine-rich splicing factor 1B-like isoform X4 [Oreochromis niloticus]
cobia_male_GLEAN_10006479	495.798	3506.88	-2.8224	1.2631e-09	2.2894e-08	RBBP6_HUMAN E3 ubiquitin-protein ligase RBBP6 OS=Homo sapiens GN=RBBP6 PE=1 SV=1
Novel01555	18.6198	0	Inf	1.273e-09	2.3039e-08	PREDICTED: protein S100-P [Larimichthys crocea]>gi|808869425|gb|KKF19467.1| Protein S100-P [Larimichthys crocea]
cobia_male_GLEAN_10000184	57.1991	776.964	-3.7638	1.278e-09	2.3111e-08	ACH10_CHICK Neuronal acetylcholine receptor subunit alpha-10 OS=Gallus gallus GN=CHRNA10 PE=3 SV=1
cobia_male_GLEAN_10020915	82.3273	6202.44	-6.2353	1.2797e-09	2.3126e-08	MYO5A_HUMAN Unconventional myosin-Va OS=Homo sapiens GN=MYO5A PE=1 SV=2
cobia_male_GLEAN_10011774	420.848	53.3112	2.9808	1.2823e-09	2.3155e-08	GLI2_MOUSE Zinc finger protein GLI2 OS=Mus musculus GN=Gli2 PE=1 SV=2
cobia_male_GLEAN_10007483	471.806	32385.7	-6.101	1.2839e-09	2.3168e-08	DYH8_MOUSE Dynein heavy chain 8, axonemal OS=Mus musculus GN=Dnah8 PE=1 SV=2
cobia_male_GLEAN_10004087	11.7926	1248.5	-6.7262	1.3049e-09	2.3529e-08	ANXA1_PONAB Annexin A1 OS=Pongo abelii GN=ANXA1 PE=2 SV=1
cobia_male_GLEAN_10010677	406.909	55.8298	2.8656	1.3064e-09	2.3539e-08	SORC3_HUMAN VPS10 domain-containing receptor SorCS3 OS=Homo sapiens GN=SORCS3 PE=2 SV=2
cobia_male_GLEAN_10008689	35.1407	1645.37	-5.5491	1.3359e-09	2.4053e-08	SHLB1_BOVIN Endophilin-B1 OS=Bos taurus GN=SH3GLB1 PE=2 SV=1
cobia_male_GLEAN_10008354	2.94986	43.217	-3.8729	1.3744e-09	2.4728e-08	MFN1_RAT Mitofusin-1 OS=Rattus norvegicus GN=Mfn1 PE=1 SV=1
cobia_male_GLEAN_10004375	76.3662	6085.31	-6.3163	1.38e-09	2.48e-08	ARL3_XENLA ADP-ribosylation factor-like protein 3 OS=Xenopus laevis GN=arl3 PE=2 SV=1
cobia_male_GLEAN_10005626	114.516	11.028	3.3763	1.3804e-09	2.48e-08	PDGFA_XENLA Platelet-derived growth factor subunit A OS=Xenopus laevis GN=pdgfa PE=2 SV=1
cobia_male_GLEAN_10013230	8104.73	1216.63	2.7359	1.4101e-09	2.5314e-08	JUN_SERCA Transcription factor AP-1 OS=Serinus canaria GN=JUN PE=2 SV=1
cobia_male_GLEAN_10010311	62.5251	5616.01	-6.489	1.4214e-09	2.548e-08	CFA46_HUMAN Cilia- and flagella-associated protein 46 OS=Homo sapiens GN=CFAP46 PE=2 SV=3
cobia_male_GLEAN_10008636	112.923	11.0771	3.3497	1.4214e-09	2.548e-08	MYCT1_DANRE Myc target protein 1 homolog OS=Danio rerio GN=myct1 PE=3 SV=1
cobia_male_GLEAN_10017206	0.447978	43.1874	-6.591	1.4253e-09	2.5532e-08	I3JP07_ORENI Uncharacterized protein OS=Oreochromis niloticus GN=LOC102079613 PE=4 SV=1
cobia_male_GLEAN_10015347	0.226172	73.7812	-8.3497	1.4295e-09	2.5589e-08	NPDC1_HUMAN Neural proliferation differentiation and control protein 1 OS=Homo sapiens GN=NPDC1 PE=1 SV=2
cobia_male_GLEAN_10001180	0.665418	24.3242	-5.192	1.4715e-09	2.6321e-08	CNGA3_MOUSE Cyclic nucleotide-gated cation channel alpha-3 OS=Mus musculus GN=Cnga3 PE=1 SV=2
cobia_male_GLEAN_10008792	23.1314	0	Inf	1.4798e-09	2.645e-08	BKRB2_RAT B2 bradykinin receptor OS=Rattus norvegicus GN=Bdkrb2 PE=1 SV=4
Novel01217	0	20.6865	#NAME?	1.4815e-09	2.6462e-08	0
cobia_male_GLEAN_10016431	84.7663	6.41819	3.7233	1.4843e-09	2.6473e-08	CML1_RAT Chemokine-like receptor 1 OS=Rattus norvegicus GN=Cmklr1 PE=1 SV=1
cobia_male_GLEAN_10020216	653.454	79.4739	3.0395	1.4833e-09	2.6473e-08	NR1D2_HUMAN Nuclear receptor subfamily 1 group D member 2 OS=Homo sapiens GN=NR1D2 PE=1 SV=3
cobia_male_GLEAN_10001471	191.36	24.854	2.9447	1.4878e-09	2.6516e-08	KLH33_HUMAN Kelch-like protein 33 OS=Homo sapiens GN=KLHL33 PE=4 SV=2
cobia_male_GLEAN_10011261	991.551	130.838	2.9219	1.5123e-09	2.6934e-08	NR0B1_PIG Nuclear receptor subfamily 0 group B member 1 OS=Sus scrofa GN=NR0B1 PE=2 SV=2
cobia_male_GLEAN_10011612	409.095	2706.06	-2.7257	1.5335e-09	2.7292e-08	RBP2_PANTR E3 SUMO-protein ligase RanBP2 OS=Pan troglodytes GN=RANBP2 PE=1 SV=1
Novel00190	3.48441	51.1577	-3.876	1.5347e-09	2.7293e-08	0
cobia_male_GLEAN_10019367	40.0934	2506.31	-5.9661	1.5413e-09	2.7391e-08	HMOX2_HUMAN Heme oxygenase 2 OS=Homo sapiens GN=HMOX2 PE=1 SV=2
cobia_male_GLEAN_10012669	25.1136	3858.81	-7.2635	1.5869e-09	2.8182e-08	UBP2_MOUSE Ubiquitin carboxyl-terminal hydrolase 2 OS=Mus musculus GN=Usp2 PE=1 SV=2
cobia_male_GLEAN_10008867	141.099	8925.89	-5.9832	1.6003e-09	2.8398e-08	DCDC2_MOUSE Doublecortin domain-containing protein 2 OS=Mus musculus GN=Dcdc2 PE=1 SV=2
cobia_male_GLEAN_10000998	21.1346	163.311	-2.9499	1.6233e-09	2.8781e-08	PPLA_BOVIN Cardiac phospholamban OS=Bos taurus GN=PLN PE=1 SV=1
cobia_male_GLEAN_10002539	334.766	30.3698	3.4624	1.6242e-09	2.8781e-08	RAB37_HUMAN Ras-related protein Rab-37 OS=Homo sapiens GN=RAB37 PE=1 SV=3
cobia_male_GLEAN_10011144	447.43	9216.65	-4.3645	1.6326e-09	2.8908e-08	RNF17_HUMAN RING finger protein 17 OS=Homo sapiens GN=RNF17 PE=1 SV=3
cobia_male_GLEAN_10015340	11.8455	1075.52	-6.5046	1.6443e-09	2.9096e-08	CAC1B_RABIT Voltage-dependent N-type calcium channel subunit alpha-1B OS=Oryctolagus cuniculus GN=CACNA1B PE=1 SV=1
cobia_male_GLEAN_10009070	100.474	5648.66	-5.813	1.6473e-09	2.9128e-08	F179B_MOUSE Protein FAM179B OS=Mus musculus GN=Fam179b PE=1 SV=3
cobia_male_GLEAN_10006808	36.5414	1.10911	5.0421	1.6601e-09	2.9332e-08	APOA4_FELCA Apolipoprotein A-IV OS=Felis catus GN=APOA4 PE=3 SV=2
cobia_male_GLEAN_10014259	11354.3	1803.93	2.654	1.6691e-09	2.9471e-08	NOCT_MOUSE Nocturnin OS=Mus musculus GN=Noct PE=1 SV=3
cobia_male_GLEAN_10017526	10.0986	551.457	-5.771	1.6979e-09	2.9958e-08	LRC51_RAT Leucine-rich repeat-containing protein 51 OS=Rattus norvegicus GN=Lrrc51 PE=2 SV=1
cobia_male_GLEAN_10005470	183.006	1125.55	-2.6207	1.7017e-09	3.0003e-08	KDIS_DANRE Kinase D-interacting substrate of 220 kDa OS=Danio rerio GN=kidins220 PE=2 SV=2
Novel00851	0	29.9389	#NAME?	1.7115e-09	3.0154e-08	0
Novel02773	2354.78	348.337	2.757	1.7149e-09	3.0194e-08	E3 ubiquitin-protein ligase Siah2 [Larimichthys crocea]
cobia_male_GLEAN_10020972	516.184	10544.9	-4.3525	1.7173e-09	3.0214e-08	ELYS_HUMAN Protein ELYS OS=Homo sapiens GN=AHCTF1 PE=1 SV=3
cobia_male_GLEAN_10007095	513.088	5772.95	-3.492	1.7299e-09	3.0414e-08	ARP21_HUMAN cAMP-regulated phosphoprotein 21 OS=Homo sapiens GN=ARPP21 PE=1 SV=2
cobia_male_GLEAN_10008739	821.824	5053.06	-2.6203	1.7635e-09	3.0981e-08	PCNT_HUMAN Pericentrin OS=Homo sapiens GN=PCNT PE=1 SV=4
cobia_male_GLEAN_10001184	68.1636	5218.49	-6.2585	1.7665e-09	3.1012e-08	HSF2B_HUMAN Heat shock factor 2-binding protein OS=Homo sapiens GN=HSF2BP PE=1 SV=1
cobia_male_GLEAN_10003936	2.24862	42.9117	-4.2543	1.7764e-09	3.1164e-08	GNAL_HUMAN Guanine nucleotide-binding protein G(olf) subunit alpha OS=Homo sapiens GN=GNAL PE=1 SV=1
cobia_male_GLEAN_10015529	1.07552	104.304	-6.5996	1.7787e-09	3.118e-08	RNF41_DANRE E3 ubiquitin-protein ligase NRDP1 OS=Danio rerio GN=rnf41 PE=2 SV=1
cobia_male_GLEAN_10014419	10.8922	101.862	-3.2252	1.7798e-09	3.118e-08	DAB2P_HUMAN Disabled homolog 2-interacting protein OS=Homo sapiens GN=DAB2IP PE=1 SV=2
cobia_male_GLEAN_10008991	60.5239	3221.84	-5.7342	1.7868e-09	3.1279e-08	TTLL5_CHLAE Tubulin polyglutamylase TTLL5 OS=Chlorocebus aethiops GN=TTLL5 PE=2 SV=2
cobia_male_GLEAN_10021351	1149.86	156.887	2.8737	1.7888e-09	3.1292e-08	FBN1_HUMAN Fibrillin-1 OS=Homo sapiens GN=FBN1 PE=1 SV=3
cobia_male_GLEAN_10004103	110.291	6128.12	-5.7961	1.7921e-09	3.1328e-08	CAC1B_HUMAN Voltage-dependent N-type calcium channel subunit alpha-1B OS=Homo sapiens GN=CACNA1B PE=1 SV=1
cobia_male_GLEAN_10006034	0.221806	107.566	-8.9217	1.8031e-09	3.1498e-08	MP17L_MOUSE Mpv17-like protein OS=Mus musculus GN=Mpv17l PE=1 SV=2
Novel02379	1301.51	199.441	2.7062	1.8112e-09	3.1617e-08	0
cobia_male_GLEAN_10016230	31.5648	211.528	-2.7445	1.8279e-09	3.1886e-08	RIMS2_HUMAN Regulating synaptic membrane exocytosis protein 2 OS=Homo sapiens GN=RIMS2 PE=1 SV=2
cobia_male_GLEAN_10011463	0	17.5729	#NAME?	1.8295e-09	3.189e-08	DLX1A_DANRE Homeobox protein Dlx1a OS=Danio rerio GN=dlx1a PE=2 SV=1
cobia_male_GLEAN_10020730	0.435732	57.2407	-7.0375	1.8318e-09	3.189e-08	MKROS_HUMAN MKRN2 opposite strand protein OS=Homo sapiens GN=MKRN2OS PE=4 SV=1
cobia_male_GLEAN_10015603	9.19781	129.452	-3.815	1.832e-09	3.189e-08	ITA10_HUMAN Integrin alpha-10 OS=Homo sapiens GN=ITGA10 PE=2 SV=2
cobia_male_GLEAN_10019760	13.5597	890.464	-6.0372	1.8434e-09	3.2066e-08	CD34_CANLF Hematopoietic progenitor cell antigen CD34 OS=Canis lupus familiaris GN=CD34 PE=1 SV=1
Novel00834	0.226172	72.2493	-8.3194	1.8615e-09	3.2357e-08	Transposable element Tcb1 transposase, partial [Stegodyphus mimosarum]
cobia_male_GLEAN_10003755	2823.7	408.137	2.7905	1.8654e-09	3.2403e-08	A0A0F8AJF9_LARCR Uncharacterized protein OS=Larimichthys crocea GN=EH28_02384 PE=4 SV=1
cobia_male_GLEAN_10018015	996.254	141.421	2.8165	1.8686e-09	3.2435e-08	MAFB_DANRE Transcription factor MafB OS=Danio rerio GN=mafb PE=2 SV=1
cobia_male_GLEAN_10000986	374.494	52.772	2.8271	1.8709e-09	3.2452e-08	CRGM2_CHIID Gamma-crystallin M2 OS=Chiloscyllium indicum GN=GM2 PE=2 SV=2
Novel00166	0	87.6745	#NAME?	1.8909e-09	3.2776e-08	PREDICTED: diablo homolog, mitochondrial-like isoform X2 [Larimichthys crocea]
cobia_male_GLEAN_10009805	9.80426	95.2304	-3.2799	1.91e-09	3.3084e-08	CAN5_MOUSE Calpain-5 OS=Mus musculus GN=Capn5 PE=1 SV=1
cobia_male_GLEAN_10016721	6.06366	744.985	-6.9409	1.9205e-09	3.3242e-08	HYDIN_HUMAN Hydrocephalus-inducing protein homolog OS=Homo sapiens GN=HYDIN PE=1 SV=3
cobia_male_GLEAN_10011632	23.2781	2323.24	-6.641	1.9253e-09	3.3301e-08	THS7B_MOUSE Thrombospondin type-1 domain-containing protein 7B OS=Mus musculus GN=Thsd7b PE=2 SV=1
cobia_male_GLEAN_10021272	371.958	2762.41	-2.8927	1.9286e-09	3.3335e-08	RBM26_MOUSE RNA-binding protein 26 OS=Mus musculus GN=Rbm26 PE=1 SV=2
cobia_male_GLEAN_10019298	198.284	8867.33	-5.4829	1.9395e-09	3.3501e-08	MYH10_RAT Myosin-10 OS=Rattus norvegicus GN=Myh10 PE=1 SV=1
cobia_male_GLEAN_10004921	15.3928	329.847	-4.4215	1.9484e-09	3.363e-08	PLCB4_HUMAN 1-phosphatidylinositol 4,5-bisphosphate phosphodiesterase beta-4 OS=Homo sapiens GN=PLCB4 PE=1 SV=3
cobia_male_GLEAN_10015828	294.049	37.8794	2.9566	1.9637e-09	3.3871e-08	EVA1B_MOUSE Protein eva-1 homolog B OS=Mus musculus GN=Eva1b PE=1 SV=1
cobia_male_GLEAN_10006431	222.53	24.1968	3.2011	1.967e-09	3.388e-08	PAQRA_MOUSE Monocyte to macrophage differentiation factor 2 OS=Mus musculus GN=Mmd2 PE=2 SV=1
cobia_male_GLEAN_10012740	553.416	3756.52	-2.763	1.9662e-09	3.388e-08	MPDZ_HUMAN Multiple PDZ domain protein OS=Homo sapiens GN=MPDZ PE=1 SV=2
cobia_male_GLEAN_10015789	42.5646	2.49664	4.0916	1.9731e-09	3.3962e-08	APOA4_HUMAN Apolipoprotein A-IV OS=Homo sapiens GN=APOA4 PE=1 SV=3
Novel02873	45.1137	342.931	-2.9263	1.9808e-09	3.407e-08	PREDICTED: uncharacterized protein LOC101474083 [Maylandia zebra]
Novel02184	784.721	5137.69	-2.7109	2.001e-09	3.4395e-08	PREDICTED: ubiquitin-associated protein 2-like isoform X2 [Cynoglossus semilaevis]
cobia_male_GLEAN_10003460	26.7903	212.794	-2.9897	2.0124e-09	3.4567e-08	KINH_RAT Kinesin-1 heavy chain OS=Rattus norvegicus GN=Kif5b PE=1 SV=1
Novel00526	0.865926	91.6298	-6.7254	2.0275e-09	3.4801e-08	0
Novel00776	0.98826	120.621	-6.9314	2.0447e-09	3.5071e-08	PREDICTED: uncharacterized protein LOC105357558 [Oryzias latipes]
cobia_male_GLEAN_10004250	38.5111	4704.04	-6.9325	2.0484e-09	3.511e-08	MORN5_DANRE MORN repeat-containing protein 5 OS=Danio rerio GN=morn5 PE=2 SV=1
cobia_male_GLEAN_10008607	0.980412	134.763	-7.1028	2.0824e-09	3.5669e-08	AFAD_HUMAN Afadin OS=Homo sapiens GN=MLLT4 PE=1 SV=3
cobia_male_GLEAN_10005143	68.4278	3785.46	-5.7897	2.1043e-09	3.5995e-08	ADGB_HUMAN Androglobin OS=Homo sapiens GN=ADGB PE=2 SV=3
cobia_male_GLEAN_10013030	76.0387	7.0954	3.4218	2.1044e-09	3.5995e-08	C1QT7_HUMAN Complement C1q tumor necrosis factor-related protein 7 OS=Homo sapiens GN=C1QTNF7 PE=2 SV=1
cobia_male_GLEAN_10002250	0.432441	22.4849	-5.7003	2.122e-09	3.6255e-08	LRRN3_HUMAN Leucine-rich repeat neuronal protein 3 OS=Homo sapiens GN=LRRN3 PE=2 SV=1
cobia_male_GLEAN_10005462	0.563508	53.9448	-6.5809	2.1225e-09	3.6255e-08	FOXA2_ORYLA Hepatocyte nuclear factor 3-beta OS=Oryzias latipes GN=foxa2 PE=2 SV=1
cobia_male_GLEAN_10015723	0	52.5563	#NAME?	2.164e-09	3.692e-08	WNT4_CHICK Protein Wnt-4 OS=Gallus gallus GN=WNT4 PE=1 SV=1
cobia_male_GLEAN_10002590	29.2106	217.535	-2.8967	2.1644e-09	3.692e-08	TRI39_MOUSE E3 ubiquitin-protein ligase TRIM39 OS=Mus musculus GN=Trim39 PE=2 SV=1
Novel00513	0	39.5283	#NAME?	2.1697e-09	3.6984e-08	0
cobia_male_GLEAN_10018083	20.7354	167.828	-3.0168	2.1715e-09	3.6989e-08	MYBPH_MOUSE Myosin-binding protein H OS=Mus musculus GN=Mybph PE=2 SV=2
Novel02691	4.17502	270.521	-6.0178	2.1754e-09	3.703e-08	PREDICTED: IQ motif and SEC7 domain-containing protein 2-like [Larimichthys crocea]
cobia_male_GLEAN_10005699	1282.75	188.013	2.7703	2.1836e-09	3.7144e-08	PMP22_RAT Peripheral myelin protein 22 OS=Rattus norvegicus GN=Pmp22 PE=1 SV=1
cobia_male_GLEAN_10006055	107.934	5168.19	-5.5814	2.1934e-09	3.7285e-08	H2L6P6_ORYLA Uncharacterized protein OS=Oryzias latipes GN=LOC101163171 PE=4 SV=1
cobia_male_GLEAN_10001248	11.9539	317.12	-4.7295	2.201e-09	3.7389e-08	THRB_HUMAN Prothrombin OS=Homo sapiens GN=F2 PE=1 SV=2
cobia_male_GLEAN_10013577	114.859	11.7355	3.2909	2.2057e-09	3.7417e-08	B3GN7_HUMAN UDP-GlcNAc:betaGal beta-1,3-N-acetylglucosaminyltransferase 7 OS=Homo sapiens GN=B3GNT7 PE=2 SV=1
cobia_male_GLEAN_10008489	1052.01	6752.98	-2.6824	2.2047e-09	3.7417e-08	JADE1_DANRE Protein Jade-1 OS=Danio rerio GN=jade1 PE=2 SV=1
Novel01348	1279.83	202.065	2.6631	2.2139e-09	3.7529e-08	0
cobia_male_GLEAN_10015034	1.08265	50.535	-5.5446	2.2327e-09	3.7822e-08	CART_BOVIN Cocaine- and amphetamine-regulated transcript protein OS=Bos taurus GN=CARTPT PE=3 SV=1
cobia_male_GLEAN_10018716	114.531	8954.51	-6.2888	2.2396e-09	3.7914e-08	EAA3_RABIT Excitatory amino acid transporter 3 OS=Oryctolagus cuniculus GN=SLC1A1 PE=2 SV=1
cobia_male_GLEAN_10014351	662.925	6281.03	-3.2441	2.2549e-09	3.8146e-08	NCBP1_SALSA Nuclear cap-binding protein subunit 1 OS=Salmo salar GN=ncbp1 PE=2 SV=1
cobia_male_GLEAN_10006876	672.623	24312.5	-5.1758	2.2647e-09	3.8286e-08	PRC2A_MACMU Protein PRRC2A OS=Macaca mulatta GN=PRRC2A PE=3 SV=1
cobia_male_GLEAN_10007159	784.045	111.392	2.8153	2.274e-09	3.8417e-08	TFPI2_BOVIN Tissue factor pathway inhibitor 2 OS=Bos taurus GN=TFPI2 PE=2 SV=1
cobia_male_GLEAN_10014343	19.7279	1904.12	-6.5927	2.2811e-09	3.851e-08	LERL1_PONAB Leptin receptor overlapping transcript-like 1 OS=Pongo abelii GN=LEPROTL1 PE=2 SV=1
cobia_male_GLEAN_10009750	59.2161	746.726	-3.6565	2.2895e-09	3.8625e-08	PCX3_HUMAN Pecanex-like protein 3 OS=Homo sapiens GN=PCNXL3 PE=1 SV=2
cobia_male_GLEAN_10004924	131.257	867.23	-2.724	2.2987e-09	3.8754e-08	PAK7_RAT Serine/threonine-protein kinase PAK 7 OS=Rattus norvegicus GN=Pak7 PE=1 SV=1
cobia_male_GLEAN_10009763	4.60599	110.211	-4.5806	2.3014e-09	3.8773e-08	RYR1_RABIT Ryanodine receptor 1 OS=Oryctolagus cuniculus GN=RYR1 PE=1 SV=1
cobia_male_GLEAN_10007515	1.87963	126.745	-6.0753	2.3125e-09	3.8934e-08	CTND2_HUMAN Catenin delta-2 OS=Homo sapiens GN=CTNND2 PE=1 SV=3
cobia_male_GLEAN_10011864	162.326	1065.02	-2.7139	2.3162e-09	3.8969e-08	NBEA_HUMAN Neurobeachin OS=Homo sapiens GN=NBEA PE=1 SV=3
cobia_male_GLEAN_10016844	1141.65	146.768	2.9595	2.3183e-09	3.8977e-08	DUS8_HUMAN Dual specificity protein phosphatase 8 OS=Homo sapiens GN=DUSP8 PE=1 SV=2
Novel02015	7.59458	90.099	-3.5685	2.3225e-09	3.9022e-08	0
cobia_male_GLEAN_10009533	5.5028	266.693	-5.5989	2.3275e-09	3.9078e-08	SF3A2_HUMAN Splicing factor 3A subunit 2 OS=Homo sapiens GN=SF3A2 PE=1 SV=2
cobia_male_GLEAN_10015977	92.9625	4816.79	-5.6953	2.3748e-09	3.9845e-08	VWDE_HUMAN von Willebrand factor D and EGF domain-containing protein OS=Homo sapiens GN=VWDE PE=2 SV=4
cobia_male_GLEAN_10009409	14.8241	179.569	-3.5985	2.4019e-09	4.0274e-08	ELMD1_BOVIN ELMO domain-containing protein 1 OS=Bos taurus GN=ELMOD1 PE=2 SV=1
cobia_male_GLEAN_10014607	18.5178	355.212	-4.2617	2.4132e-09	4.0436e-08	K1C18_PROAT Keratin, type I cytoskeletal 18 OS=Protopterus aethiopicus GN=krt18 PE=1 SV=1
cobia_male_GLEAN_10016391	58.0649	4632.88	-6.3181	2.4349e-09	4.0772e-08	UBX11_RAT UBX domain-containing protein 11 OS=Rattus norvegicus GN=Ubxn11 PE=1 SV=1
cobia_male_GLEAN_10016643	161.168	4191.49	-4.7008	2.4536e-09	4.1055e-08	CE290_DANRE Centrosomal protein of 290 kDa OS=Danio rerio GN=cep290 PE=2 SV=1
cobia_male_GLEAN_10021042	1.06988	146.962	-7.1018	2.4632e-09	4.1188e-08	LIPB2_HUMAN Liprin-beta-2 OS=Homo sapiens GN=PPFIBP2 PE=1 SV=3
cobia_male_GLEAN_10002841	32.9636	901.064	-4.7727	2.4739e-09	4.1311e-08	RIC8A_XENTR Synembryn-A OS=Xenopus tropicalis GN=ric8a PE=2 SV=1
cobia_male_GLEAN_10014196	213.228	1426.11	-2.7416	2.4725e-09	4.1311e-08	MYOTI_HUMAN Myotilin OS=Homo sapiens GN=MYOT PE=1 SV=2
cobia_male_GLEAN_10015129	6470.47	1122.02	2.5278	2.5081e-09	4.1854e-08	SPA36_BOVIN Serpin A3-6 OS=Bos taurus GN=SERPINA3-6 PE=3 SV=1
cobia_male_GLEAN_10012861	9.48079	448.044	-5.5625	2.5195e-09	4.2016e-08	GPC5_HUMAN Glypican-5 OS=Homo sapiens GN=GPC5 PE=2 SV=1
Novel03554	1.1788	37.0883	-4.9756	2.5667e-09	4.2773e-08	PREDICTED: uncharacterized protein LOC100704204 [Oreochromis niloticus]
Novel02198	4.33725	212.866	-5.617	2.5799e-09	4.2966e-08	hypothetical protein EH28_24069 [Larimichthys crocea]
cobia_male_GLEAN_10020438	485.958	38914.3	-6.3233	2.673e-09	4.4486e-08	DYH1_HUMAN Dynein heavy chain 1, axonemal OS=Homo sapiens GN=DNAH1 PE=2 SV=4
cobia_male_GLEAN_10013083	501.546	4778.92	-3.2522	2.676e-09	4.4506e-08	CP135_DANRE Centrosomal protein of 135 kDa OS=Danio rerio GN=cep135 PE=3 SV=2
cobia_male_GLEAN_10019108	0	28.0224	#NAME?	2.6825e-09	4.4511e-08	CABP4_BOVIN Calcium-binding protein 4 OS=Bos taurus GN=CABP4 PE=2 SV=1
Novel00670	0	87.0445	#NAME?	2.6807e-09	4.4511e-08	0
cobia_male_GLEAN_10016299	5.37368	68.691	-3.6761	2.6836e-09	4.4511e-08	HEPS_MOUSE Serine protease hepsin OS=Mus musculus GN=Hpn PE=1 SV=3
cobia_male_GLEAN_10011515	834.439	8526.9	-3.3531	2.6812e-09	4.4511e-08	BAZ2B_HUMAN Bromodomain adjacent to zinc finger domain protein 2B OS=Homo sapiens GN=BAZ2B PE=1 SV=3
cobia_male_GLEAN_10007670	121.187	17.3836	2.8014	2.6861e-09	4.4522e-08	RGS5_PIG Regulator of G-protein signaling 5 OS=Sus scrofa GN=RGS5 PE=2 SV=1
cobia_male_GLEAN_10013761	9.8339	806.548	-6.3579	2.6956e-09	4.465e-08	FOXN3_PIG Forkhead box protein N3 OS=Sus scrofa GN=FOXN3 PE=2 SV=1
cobia_male_GLEAN_10000907	24.4748	2012.88	-6.3618	2.7038e-09	4.4756e-08	CH074_HUMAN Uncharacterized protein C8orf74 OS=Homo sapiens GN=C8orf74 PE=1 SV=3
Novel02997	564.949	82.4069	2.7773	2.7362e-09	4.5262e-08	PREDICTED: complement decay-accelerating factor isoform X1 [Notothenia coriiceps]
Novel02406	0	56.0992	#NAME?	2.7825e-09	4.5997e-08	0
Novel01357	64.3036	4.24557	3.9209	2.8161e-09	4.6521e-08	0
cobia_male_GLEAN_10000514	117.625	11.7744	3.3205	2.8439e-09	4.695e-08	ENOG_CHICK Gamma-enolase OS=Gallus gallus GN=ENO2 PE=2 SV=1
cobia_male_GLEAN_10008963	32.6214	1220.27	-5.2252	2.86e-09	4.7183e-08	F161B_HUMAN Protein FAM161B OS=Homo sapiens GN=FAM161B PE=1 SV=2
Novel02202	0	64.453	#NAME?	2.8715e-09	4.7342e-08	PREDICTED: uncharacterized protein K02A2.6-like, partial [Notothenia coriiceps]
cobia_male_GLEAN_10003426	5.47563	344.094	-5.9736	2.9128e-09	4.799e-08	A0A0F8CMT8_LARCR Coiled-coil-helix-coiled-coil-helix domain-containing protein 7 OS=Larimichthys crocea GN=EH28_01436 PE=4 SV=1
cobia_male_GLEAN_10002070	149.976	6552.59	-5.4493	2.9521e-09	4.8586e-08	FOXM1_RAT Forkhead box protein M1 OS=Rattus norvegicus GN=Foxm1 PE=2 SV=2
cobia_male_GLEAN_10011435	1886.35	276.041	2.7726	2.9529e-09	4.8586e-08	NF2L2_BOVIN Nuclear factor erythroid 2-related factor 2 OS=Bos taurus GN=NFE2L2 PE=2 SV=2
cobia_male_GLEAN_10014623	210.185	1498.59	-2.8339	2.9565e-09	4.8613e-08	ZAN_MOUSE Zonadhesin OS=Mus musculus GN=Zan PE=1 SV=1
cobia_male_GLEAN_10012822	442.616	4104.81	-3.2132	2.9703e-09	4.8807e-08	ASPM_PONPY Abnormal spindle-like microcephaly-associated protein homolog OS=Pongo pygmaeus GN=ASPM PE=2 SV=1
cobia_male_GLEAN_10012790	9684.21	1635.25	2.5661	2.9934e-09	4.9153e-08	PSMG4_MOUSE Proteasome assembly chaperone 4 OS=Mus musculus GN=Psmg4 PE=1 SV=1
cobia_male_GLEAN_10019484	110.826	8.79148	3.6561	2.9992e-09	4.9216e-08	BC11A_HUMAN B-cell lymphoma/leukemia 11A OS=Homo sapiens GN=BCL11A PE=1 SV=2
Novel01516	0.324568	24.1501	-6.2174	3.0021e-09	4.9231e-08	PREDICTED: fibrinogen alpha chain-like [Oreochromis niloticus]
cobia_male_GLEAN_10011358	2255.52	323.883	2.7999	3.0133e-09	4.9382e-08	FSTL1_BOVIN Follistatin-related protein 1 OS=Bos taurus GN=FSTL1 PE=2 SV=1
cobia_male_GLEAN_10019951	0.33297	28.6142	-6.4252	3.0216e-09	4.9486e-08	HGFL_HUMAN Hepatocyte growth factor-like protein OS=Homo sapiens GN=MST1 PE=1 SV=2
Novel00049	5.45521	65.4558	-3.5848	3.0536e-09	4.9959e-08	unnamed protein product [Oncorhynchus mykiss]
cobia_male_GLEAN_10020012	500.121	3144.61	-2.6525	3.0546e-09	4.9959e-08	4ET_HUMAN Eukaryotic translation initiation factor 4E transporter OS=Homo sapiens GN=EIF4ENIF1 PE=1 SV=2
cobia_male_GLEAN_10000087	139.488	19.8313	2.8143	3.0588e-09	4.9994e-08	HSP30_ONCTS Heat shock protein 30 OS=Oncorhynchus tshawytscha GN=hsp30 PE=2 SV=1
cobia_male_GLEAN_10004343	146.923	3807.34	-4.6956	3.0741e-09	5.0148e-08	CE042_HUMAN Uncharacterized protein C5orf42 OS=Homo sapiens GN=C5orf42 PE=1 SV=4
cobia_male_GLEAN_10001385	701.054	9034.82	-3.6879	3.0725e-09	5.0148e-08	ZN638_HUMAN Zinc finger protein 638 OS=Homo sapiens GN=ZNF638 PE=1 SV=2
cobia_male_GLEAN_10017538	911.197	5800.64	-2.6704	3.0743e-09	5.0148e-08	KI20B_MOUSE Kinesin-like protein KIF20B OS=Mus musculus GN=Kif20b PE=1 SV=3
cobia_male_GLEAN_10018930	749.541	23044.7	-4.9423	3.0998e-09	5.053e-08	PCM1_HUMAN Pericentriolar material 1 protein OS=Homo sapiens GN=PCM1 PE=1 SV=4
cobia_male_GLEAN_10020311	2.73057	107.779	-5.3027	3.1238e-09	5.0877e-08	TRYP_PIG Trypsin OS=Sus scrofa PE=1 SV=1
Novel02982	8.73932	83.3432	-3.2535	3.1273e-09	5.0877e-08	PREDICTED: epidermal growth factor receptor substrate 15-like 1 [Larimichthys crocea]
cobia_male_GLEAN_10018537	201.51	2941.44	-3.8676	3.1271e-09	5.0877e-08	KIF3B_HUMAN Kinesin-like protein KIF3B OS=Homo sapiens GN=KIF3B PE=1 SV=1
cobia_male_GLEAN_10012651	2.83942	192.661	-6.0843	3.1544e-09	5.1285e-08	CC150_HUMAN Coiled-coil domain-containing protein 150 OS=Homo sapiens GN=CCDC150 PE=1 SV=2
cobia_male_GLEAN_10002669	6.70892	78.1945	-3.5429	3.1872e-09	5.1784e-08	HBA1_COTGO Hemoglobin subunit alpha-1 OS=Cottoperca gobio GN=hba1 PE=1 SV=2
Novel02090	0	16.829	#NAME?	3.1952e-09	5.188e-08	0
cobia_male_GLEAN_10020290	482.561	64.5918	2.9013	3.2067e-09	5.2032e-08	MXRA8_CHICK Matrix-remodeling-associated protein 8 OS=Gallus gallus GN=MXRA8 PE=2 SV=1
Novel03155	117.03	9331.33	-6.3171	3.2237e-09	5.2273e-08	PREDICTED: MORN repeat-containing protein 1 [Larimichthys crocea]>gi|808868614|gb|KKF18883.1| Radial spoke head 1 [Larimichthys crocea]
cobia_male_GLEAN_10020692	435.708	13875	-4.993	3.2287e-09	5.2321e-08	TASOR_MOUSE Protein TASOR OS=Mus musculus GN=Fam208a PE=1 SV=2
cobia_male_GLEAN_10012317	0	18.7426	#NAME?	3.2898e-09	5.3274e-08	GVIN1_HUMAN Interferon-induced very large GTPase 1 OS=Homo sapiens GN=GVINP1 PE=2 SV=2
cobia_male_GLEAN_10009251	0.965397	28.8745	-4.9025	3.3043e-09	5.3474e-08	FLRT2_MOUSE Leucine-rich repeat transmembrane protein FLRT2 OS=Mus musculus GN=Flrt2 PE=1 SV=1
Novel02868	0.862017	74.5028	-6.4334	3.3125e-09	5.3572e-08	PREDICTED: myosin-9-like [Oryzias latipes]
cobia_male_GLEAN_10010245	355.217	45.2545	2.9726	3.3209e-09	5.3673e-08	SATT_BOVIN Neutral amino acid transporter A OS=Bos taurus GN=SLC1A4 PE=2 SV=1
cobia_male_GLEAN_10019532	11.9709	115.765	-3.2736	3.3331e-09	5.38e-08	NPTX1_RAT Neuronal pentraxin-1 OS=Rattus norvegicus GN=Nptx1 PE=1 SV=1
Novel02440	587.907	83.0696	2.8232	3.3327e-09	5.38e-08	0
cobia_male_GLEAN_10004350	21.1646	650.404	-4.9416	3.3989e-09	5.4826e-08	GLIS3_HUMAN Zinc finger protein GLIS3 OS=Homo sapiens GN=GLIS3 PE=2 SV=5
Novel03143	0.324568	98.2741	-8.2421	3.4051e-09	5.4889e-08	0
cobia_male_GLEAN_10006095	89.3863	623.334	-2.8019	3.4419e-09	5.5446e-08	K1C13_ONCMY Keratin, type I cytoskeletal 13 OS=Oncorhynchus mykiss GN=krt13 PE=2 SV=1
cobia_male_GLEAN_10006308	1.64349	226.208	-7.1047	3.453e-09	5.5575e-08	V3ZZA9_LOTGI Uncharacterized protein (Fragment) OS=Lottia gigantea GN=LOTGIDRAFT_88345 PE=4 SV=1
cobia_male_GLEAN_10012348	223.024	1354.17	-2.6021	3.4544e-09	5.5575e-08	CBL_MOUSE E3 ubiquitin-protein ligase CBL OS=Mus musculus GN=Cbl PE=1 SV=3
cobia_male_GLEAN_10001937	143.68	962.553	-2.744	3.4612e-09	5.5647e-08	MANS1_MOUSE MANSC domain-containing protein 1 OS=Mus musculus GN=Mansc1 PE=2 SV=1
cobia_male_GLEAN_10001094	47.45	2167.94	-5.5138	3.4653e-09	5.5648e-08	PCBP3_HUMAN Poly(rC)-binding protein 3 OS=Homo sapiens GN=PCBP3 PE=2 SV=2
cobia_male_GLEAN_10012399	300.112	45.6197	2.7178	3.4657e-09	5.5648e-08	HIPL1_HUMAN HHIP-like protein 1 OS=Homo sapiens GN=HHIPL1 PE=2 SV=2
Novel01577	254.856	41.4571	2.62	3.5055e-09	5.625e-08	0
cobia_male_GLEAN_10014450	1463.41	241.696	2.5981	3.5384e-09	5.6741e-08	IEX1_MOUSE Radiation-inducible immediate-early gene IEX-1 OS=Mus musculus GN=Ier3 PE=1 SV=1
Novel01493	58.3091	389.117	-2.7384	3.5494e-09	5.6881e-08	0
cobia_male_GLEAN_10018887	44.9898	409.592	-3.1865	3.5542e-09	5.692e-08	CHSTC_MOUSE Carbohydrate sulfotransferase 12 OS=Mus musculus GN=Chst12 PE=2 SV=2
cobia_male_GLEAN_10014945	1932.1	329.643	2.5512	3.5646e-09	5.705e-08	UBIQP_PHYIN Polyubiquitin OS=Phytophthora infestans PE=1 SV=2
Novel02216	0.210635	88.5999	-8.7164	3.6223e-09	5.7936e-08	0
cobia_male_GLEAN_10011930	17.7408	945.778	-5.7364	3.6345e-09	5.8094e-08	CLRN1_HUMAN Clarin-1 OS=Homo sapiens GN=CLRN1 PE=1 SV=2
cobia_male_GLEAN_10020762	305.383	6981.85	-4.5149	3.6473e-09	5.8259e-08	VPRBP_HUMAN Protein VPRBP OS=Homo sapiens GN=VPRBP PE=1 SV=3
Novel02064	3.56995	199.293	-5.8028	3.6667e-09	5.8494e-08	Transposable element Tcb1 transposase [Salmo salar]
cobia_male_GLEAN_10005891	40.8103	288.456	-2.8213	3.6664e-09	5.8494e-08	ZN652_MOUSE Zinc finger protein 652 OS=Mus musculus GN=Znf652 PE=1 SV=2
cobia_male_GLEAN_10002836	47.9923	2467.61	-5.6842	3.7156e-09	5.9236e-08	DAAF3_DANRE Dynein assembly factor 3, axonemal OS=Danio rerio GN=dnaaf3 PE=2 SV=2
Novel00928	0.33297	21.4081	-6.0066	3.7202e-09	5.927e-08	unnamed protein product [Oncorhynchus mykiss]
cobia_male_GLEAN_10003470	89.5044	10.71	3.063	3.7242e-09	5.9297e-08	A0A0F8CN08_LARCR Uncharacterized protein OS=Larimichthys crocea GN=EH28_03746 PE=4 SV=1
Novel02161	0	54.2881	#NAME?	3.7293e-09	5.9339e-08	0
cobia_male_GLEAN_10016267	0.554776	131.364	-7.8874	3.7742e-09	6.0014e-08	RSPO2_HUMAN R-spondin-2 OS=Homo sapiens GN=RSPO2 PE=1 SV=2
cobia_male_GLEAN_10012178	34.3592	2530.49	-6.2026	3.8301e-09	6.0863e-08	NCAM1_CHICK Neural cell adhesion molecule 1 OS=Gallus gallus GN=NCAM1 PE=1 SV=3
cobia_male_GLEAN_10021136	52.1161	2179.24	-5.386	3.8419e-09	6.1013e-08	SWP70_MOUSE Switch-associated protein 70 OS=Mus musculus GN=Swap70 PE=1 SV=2
cobia_male_GLEAN_10021432	0.111164	19.0576	-7.4215	3.8792e-09	6.1565e-08	CHST1_DANRE Carbohydrate sulfotransferase 1 OS=Danio rerio GN=chst1 PE=2 SV=2
cobia_male_GLEAN_10016253	450.307	2731.39	-2.6007	3.891e-09	6.1713e-08	IBTK_HUMAN Inhibitor of Bruton tyrosine kinase OS=Homo sapiens GN=IBTK PE=1 SV=3
cobia_male_GLEAN_10005449	54.0312	4460.6	-6.3673	3.9401e-09	6.2451e-08	VASH2_HUMAN Vasohibin-2 OS=Homo sapiens GN=VASH2 PE=1 SV=2
cobia_male_GLEAN_10007782	1.27765	115.38	-6.4968	4.0571e-09	6.4263e-08	CERS2_BOVIN Ceramide synthase 2 OS=Bos taurus GN=CERS2 PE=2 SV=1
cobia_male_GLEAN_10007224	306.193	46.2173	2.7279	4.1444e-09	6.5604e-08	CXA4_XENLA Gap junction alpha-4 protein OS=Xenopus laevis GN=gja4 PE=2 SV=2
cobia_male_GLEAN_10010312	30.9585	1827.4	-5.8833	4.1562e-09	6.5749e-08	CFA46_HUMAN Cilia- and flagella-associated protein 46 OS=Homo sapiens GN=CFAP46 PE=2 SV=3
cobia_male_GLEAN_10020835	132.75	4283.84	-5.0121	4.1619e-09	6.5798e-08	HMBX1_HUMAN Homeobox-containing protein 1 OS=Homo sapiens GN=HMBOX1 PE=1 SV=1
cobia_male_GLEAN_10011416	511.454	3156.69	-2.6257	4.1878e-09	6.6164e-08	UGGG2_HUMAN UDP-glucose:glycoprotein glucosyltransferase 2 OS=Homo sapiens GN=UGGT2 PE=1 SV=4
cobia_male_GLEAN_10005070	51.7362	411.893	-2.993	4.2387e-09	6.6925e-08	ACHA2_CHICK Neuronal acetylcholine receptor subunit alpha-2 OS=Gallus gallus GN=CHRNA2 PE=2 SV=1
cobia_male_GLEAN_10001490	9.84343	256.791	-4.7053	4.2443e-09	6.6971e-08	KPCD3_HUMAN Serine/threonine-protein kinase D3 OS=Homo sapiens GN=PRKD3 PE=1 SV=1
cobia_male_GLEAN_10021521	5.10202	71.2653	-3.8041	4.2545e-09	6.7089e-08	MEG10_MOUSE Multiple epidermal growth factor-like domains protein 10 OS=Mus musculus GN=Megf10 PE=1 SV=1
cobia_male_GLEAN_10005930	17.5211	666.075	-5.2485	4.2616e-09	6.7158e-08	RUN3A_DANRE RUN domain-containing protein 3A OS=Danio rerio GN=rundc3a PE=2 SV=1
Novel02443	1.08105	88.0559	-6.3479	4.2998e-09	6.7717e-08	0
Novel01196	0	16.2631	#NAME?	4.3082e-09	6.7797e-08	0
cobia_male_GLEAN_10009087	0.776912	49.8098	-6.0025	4.3105e-09	6.7797e-08	CD109_HUMAN CD109 antigen OS=Homo sapiens GN=CD109 PE=1 SV=2
cobia_male_GLEAN_10008022	205.96	12555.2	-5.9298	4.3428e-09	6.8262e-08	ATG9A_HUMAN Autophagy-related protein 9A OS=Homo sapiens GN=ATG9A PE=1 SV=3
cobia_male_GLEAN_10019316	0.678517	109.006	-7.3278	4.3945e-09	6.9031e-08	CCG4_RAT Voltage-dependent calcium channel gamma-4 subunit OS=Rattus norvegicus GN=Cacng4 PE=1 SV=1
cobia_male_GLEAN_10019434	202.746	13.9734	3.8589	4.4053e-09	6.9156e-08	NPB_HUMAN Neuropeptide B OS=Homo sapiens GN=NPB PE=1 SV=1
cobia_male_GLEAN_10002929	1265.72	202.976	2.6406	4.4201e-09	6.9345e-08	AF1L2_MOUSE Actin filament-associated protein 1-like 2 OS=Mus musculus GN=Afap1l2 PE=1 SV=2
Novel03418	88.6871	3.50128	4.6628	4.4261e-09	6.9395e-08	0
cobia_male_GLEAN_10007447	115.824	11.7217	3.3047	4.4312e-09	6.9431e-08	TTPA_HUMAN Alpha-tocopherol transfer protein OS=Homo sapiens GN=TTPA PE=1 SV=1
cobia_male_GLEAN_10017090	443.895	60.1147	2.8844	4.4392e-09	6.9512e-08	ISLR2_MOUSE Immunoglobulin superfamily containing leucine-rich repeat protein 2 OS=Mus musculus GN=Islr2 PE=1 SV=1
cobia_male_GLEAN_10017089	970.349	138.214	2.8116	4.4681e-09	6.992e-08	SEM7A_HUMAN Semaphorin-7A OS=Homo sapiens GN=SEMA7A PE=1 SV=1
cobia_male_GLEAN_10016582	0	37.196	#NAME?	4.4931e-09	7.0266e-08	FRIH_TREBE Ferritin, heavy subunit OS=Trematomus bernacchii PE=1 SV=1
cobia_male_GLEAN_10012431	516.298	65.5	2.9786	4.4966e-09	7.0277e-08	MMP28_HUMAN Matrix metalloproteinase-28 OS=Homo sapiens GN=MMP28 PE=2 SV=2
cobia_male_GLEAN_10007622	1.42519	32.0337	-4.4904	4.5071e-09	7.0397e-08	CO8B_PAROL Complement component C8 beta chain OS=Paralichthys olivaceus GN=c8b PE=2 SV=1
Novel00273	0	44.6842	#NAME?	4.5371e-09	7.082e-08	0
cobia_male_GLEAN_10006017	35.9713	1.65014	4.4462	4.5584e-09	7.1107e-08	A0A096M9Z3_POEFO Uncharacterized protein OS=Poecilia formosa PE=4 SV=1
Novel01952	2404.2	450.557	2.4158	4.5624e-09	7.1125e-08	0
Novel00840	32.8232	1.48053	4.4705	4.5666e-09	7.1144e-08	PREDICTED: tumor necrosis factor ligand superfamily member 14-like [Larimichthys crocea]>gi|734603369|ref|XP_010728690.1| PREDICTED: tumor necrosis factor ligand superfamily member 14-like [Larimichthys crocea]
cobia_male_GLEAN_10009480	5.23484	363.992	-6.1196	4.5742e-09	7.1219e-08	KLOT_MOUSE Klotho OS=Mus musculus GN=Kl PE=1 SV=2
cobia_male_GLEAN_10015046	22.9644	810.479	-5.1413	4.5932e-09	7.1469e-08	FA81B_HUMAN Protein FAM81B OS=Homo sapiens GN=FAM81B PE=1 SV=3
Novel01818	41.4377	288.183	-2.798	4.6085e-09	7.1662e-08	PREDICTED: CWF19-like protein 2 [Stegastes partitus]
Novel02517	0	29.7333	#NAME?	4.6325e-09	7.1989e-08	0
cobia_male_GLEAN_10001733	64.4626	2458.05	-5.2529	4.6647e-09	7.2444e-08	TRI39_MOUSE E3 ubiquitin-protein ligase TRIM39 OS=Mus musculus GN=Trim39 PE=2 SV=1
cobia_male_GLEAN_10012544	15.9606	225.98	-3.8236	4.6698e-09	7.2449e-08	Q7T271_PAROL Reverse transcriptase-like protein OS=Paralichthys olivaceus PE=4 SV=1
cobia_male_GLEAN_10013824	4889.69	747.982	2.7087	4.6709e-09	7.2449e-08	AHNK_HUMAN Neuroblast differentiation-associated protein AHNAK OS=Homo sapiens GN=AHNAK PE=1 SV=2
cobia_male_GLEAN_10016434	11.7327	1022.52	-6.4454	4.6945e-09	7.2724e-08	SACA6_HUMAN Sperm acrosome membrane-associated protein 6 OS=Homo sapiens GN=SPACA6P PE=2 SV=2
cobia_male_GLEAN_10021159	41.3953	1969.75	-5.5724	4.6922e-09	7.2724e-08	STK33_HUMAN Serine/threonine-protein kinase 33 OS=Homo sapiens GN=STK33 PE=1 SV=1
cobia_male_GLEAN_10012524	0	24.0547	#NAME?	4.7659e-09	7.3783e-08	SOML_PAROL Somatolactin OS=Paralichthys olivaceus PE=1 SV=1
cobia_male_GLEAN_10011321	759.647	106.605	2.8331	4.8056e-09	7.4351e-08	SRPX_MOUSE Sushi-repeat-containing protein SRPX OS=Mus musculus GN=Srpx PE=2 SV=1
Novel03214	0	15.9356	#NAME?	4.8416e-09	7.486e-08	PREDICTED: chitinase-3-like protein 1 [Larimichthys crocea]
cobia_male_GLEAN_10018619	3.09028	42.3535	-3.7767	4.8459e-09	7.4863e-08	AAKG2_HUMAN 5'-AMP-activated protein kinase subunit gamma-2 OS=Homo sapiens GN=PRKAG2 PE=1 SV=1
cobia_male_GLEAN_10008288	1068.24	183.269	2.5432	4.8478e-09	7.4863e-08	CCNY_HUMAN Cyclin-Y OS=Homo sapiens GN=CCNY PE=1 SV=2
cobia_male_GLEAN_10018518	13404.1	2438.67	2.4585	4.8556e-09	7.4936e-08	RM49_MOUSE 39S ribosomal protein L49, mitochondrial OS=Mus musculus GN=Mrpl49 PE=1 SV=1
cobia_male_GLEAN_10008817	951.407	141.364	2.7507	4.8862e-09	7.5362e-08	ID3A_XENLA DNA-binding protein inhibitor ID-3-A OS=Xenopus laevis GN=id3-a PE=1 SV=1
cobia_male_GLEAN_10011485	3.49644	46.8669	-3.7446	4.9004e-09	7.5533e-08	COSA1_HUMAN Collagen alpha-1(XXVIII) chain OS=Homo sapiens GN=COL28A1 PE=2 SV=2
cobia_male_GLEAN_10000167	585.201	90.6325	2.6908	4.9359e-09	7.6004e-08	HPSE_HUMAN Heparanase OS=Homo sapiens GN=HPSE PE=1 SV=2
cobia_male_GLEAN_10015891	1454.52	233.708	2.6378	4.9371e-09	7.6004e-08	ASC_DANRE Apoptosis-associated speck-like protein containing a CARD OS=Danio rerio GN=pycard PE=1 SV=1
Novel03052	45.062	1448.16	-5.0062	4.9569e-09	7.626e-08	PREDICTED: RAC-gamma serine/threonine-protein kinase, partial [Galeopterus variegatus]
cobia_male_GLEAN_10021122	274.426	38.0299	2.8512	4.9714e-09	7.6436e-08	CRLD2_XENTR Cysteine-rich secretory protein LCCL domain-containing 2 OS=Xenopus tropicalis GN=crispld2 PE=2 SV=1
cobia_male_GLEAN_10003501	424.552	59.3268	2.8392	5.0119e-09	7.7011e-08	TNR11_MOUSE Tumor necrosis factor receptor superfamily member 11A OS=Mus musculus GN=Tnfrsf11a PE=1 SV=1
cobia_male_GLEAN_10016720	33.7702	3510.59	-6.6998	5.0396e-09	7.7388e-08	HYDIN_MOUSE Hydrocephalus-inducing protein OS=Mus musculus GN=Hydin PE=1 SV=2
cobia_male_GLEAN_10012418	254.848	32.9128	2.9529	5.0441e-09	7.7408e-08	FZD4_CHICK Frizzled-4 OS=Gallus gallus GN=FZD4 PE=2 SV=1
cobia_male_GLEAN_10007929	18.2825	257.417	-3.8156	5.0687e-09	7.7738e-08	TRFE_ORYLA Serotransferrin OS=Oryzias latipes GN=tf PE=3 SV=1
cobia_male_GLEAN_10001321	3.06067	544.118	-7.4739	5.0966e-09	7.8118e-08	NPNT_MOUSE Nephronectin OS=Mus musculus GN=Npnt PE=1 SV=1
Novel00877	0	16.3693	#NAME?	5.1124e-09	7.8262e-08	0
cobia_male_GLEAN_10003907	54.0625	581.443	-3.4269	5.1119e-09	7.8262e-08	A0A0F8AHG2_LARCR Uncharacterized protein OS=Larimichthys crocea GN=EH28_06462 PE=4 SV=1
cobia_male_GLEAN_10008280	53.5532	3167.72	-5.8863	5.1224e-09	7.8366e-08	CNTP4_HUMAN Contactin-associated protein-like 4 OS=Homo sapiens GN=CNTNAP4 PE=1 SV=3
cobia_male_GLEAN_10001485	120.969	813.39	-2.7493	5.1596e-09	7.8887e-08	PNPH_BOVIN Purine nucleoside phosphorylase OS=Bos taurus GN=PNP PE=1 SV=3
cobia_male_GLEAN_10000261	11.0032	103.875	-3.2389	5.2416e-09	8.0091e-08	I3JSL5_ORENI Uncharacterized protein OS=Oreochromis niloticus PE=4 SV=1
cobia_male_GLEAN_10017935	25.1554	1286.96	-5.677	5.2511e-09	8.0185e-08	PTPC1_DANRE Protein tyrosine phosphatase domain-containing protein 1 OS=Danio rerio GN=ptpdc1 PE=2 SV=1
cobia_male_GLEAN_10002548	537.91	3809.97	-2.8243	5.4217e-09	8.274e-08	DYH9_HUMAN Dynein heavy chain 9, axonemal OS=Homo sapiens GN=DNAH9 PE=1 SV=3
Novel00929	3.21711	89.7039	-4.8013	5.4977e-09	8.3848e-08	transposase domain containing protein [Lasius niger]
cobia_male_GLEAN_10019483	0	16.454	#NAME?	5.5201e-09	8.4137e-08	CE170_MOUSE Centrosomal protein of 170 kDa OS=Mus musculus GN=Cep170 PE=1 SV=2
cobia_male_GLEAN_10004495	14.3259	134.802	-3.2341	5.5255e-09	8.4168e-08	MRC1_HUMAN Macrophage mannose receptor 1 OS=Homo sapiens GN=MRC1 PE=1 SV=1
Novel02369	0.996471	121.892	-6.9346	5.5353e-09	8.4265e-08	0
Novel00613	0.84254	41.1173	-5.6089	5.5806e-09	8.4902e-08	0
cobia_male_GLEAN_10001568	1.30042	187.87	-7.1746	5.5958e-09	8.5041e-08	PCDH7_HUMAN Protocadherin-7 OS=Homo sapiens GN=PCDH7 PE=1 SV=2
cobia_male_GLEAN_10004285	1.70733	30.7239	-4.1696	5.6034e-09	8.5041e-08	PI5PA_MOUSE Phosphatidylinositol 4,5-bisphosphate 5-phosphatase A OS=Mus musculus GN=Inpp5j PE=1 SV=2
cobia_male_GLEAN_10003396	3244.16	473.719	2.7757	5.6016e-09	8.5041e-08	ITB1_SHEEP Integrin beta-1 OS=Ovis aries GN=ITGB1 PE=2 SV=1
cobia_male_GLEAN_10009954	17920.5	2604.62	2.7825	5.6036e-09	8.5041e-08	PCOC1_HUMAN Procollagen C-endopeptidase enhancer 1 OS=Homo sapiens GN=PCOLCE PE=1 SV=2
Novel02813	144.424	1905.46	-3.7218	5.6085e-09	8.5064e-08	PREDICTED: puratrophin-1-like [Oreochromis niloticus]
cobia_male_GLEAN_10009163	54.2907	3719.34	-6.0982	5.6757e-09	8.6029e-08	FBX33_HUMAN F-box only protein 33 OS=Homo sapiens GN=FBXO33 PE=1 SV=1
cobia_male_GLEAN_10006955	2.83441	150.46	-5.7302	5.6858e-09	8.613e-08	RS19_ICTPU 40S ribosomal protein S19 OS=Ictalurus punctatus GN=rps19 PE=2 SV=1
cobia_male_GLEAN_10003443	58.4499	4575.6	-6.2906	5.6988e-09	8.6273e-08	ST17A_RABIT Serine/threonine-protein kinase 17A OS=Oryctolagus cuniculus GN=STK17A PE=2 SV=1
cobia_male_GLEAN_10010732	698.677	4355.56	-2.6402	5.7121e-09	8.6422e-08	PIBF1_HUMAN Progesterone-induced-blocking factor 1 OS=Homo sapiens GN=PIBF1 PE=1 SV=2
Novel02617	1.34113	34.6219	-4.6902	5.7202e-09	8.6492e-08	0
Novel00372	0.648613	56.9084	-6.4551	5.7734e-09	8.7188e-08	0
Novel01854	1.89904	31.7767	-4.0646	5.7706e-09	8.7188e-08	0
cobia_male_GLEAN_10015980	1.01201	170.802	-7.399	5.7982e-09	8.7509e-08	DGKB_HUMAN Diacylglycerol kinase beta OS=Homo sapiens GN=DGKB PE=2 SV=2
cobia_male_GLEAN_10018270	39.1649	1093.51	-4.8033	5.8047e-09	8.7554e-08	CCD30_MACFA Coiled-coil domain-containing protein 30 OS=Macaca fascicularis GN=CCDC30 PE=2 SV=1
cobia_male_GLEAN_10006673	4.08157	139.985	-5.1	5.831e-09	8.7897e-08	COBA2_MOUSE Collagen alpha-2(XI) chain OS=Mus musculus GN=Col11a2 PE=2 SV=3
cobia_male_GLEAN_10005956	2085.62	319.044	2.7086	5.8413e-09	8.7998e-08	COX6A_CYPCA Cytochrome c oxidase subunit 6A, mitochondrial OS=Cyprinus carpio PE=3 SV=1
cobia_male_GLEAN_10021343	60.3248	2.16263	4.8019	5.8493e-09	8.8065e-08	GLDN_RAT Gliomedin OS=Rattus norvegicus GN=Gldn PE=1 SV=1
Novel01494	0.432963	87.2156	-7.6542	5.8774e-09	8.8434e-08	0
cobia_male_GLEAN_10010895	32.3262	592.112	-4.1951	5.8868e-09	8.8522e-08	EMAL6_HUMAN Echinoderm microtubule-associated protein-like 6 OS=Homo sapiens GN=EML6 PE=2 SV=2
cobia_male_GLEAN_10016156	195.177	24.0855	3.0185	5.8925e-09	8.8553e-08	CNDP2_PONAB Cytosolic non-specific dipeptidase OS=Pongo abelii GN=CNDP2 PE=2 SV=1
Novel03172	2.98241	258.311	-6.4365	5.9012e-09	8.863e-08	PREDICTED: putative ATP-dependent RNA helicase TDRD12 [Takifugu rubripes]
cobia_male_GLEAN_10012017	8.20891	607.339	-6.2092	5.9383e-09	8.9133e-08	GSC_CHICK Homeobox protein goosecoid OS=Gallus gallus GN=GSC PE=2 SV=1
cobia_male_GLEAN_10002646	0.860846	47.1045	-5.774	5.9451e-09	8.9181e-08	GUC2C_PIG Heat-stable enterotoxin receptor OS=Sus scrofa GN=GUCY2C PE=2 SV=2
cobia_male_GLEAN_10016685	218.621	8252.73	-5.2384	5.9651e-09	8.9426e-08	HIPK3_RAT Homeodomain-interacting protein kinase 3 OS=Rattus norvegicus GN=Hipk3 PE=1 SV=1
cobia_male_GLEAN_10020616	0	16.216	#NAME?	5.9888e-09	8.9617e-08	LRAD2_HUMAN Low-density lipoprotein receptor class A domain-containing protein 2 OS=Homo sapiens GN=LDLRAD2 PE=2 SV=1
Novel01825	19.3506	523.824	-4.7586	5.9832e-09	8.9617e-08	IQ motif and SEC7 domain-containing protein 2 [Larimichthys crocea]
cobia_male_GLEAN_10013438	35.7865	2056.19	-5.8444	5.9887e-09	8.9617e-08	SPAT6_HUMAN Spermatogenesis-associated protein 6 OS=Homo sapiens GN=SPATA6 PE=1 SV=1
cobia_male_GLEAN_10010432	0	27.1636	#NAME?	6.036e-09	9.0268e-08	PG12B_HUMAN Group XIIB secretory phospholipase A2-like protein OS=Homo sapiens GN=PLA2G12B PE=1 SV=2
cobia_male_GLEAN_10000277	16.5506	143.592	-3.117	6.058e-09	9.0543e-08	CAND2_HUMAN Cullin-associated NEDD8-dissociated protein 2 OS=Homo sapiens GN=CAND2 PE=1 SV=3
cobia_male_GLEAN_10008698	47.9221	3.53935	3.7591	6.0669e-09	9.062e-08	KV401_HUMAN Ig kappa chain V-IV region (Fragment) OS=Homo sapiens GN=IGKV4-1 PE=4 SV=1
cobia_male_GLEAN_10008467	94.3548	5222.62	-5.7905	6.1014e-09	9.108e-08	KLC1_HUMAN Kinesin light chain 1 OS=Homo sapiens GN=KLC1 PE=1 SV=2
cobia_male_GLEAN_10015660	198.752	24.5826	3.0153	6.1093e-09	9.1143e-08	PITC1_MOUSE Cytoplasmic phosphatidylinositol transfer protein 1 OS=Mus musculus GN=Pitpnc1 PE=1 SV=1
cobia_male_GLEAN_10018414	377.182	54.7813	2.7835	6.1299e-09	9.1396e-08	MMP23_BOVIN Matrix metalloproteinase-23 OS=Bos taurus GN=MMP23 PE=2 SV=1
cobia_male_GLEAN_10001722	342.515	46.1052	2.8932	6.1755e-09	9.202e-08	HS12B_HUMAN Heat shock 70 kDa protein 12B OS=Homo sapiens GN=HSPA12B PE=1 SV=2
Novel00312	1739.62	198.363	3.1326	6.1843e-09	9.2096e-08	0
cobia_male_GLEAN_10018771	337.02	2299.12	-2.7702	6.1994e-09	9.2264e-08	GTPB1_HUMAN GTP-binding protein 1 OS=Homo sapiens GN=GTPBP1 PE=1 SV=3
Novel01779	187.229	23.295	3.0067	6.2508e-09	9.2973e-08	PREDICTED: NAD(P)(+)--arginine ADP-ribosyltransferase 2-like isoform X5 [Oreochromis niloticus]
cobia_male_GLEAN_10007502	2288.79	146.303	3.9676	6.2687e-09	9.3183e-08	COFA1_HUMAN Collagen alpha-1(XV) chain OS=Homo sapiens GN=COL15A1 PE=1 SV=2
cobia_male_GLEAN_10010318	22.2287	695.727	-4.968	6.3436e-09	9.4239e-08	ST32C_HUMAN Serine/threonine-protein kinase 32C OS=Homo sapiens GN=STK32C PE=1 SV=1
cobia_male_GLEAN_10003279	281.644	2621.36	-3.2184	6.3545e-09	9.4345e-08	WAPL_HUMAN Wings apart-like protein homolog OS=Homo sapiens GN=WAPL PE=1 SV=1
cobia_male_GLEAN_10012637	240.767	35.2146	2.7734	6.4922e-09	9.6332e-08	AP1S3_MOUSE AP-1 complex subunit sigma-3 OS=Mus musculus GN=Ap1s3 PE=1 SV=1
cobia_male_GLEAN_10006643	6.44911	123.148	-4.2551	6.5063e-09	9.6483e-08	SEPT5_BOVIN Septin-5 OS=Bos taurus GN=SEPT5 PE=2 SV=1
Novel00590	903.202	158.119	2.514	6.6924e-09	9.9181e-08	0
Novel02431	1077.63	37.5435	4.8432	6.6964e-09	9.9181e-08	0
cobia_male_GLEAN_10011683	129.015	6292.52	-5.608	6.7534e-09	9.9966e-08	MIPT3_DANRE TRAF3-interacting protein 1 OS=Danio rerio GN=traf3ip1 PE=2 SV=1
cobia_male_GLEAN_10002285	45.3399	3.07472	3.8823	6.7752e-09	1.0023e-07	F19A5_BOVIN Protein FAM19A5 OS=Bos taurus GN=FAM19A5 PE=2 SV=2
cobia_male_GLEAN_10001165	3.69919	50.2839	-3.7648	6.7882e-09	1.0036e-07	SH34A_DANRE SH3 domain-binding protein 4-A OS=Danio rerio GN=sh3bp4a PE=2 SV=1
cobia_male_GLEAN_10010759	2221.82	331.884	2.743	6.7937e-09	1.0038e-07	PERP_HUMAN p53 apoptosis effector related to PMP-22 OS=Homo sapiens GN=PERP PE=2 SV=1
cobia_male_GLEAN_10007798	3128.37	573.258	2.4482	6.897e-09	1.0185e-07	MAP12_DANRE Methionine aminopeptidase 1D, mitochondrial OS=Danio rerio GN=metap1d PE=2 SV=1
cobia_male_GLEAN_10003736	215.089	30.4576	2.8201	6.9288e-09	1.0226e-07	#N/A
cobia_male_GLEAN_10006352	18.2029	241.988	-3.7327	6.9807e-09	1.0296e-07	MYH10_MOUSE Myosin-10 OS=Mus musculus GN=Myh10 PE=1 SV=2
cobia_male_GLEAN_10004398	412.303	63.9394	2.6889	6.991e-09	1.0305e-07	ASTN2_HUMAN Astrotactin-2 OS=Homo sapiens GN=ASTN2 PE=2 SV=2
cobia_male_GLEAN_10003387	1109.77	168.733	2.7174	7.04e-09	1.0371e-07	KLF6_MOUSE Krueppel-like factor 6 OS=Mus musculus GN=Klf6 PE=2 SV=3
cobia_male_GLEAN_10016710	386.541	9007.41	-4.5424	7.1317e-09	1.05e-07	RBP10_DANRE Ran-binding protein 10 OS=Danio rerio GN=ranbp10 PE=3 SV=1
cobia_male_GLEAN_10001491	3.04889	123.429	-5.3393	7.1645e-09	1.0542e-07	ACTN3_BOVIN Alpha-actinin-3 OS=Bos taurus GN=ACTN3 PE=2 SV=1
cobia_male_GLEAN_10013666	190.525	10060.9	-5.7226	7.235e-09	1.0639e-07	MRP5_HUMAN Multidrug resistance-associated protein 5 OS=Homo sapiens GN=ABCC5 PE=1 SV=2
cobia_male_GLEAN_10005963	6.09738	61.2571	-3.3286	7.2938e-09	1.0719e-07	SHAN1_RAT SH3 and multiple ankyrin repeat domains protein 1 OS=Rattus norvegicus GN=Shank1 PE=1 SV=1
Novel02242	35.8691	1411.54	-5.2984	7.4343e-09	1.0919e-07	PREDICTED: myosin heavy chain, muscle-like [Larimichthys crocea]
Novel00441	7.55722	164.579	-4.4448	7.5117e-09	1.1026e-07	0
cobia_male_GLEAN_10013439	1.10096	179.053	-7.3455	7.5698e-09	1.1092e-07	CBPC6_HUMAN Cytosolic carboxypeptidase 6 OS=Homo sapiens GN=AGBL4 PE=2 SV=3
cobia_male_GLEAN_10004106	7.39887	107.263	-3.8577	7.5651e-09	1.1092e-07	WHRN_RAT Whirlin OS=Rattus norvegicus GN=Dfnb31 PE=1 SV=1
cobia_male_GLEAN_10004358	162.671	4063.38	-4.6427	7.5677e-09	1.1092e-07	NIPBL_HUMAN Nipped-B-like protein OS=Homo sapiens GN=NIPBL PE=1 SV=2
cobia_male_GLEAN_10008445	17.3219	348.89	-4.3321	7.6954e-09	1.1269e-07	AKAP6_HUMAN A-kinase anchor protein 6 OS=Homo sapiens GN=AKAP6 PE=1 SV=3
cobia_male_GLEAN_10010334	897.631	5675.33	-2.6605	7.7017e-09	1.1272e-07	THADA_CANLF Thyroid adenoma-associated protein homolog OS=Canis lupus familiaris GN=THADA PE=2 SV=1
cobia_male_GLEAN_10018539	1.71733	30.9274	-4.1707	7.7849e-09	1.1387e-07	PLAL2_HUMAN Zinc finger protein PLAGL2 OS=Homo sapiens GN=PLAGL2 PE=2 SV=1
Novel00570	0	35.7201	#NAME?	7.808e-09	1.14e-07	0
Novel03029	19.0244	142.088	-2.9009	7.7996e-09	1.14e-07	0
cobia_male_GLEAN_10005128	716.75	4261.59	-2.5718	7.8041e-09	1.14e-07	SMC6_TAKRU Structural maintenance of chromosomes protein 6 OS=Takifugu rubripes GN=smc6 PE=2 SV=1
cobia_male_GLEAN_10020834	153.593	906.376	-2.561	7.8499e-09	1.1454e-07	KI13B_HUMAN Kinesin-like protein KIF13B OS=Homo sapiens GN=KIF13B PE=1 SV=2
Novel01743	0	29.4812	#NAME?	7.8802e-09	1.1492e-07	0
cobia_male_GLEAN_10010837	27.4169	697.748	-4.6696	8.0096e-09	1.1674e-07	ACHA_DANRE Acetylcholine receptor subunit alpha OS=Danio rerio GN=chrna1 PE=2 SV=1
cobia_male_GLEAN_10012340	51.3519	2209.58	-5.4272	8.135e-09	1.1849e-07	SP17_RABIT Sperm surface protein Sp17 OS=Oryctolagus cuniculus GN=SPA17 PE=1 SV=2
cobia_male_GLEAN_10005479	369.982	13326.2	-5.1707	8.2043e-09	1.1943e-07	INF2_HUMAN Inverted formin-2 OS=Homo sapiens GN=INF2 PE=1 SV=2
cobia_male_GLEAN_10002363	97.5324	636.25	-2.7056	8.252e-09	1.2006e-07	GA2L3_HUMAN GAS2-like protein 3 OS=Homo sapiens GN=GAS2L3 PE=1 SV=1
Novel03048	274.209	25.7563	3.4123	8.2685e-09	1.2023e-07	PREDICTED: large neutral amino acids transporter small subunit 2-like [Larimichthys crocea]>gi|808878320|gb|KKF26581.1| Large neutral amino acids transporter small subunit 2 [Larimichthys crocea]
cobia_male_GLEAN_10010913	29.0414	1071.15	-5.2049	8.3765e-09	1.2172e-07	LRC73_HUMAN Leucine-rich repeat-containing protein 73 OS=Homo sapiens GN=LRRC73 PE=2 SV=1
cobia_male_GLEAN_10015872	6.60877	270.268	-5.3539	8.3821e-09	1.2173e-07	DRD2L_TAKRU D(2)-like dopamine receptor OS=Takifugu rubripes GN=d215 PE=3 SV=1
cobia_male_GLEAN_10007965	127.353	2892.09	-4.5052	8.4589e-09	1.2278e-07	S22AN_HUMAN Solute carrier family 22 member 23 OS=Homo sapiens GN=SLC22A23 PE=1 SV=2
cobia_male_GLEAN_10013185	331.71	15275.8	-5.5252	8.5416e-09	1.239e-07	BRDT_DANRE Bromodomain testis-specific protein OS=Danio rerio GN=brdt PE=3 SV=2
cobia_male_GLEAN_10010750	48.4432	853.293	-4.1387	8.5718e-09	1.2427e-07	PPCEL_XENLA Prolyl endopeptidase-like OS=Xenopus laevis GN=prepl PE=2 SV=1
cobia_male_GLEAN_10002568	11.6083	98.2059	-3.0807	8.6039e-09	1.2466e-07	MYH16_CANLF Myosin-16 OS=Canis lupus familiaris GN=MYH16 PE=3 SV=2
cobia_male_GLEAN_10005419	0.213404	79.8845	-8.5482	8.6327e-09	1.2499e-07	5HT1B_PANTR 5-hydroxytryptamine receptor 1B OS=Pan troglodytes GN=HTR1B PE=3 SV=1
cobia_male_GLEAN_10018709	15.9817	706.32	-5.4658	8.6416e-09	1.2499e-07	F161A_XENTR Protein FAM161A OS=Xenopus tropicalis GN=fam161a PE=2 SV=1
cobia_male_GLEAN_10008299	43.6942	1293.22	-4.8874	8.6396e-09	1.2499e-07	DIP2C_HUMAN Disco-interacting protein 2 homolog C OS=Homo sapiens GN=DIP2C PE=1 SV=2
Novel02770	87.2864	1573.05	-4.1717	8.66e-09	1.2518e-07	PREDICTED: puratrophin-1-like [Oreochromis niloticus]
Novel03556	0	15.2429	#NAME?	8.7015e-09	1.2571e-07	0
cobia_male_GLEAN_10005997	478.637	10086.3	-4.3973	8.7202e-09	1.259e-07	MPRIP_HUMAN Myosin phosphatase Rho-interacting protein OS=Homo sapiens GN=MPRIP PE=1 SV=3
cobia_male_GLEAN_10001095	9.69941	363.942	-5.2297	8.7673e-09	1.2651e-07	FNDC4_MOUSE Fibronectin type III domain-containing protein 4 OS=Mus musculus GN=Fndc4 PE=2 SV=1
Novel01514	0	84.0405	#NAME?	8.7969e-09	1.2686e-07	0
cobia_male_GLEAN_10019358	0	16.3258	#NAME?	8.8768e-09	1.2794e-07	RBM20_RAT RNA-binding protein 20 OS=Rattus norvegicus GN=Rbm20 PE=1 SV=1
cobia_male_GLEAN_10014884	100.116	6735.74	-6.0721	8.9194e-09	1.2846e-07	WDR66_HUMAN WD repeat-containing protein 66 OS=Homo sapiens GN=WDR66 PE=2 SV=2
cobia_male_GLEAN_10011862	8337.78	1579	2.4007	8.9239e-09	1.2846e-07	#N/A
Novel00506	0	32.264	#NAME?	8.9635e-09	1.2896e-07	0
cobia_male_GLEAN_10008966	278.559	8189.72	-4.8778	9.0328e-09	1.2988e-07	BBOF1_DANRE Basal body-orientation factor 1 OS=Danio rerio GN=ccdc176 PE=2 SV=2
cobia_male_GLEAN_10003098	10419.6	1789	2.5421	9.0378e-09	1.2988e-07	RM43_BOVIN 39S ribosomal protein L43, mitochondrial OS=Bos taurus GN=MRPL43 PE=2 SV=2
Novel00584	0.333492	29.4299	-6.4635	9.0564e-09	1.3007e-07	hypothetical protein Z043_21683, partial [Scleropages formosus]
Novel02769	71.7507	735.495	-3.3577	9.0806e-09	1.3034e-07	PREDICTED: calcium/calmodulin-dependent 3',5'-cyclic nucleotide phosphodiesterase 1A-like [Stegastes partitus]
cobia_male_GLEAN_10019587	1.70062	122.631	-6.1721	9.3187e-09	1.336e-07	S47A1_DANRE Multidrug and toxin extrusion protein 1 OS=Danio rerio GN=slc47a1 PE=2 SV=1
cobia_male_GLEAN_10007495	3.42677	41.9249	-3.6129	9.3149e-09	1.336e-07	CNTP2_PONAB Contactin-associated protein-like 2 OS=Pongo abelii GN=CNTNAP2 PE=2 SV=1
Novel02160	35.5273	2.36832	3.907	9.4047e-09	1.3469e-07	0
cobia_male_GLEAN_10007922	1493.46	271.558	2.4593	9.4054e-09	1.3469e-07	THAP4_MOUSE THAP domain-containing protein 4 OS=Mus musculus GN=Thap4 PE=1 SV=1
cobia_male_GLEAN_10020140	0	15.5202	#NAME?	9.4527e-09	1.3529e-07	CO7A1_HUMAN Collagen alpha-1(VII) chain OS=Homo sapiens GN=COL7A1 PE=1 SV=2
cobia_male_GLEAN_10018756	14.5782	282.816	-4.278	9.459e-09	1.353e-07	CO3_HUMAN Complement C3 OS=Homo sapiens GN=C3 PE=1 SV=2
Novel00365	0	40.7451	#NAME?	9.479e-09	1.3551e-07	0
cobia_male_GLEAN_10014902	3290.11	610.047	2.4311	9.5729e-09	1.3677e-07	SELM_DANRE Selenoprotein M OS=Danio rerio GN=selm PE=2 SV=2
cobia_male_GLEAN_10005850	1084.3	171.779	2.6581	9.6773e-09	1.3818e-07	ST17A_RABIT Serine/threonine-protein kinase 17A OS=Oryctolagus cuniculus GN=STK17A PE=2 SV=1
cobia_male_GLEAN_10009935	1.74964	107.113	-5.9359	9.727e-09	1.3873e-07	TBX2_DANRE T-box transcription factor TBX2b OS=Danio rerio GN=tbx2b PE=1 SV=4
Novel03239	7.89176	816.38	-6.6927	9.7263e-09	1.3873e-07	0
Novel03007	0	57.816	#NAME?	9.7906e-09	1.3956e-07	PREDICTED: cytochrome P450 2K1-like [Notothenia coriiceps]
cobia_male_GLEAN_10016220	77.1777	1961.5	-4.6676	9.8534e-09	1.4037e-07	IQCG_RAT IQ domain-containing protein G OS=Rattus norvegicus GN=Iqcg PE=2 SV=1
cobia_male_GLEAN_10012333	101.479	4376.3	-5.4305	9.9155e-09	1.4117e-07	TTC12_HUMAN Tetratricopeptide repeat protein 12 OS=Homo sapiens GN=TTC12 PE=1 SV=2
Novel01751	1.40562	30.3572	-4.4328	9.9433e-09	1.4149e-07	0
cobia_male_GLEAN_10012792	1625.49	302.654	2.4251	1.0006e-08	1.423e-07	BPHL_MOUSE Valacyclovir hydrolase OS=Mus musculus GN=Bphl PE=1 SV=1
Novel02049	0.4485	72.1622	-7.33	1.0025e-08	1.4241e-07	0
cobia_male_GLEAN_10012951	5.19259	284.48	-5.7757	1.0023e-08	1.4241e-07	CRUM1_HUMAN Protein crumbs homolog 1 OS=Homo sapiens GN=CRB1 PE=1 SV=2
cobia_male_GLEAN_10003132	0.981583	27.6754	-4.8173	1.0034e-08	1.4245e-07	NMDE3_RAT Glutamate receptor ionotropic, NMDA 2C OS=Rattus norvegicus GN=Grin2c PE=1 SV=1
cobia_male_GLEAN_10020137	382.509	55.7726	2.7779	1.0161e-08	1.4416e-07	F212A_HUMAN Protein FAM212A OS=Homo sapiens GN=FAM212A PE=1 SV=1
cobia_male_GLEAN_10006125	10.6428	91.4847	-3.1037	1.036e-08	1.4691e-07	ITA8_CHICK Integrin alpha-8 OS=Gallus gallus GN=ITGA8 PE=1 SV=1
cobia_male_GLEAN_10004407	673.386	17627.6	-4.7103	1.0381e-08	1.4711e-07	NU214_MOUSE Nuclear pore complex protein Nup214 OS=Mus musculus GN=Nup214 PE=1 SV=2
cobia_male_GLEAN_10007664	95.9099	7.81811	3.6168	1.0397e-08	1.4726e-07	REL3_RAT Relaxin-3 OS=Rattus norvegicus GN=Rln3 PE=2 SV=1
cobia_male_GLEAN_10004910	3.11868	191.498	-5.9402	1.0415e-08	1.4744e-07	MFS2B_XENTR Major facilitator superfamily domain-containing protein 2B OS=Xenopus tropicalis GN=mfsd2b PE=2 SV=1
cobia_male_GLEAN_10000570	0	15.233	#NAME?	1.0493e-08	1.4845e-07	SIA4B_HUMAN CMP-N-acetylneuraminate-beta-galactosamide-alpha-2,3-sialyltransferase 2 OS=Homo sapiens GN=ST3GAL2 PE=2 SV=1
cobia_male_GLEAN_10003909	22743	4279.39	2.4099	1.0505e-08	1.4853e-07	CIDEA_MOUSE Cell death activator CIDE-A OS=Mus musculus GN=Cidea PE=1 SV=2
Novel02255	3.85257	79.5469	-4.3679	1.0593e-08	1.4969e-07	0
cobia_male_GLEAN_10006362	739.554	87.5391	3.0787	1.0619e-08	1.4998e-07	EMP2_PANTR Epithelial membrane protein 2 OS=Pan troglodytes GN=EMP2 PE=2 SV=1
Novel01187	0	28.0788	#NAME?	1.0646e-08	1.5021e-07	0
cobia_male_GLEAN_10009308	1.11532	24.6929	-4.4686	1.0648e-08	1.5021e-07	OR7AH_HUMAN Olfactory receptor 7A17 OS=Homo sapiens GN=OR7A17 PE=2 SV=1
cobia_male_GLEAN_10005176	20.7279	168.624	-3.0242	1.0672e-08	1.5047e-07	FNDC1_HUMAN Fibronectin type III domain-containing protein 1 OS=Homo sapiens GN=FNDC1 PE=2 SV=4
cobia_male_GLEAN_10020772	0.876053	28.6114	-5.0294	1.073e-08	1.5111e-07	AA2BR_HUMAN Adenosine receptor A2b OS=Homo sapiens GN=ADORA2B PE=2 SV=1
cobia_male_GLEAN_10020965	60.7094	2689.04	-5.469	1.0728e-08	1.5111e-07	SPT17_HUMAN Spermatogenesis-associated protein 17 OS=Homo sapiens GN=SPATA17 PE=2 SV=1
cobia_male_GLEAN_10009594	143.514	3817.06	-4.7332	1.081e-08	1.5215e-07	CPEB4_MOUSE Cytoplasmic polyadenylation element-binding protein 4 OS=Mus musculus GN=Cpeb4 PE=1 SV=1
cobia_male_GLEAN_10010956	84.6018	4424.22	-5.7086	1.0845e-08	1.5255e-07	ENO4_DANRE Enolase-like protein ENO4 OS=Danio rerio GN=eno4 PE=2 SV=1
Novel00172	242.276	36.2216	2.7417	1.0861e-08	1.527e-07	0
cobia_male_GLEAN_10003060	2.2652	53.9163	-4.573	1.0943e-08	1.5375e-07	PSM4B_DANRE Proteasome activator complex subunit 4B OS=Danio rerio GN=psme4b PE=3 SV=2
Novel00708	0	15.6922	#NAME?	1.1013e-08	1.5466e-07	0
cobia_male_GLEAN_10016506	48.535	471.648	-3.2806	1.1024e-08	1.5472e-07	CHST8_MOUSE Carbohydrate sulfotransferase 8 OS=Mus musculus GN=Chst8 PE=2 SV=1
cobia_male_GLEAN_10005949	994.626	10027.8	-3.3337	1.1085e-08	1.5549e-07	PR14L_HUMAN Protein PRR14L OS=Homo sapiens GN=PRR14L PE=1 SV=1
cobia_male_GLEAN_10018420	0	68.813	#NAME?	1.1154e-08	1.5636e-07	ANO7_HUMAN Anoctamin-7 OS=Homo sapiens GN=ANO7 PE=1 SV=2
cobia_male_GLEAN_10013266	1357.26	254.387	2.4156	1.1193e-08	1.5683e-07	GPX4_PIG Phospholipid hydroperoxide glutathione peroxidase, mitochondrial OS=Sus scrofa GN=GPX4 PE=1 SV=3
cobia_male_GLEAN_10010608	9.3167	605.998	-6.0234	1.1234e-08	1.5731e-07	SEM4G_HUMAN Semaphorin-4G OS=Homo sapiens GN=SEMA4G PE=1 SV=1
Novel02680	10.1749	808.086	-6.3114	1.1358e-08	1.5878e-07	PREDICTED: uncharacterized protein LOC103908773 [Danio rerio]
cobia_male_GLEAN_10004622	61.677	858.327	-3.7987	1.1348e-08	1.5878e-07	HOME1_MOUSE Homer protein homolog 1 OS=Mus musculus GN=Homer1 PE=1 SV=2
cobia_male_GLEAN_10014670	749.102	117.175	2.6765	1.1356e-08	1.5878e-07	SNX18_MOUSE Sorting nexin-18 OS=Mus musculus GN=Snx18 PE=1 SV=1
Novel02257	0	35.161	#NAME?	1.1395e-08	1.592e-07	0
cobia_male_GLEAN_10002410	9154.25	1803.61	2.3436	1.1438e-08	1.597e-07	ANR16_HUMAN Ankyrin repeat domain-containing protein 16 OS=Homo sapiens GN=ANKRD16 PE=1 SV=1
Novel02206	1.48552	28.718	-4.2729	1.1477e-08	1.6016e-07	0
cobia_male_GLEAN_10005093	839.886	18893.2	-4.4915	1.1493e-08	1.603e-07	ASPP1_MOUSE Apoptosis-stimulating of p53 protein 1 OS=Mus musculus GN=Ppp1r13b PE=1 SV=2
cobia_male_GLEAN_10002540	2873.74	444.445	2.6929	1.158e-08	1.6141e-07	NHRF1_HUMAN Na(+)/H(+) exchange regulatory cofactor NHE-RF1 OS=Homo sapiens GN=SLC9A3R1 PE=1 SV=4
Novel00071	144.064	20.967	2.7805	1.1628e-08	1.62e-07	0
cobia_male_GLEAN_10017014	100.248	3540.74	-5.1424	1.1643e-08	1.6211e-07	CO026_DANRE Uncharacterized protein C15orf26 homolog OS=Danio rerio GN=zgc:110373 PE=2 SV=1
cobia_male_GLEAN_10012315	106.756	13.1173	3.0248	1.1732e-08	1.6327e-07	GPR4_BOVIN G-protein coupled receptor 4 OS=Bos taurus GN=GPR4 PE=2 SV=1
cobia_male_GLEAN_10017519	25.7489	0.488902	5.7188	1.1854e-08	1.6487e-07	LRRC3_DANRE Leucine-rich repeat-containing protein 3 OS=Danio rerio GN=lrrc3 PE=2 SV=1
cobia_male_GLEAN_10000558	2.20595	158.865	-6.1703	1.2058e-08	1.6761e-07	SYPH_HUMAN Synaptophysin OS=Homo sapiens GN=SYP PE=1 SV=3
cobia_male_GLEAN_10013745	59.7769	2122.43	-5.15	1.2396e-08	1.722e-07	TEX11_HUMAN Testis-expressed sequence 11 protein OS=Homo sapiens GN=TEX11 PE=1 SV=3
cobia_male_GLEAN_10009388	244.102	2138.84	-3.1313	1.2522e-08	1.7386e-07	FCSD2_MOUSE F-BAR and double SH3 domains protein 2 OS=Mus musculus GN=Fchsd2 PE=1 SV=2
cobia_male_GLEAN_10009592	4.00093	65.82	-4.0401	1.2639e-08	1.7538e-07	AGRG4_HUMAN Adhesion G-protein coupled receptor G4 OS=Homo sapiens GN=ADGRG4 PE=2 SV=2
cobia_male_GLEAN_10015617	0.657015	57.1225	-6.442	1.2768e-08	1.7708e-07	CLK2_HUMAN Dual specificity protein kinase CLK2 OS=Homo sapiens GN=CLK2 PE=1 SV=1
cobia_male_GLEAN_10009193	31.5589	1891.68	-5.9055	1.2796e-08	1.7737e-07	ALK_MOUSE ALK tyrosine kinase receptor OS=Mus musculus GN=Alk PE=1 SV=2
cobia_male_GLEAN_10000818	22.5258	1273.4	-5.821	1.2891e-08	1.7858e-07	RTKN2_DANRE Rhotekin-2 OS=Danio rerio GN=rtkn2 PE=2 SV=1
cobia_male_GLEAN_10016205	534.414	3737.24	-2.8059	1.29e-08	1.786e-07	VP13B_HUMAN Vacuolar protein sorting-associated protein 13B OS=Homo sapiens GN=VPS13B PE=1 SV=2
cobia_male_GLEAN_10000130	1839.47	315.814	2.5421	1.2909e-08	1.7864e-07	NPS3B_MOUSE Protein NipSnap homolog 3B OS=Mus musculus GN=Nipsnap3b PE=1 SV=1
Novel00004	132.022	20.1604	2.7112	1.2928e-08	1.7879e-07	0
cobia_male_GLEAN_10013626	706.771	6191.31	-3.1309	1.3184e-08	1.8223e-07	CLUA1_DANRE Clusterin-associated protein 1 homolog OS=Danio rerio GN=cluap1 PE=2 SV=2
cobia_male_GLEAN_10004389	33.9184	1289.14	-5.2482	1.3214e-08	1.8254e-07	ASSY_DANRE Argininosuccinate synthase OS=Danio rerio GN=ass1 PE=2 SV=1
cobia_male_GLEAN_10008458	37.475	1398.09	-5.2214	1.3263e-08	1.8311e-07	KCNH5_HUMAN Potassium voltage-gated channel subfamily H member 5 OS=Homo sapiens GN=KCNH5 PE=1 SV=3
cobia_male_GLEAN_10005977	21.7115	294.686	-3.7626	1.3363e-08	1.844e-07	EAA2_MOUSE Excitatory amino acid transporter 2 OS=Mus musculus GN=Slc1a2 PE=1 SV=1
Novel03420	0.640211	21.5378	-5.0722	1.3485e-08	1.8598e-07	PREDICTED: VPS10 domain-containing receptor SorCS2 [Stegastes partitus]
cobia_male_GLEAN_10020897	2.50772	268.695	-6.7435	1.3567e-08	1.87e-07	HCN4_HUMAN Potassium/sodium hyperpolarization-activated cyclic nucleotide-gated channel 4 OS=Homo sapiens GN=HCN4 PE=1 SV=1
cobia_male_GLEAN_10002308	166.347	6423.49	-5.2711	1.3751e-08	1.8944e-07	SC5A8_XENLA Sodium-coupled monocarboxylate transporter 1 OS=Xenopus laevis GN=slc5a8 PE=2 SV=1
cobia_male_GLEAN_10012302	589.603	96.711	2.608	1.388e-08	1.911e-07	PPM1A_RAT Protein phosphatase 1A OS=Rattus norvegicus GN=Ppm1a PE=1 SV=1
cobia_male_GLEAN_10013933	46.2478	2.50354	4.2073	1.3973e-08	1.9228e-07	ADRA2_CARAU Alpha-2 adrenergic receptor OS=Carassius auratus PE=3 SV=1
cobia_male_GLEAN_10010023	7.95095	70.7397	-3.1533	1.401e-08	1.9257e-07	MLXPL_HUMAN Carbohydrate-responsive element-binding protein OS=Homo sapiens GN=MLXIPL PE=1 SV=1
cobia_male_GLEAN_10016777	217.152	9968.3	-5.5206	1.401e-08	1.9257e-07	RIBC2_HUMAN RIB43A-like with coiled-coils protein 2 OS=Homo sapiens GN=RIBC2 PE=1 SV=1
cobia_male_GLEAN_10014835	192.134	2377.39	-3.6292	1.4223e-08	1.9539e-07	CC112_HUMAN Coiled-coil domain-containing protein 112 OS=Homo sapiens GN=CCDC112 PE=1 SV=2
cobia_male_GLEAN_10008608	4.46516	68.0087	-3.9289	1.4233e-08	1.9541e-07	AAED1_HUMAN Thioredoxin-like protein AAED1 OS=Homo sapiens GN=AAED1 PE=2 SV=1
Novel02824	93.4681	3012.15	-5.0102	1.4265e-08	1.9574e-07	0
cobia_male_GLEAN_10020726	0.210635	18.134	-6.4278	1.4278e-08	1.9581e-07	PDP1_BOVIN [Pyruvate dehydrogenase [acetyl-transferring]]-phosphatase 1, mitochondrial OS=Bos taurus GN=PDP1 PE=1 SV=1
cobia_male_GLEAN_10007143	2.44298	35.851	-3.8753	1.4383e-08	1.9714e-07	SP8_DANRE Transcription factor Sp8 OS=Danio rerio GN=sp8b PE=2 SV=1
cobia_male_GLEAN_10006126	1.72016	64.0976	-5.2197	1.4457e-08	1.9794e-07	TAU_PAPHA Microtubule-associated protein tau OS=Papio hamadryas GN=MAPT PE=2 SV=3
cobia_male_GLEAN_10015957	43.0919	940.467	-4.4479	1.4457e-08	1.9794e-07	SATB1_MOUSE DNA-binding protein SATB1 OS=Mus musculus GN=Satb1 PE=1 SV=2
cobia_male_GLEAN_10001249	38.2796	813.312	-4.4092	1.4499e-08	1.9841e-07	FTCD_CHICK Formimidoyltransferase-cyclodeaminase OS=Gallus gallus GN=FTCD PE=2 SV=1
cobia_male_GLEAN_10014960	1.29784	107.325	-6.3697	1.4637e-08	2.0018e-07	FOXN4_DANRE Forkhead box protein N4 OS=Danio rerio GN=foxn4 PE=1 SV=1
cobia_male_GLEAN_10001115	13.9335	417.226	-4.9042	1.4687e-08	2.0076e-07	PIM1_RAT Serine/threonine-protein kinase pim-1 OS=Rattus norvegicus GN=Pim1 PE=1 SV=1
cobia_male_GLEAN_10006922	0.226172	17.7758	-6.2964	1.4743e-08	2.0129e-07	KCNN3_HUMAN Small conductance calcium-activated potassium channel protein 3 OS=Homo sapiens GN=KCNN3 PE=2 SV=1
cobia_male_GLEAN_10020203	523.098	79.9377	2.7101	1.4742e-08	2.0129e-07	BHE40_MOUSE Class E basic helix-loop-helix protein 40 OS=Mus musculus GN=Bhlhe40 PE=1 SV=1
cobia_male_GLEAN_10018330	934.007	125.609	2.8945	1.4784e-08	2.0175e-07	SEM3B_HUMAN Semaphorin-3B OS=Homo sapiens GN=SEMA3B PE=2 SV=1
cobia_male_GLEAN_10002835	0.333492	97.5086	-8.1917	1.4828e-08	2.0224e-07	SYT1_PONAB Synaptotagmin-1 OS=Pongo abelii GN=SYT1 PE=2 SV=1
cobia_male_GLEAN_10016080	0.65298	21.0506	-5.0107	1.5049e-08	2.0513e-07	I3J1E3_ORENI Uncharacterized protein OS=Oreochromis niloticus GN=PLIN4 PE=4 SV=1
cobia_male_GLEAN_10013575	19659	2277.96	3.1094	1.5199e-08	2.0707e-07	RPAB3_MOUSE DNA-directed RNA polymerases I, II, and III subunit RPABC3 OS=Mus musculus GN=Polr2h PE=1 SV=3
cobia_male_GLEAN_10006010	0.4485	20.8177	-5.5366	1.5259e-08	2.0777e-07	SHSA6_MOUSE Protein shisa-6 homolog OS=Mus musculus GN=Shisa6 PE=1 SV=1
cobia_male_GLEAN_10013041	150.161	5143.89	-5.0983	1.5298e-08	2.0818e-07	DYN1_HUMAN Dynamin-1 OS=Homo sapiens GN=DNM1 PE=1 SV=2
cobia_male_GLEAN_10018296	825.477	4437.82	-2.4266	1.5481e-08	2.1055e-07	UBR4_HUMAN E3 ubiquitin-protein ligase UBR4 OS=Homo sapiens GN=UBR4 PE=1 SV=1
Novel01329	67.7035	7.94355	3.0914	1.5577e-08	2.1162e-07	0
cobia_male_GLEAN_10004021	379.82	4066.95	-3.4206	1.5568e-08	2.1162e-07	WDR7_HUMAN WD repeat-containing protein 7 OS=Homo sapiens GN=WDR7 PE=1 SV=2
cobia_male_GLEAN_10005829	448.772	80.8294	2.473	1.5859e-08	2.1533e-07	WNT9B_HUMAN Protein Wnt-9b OS=Homo sapiens GN=WNT9B PE=1 SV=3
cobia_male_GLEAN_10004677	0.426808	25.0624	-5.8758	1.6001e-08	2.1715e-07	DUS26_MOUSE Dual specificity protein phosphatase 26 OS=Mus musculus GN=Dusp26 PE=2 SV=2
cobia_male_GLEAN_10018260	260.771	10276.6	-5.3004	1.6151e-08	2.1906e-07	SYCP2_MOUSE Synaptonemal complex protein 2 OS=Mus musculus GN=Sycp2 PE=1 SV=2
cobia_male_GLEAN_10010831	13.0962	393.675	-4.9098	1.6416e-08	2.2253e-07	BEAN1_HUMAN Protein BEAN1 OS=Homo sapiens GN=BEAN1 PE=2 SV=2
cobia_male_GLEAN_10002587	108.636	3763.78	-5.1146	1.7038e-08	2.3084e-07	SMIM5_BOVIN Small integral membrane protein 5 OS=Bos taurus GN=SMIM5 PE=4 SV=1
Novel00632	0.333492	46.3083	-7.1175	1.7082e-08	2.3131e-07	0
cobia_male_GLEAN_10003888	122.596	695.69	-2.5045	1.7096e-08	2.3137e-07	NEBL_HUMAN Nebulette OS=Homo sapiens GN=NEBL PE=1 SV=1
Novel00873	6.75538	69.8828	-3.3708	1.7219e-08	2.329e-07	PREDICTED: otoferlin-like [Pundamilia nyererei]
cobia_male_GLEAN_10010119	0.210635	94.3216	-8.8067	1.7459e-08	2.3603e-07	KCNJ6_HUMAN G protein-activated inward rectifier potassium channel 2 OS=Homo sapiens GN=KCNJ6 PE=1 SV=1
cobia_male_GLEAN_10010637	7828.23	1541.45	2.3444	1.7533e-08	2.3689e-07	TYSD1_HUMAN Peroxisomal leader peptide-processing protease OS=Homo sapiens GN=TYSND1 PE=1 SV=3
cobia_male_GLEAN_10013374	7.35646	96.5563	-3.7143	1.7621e-08	2.3795e-07	MATN2_HUMAN Matrilin-2 OS=Homo sapiens GN=MATN2 PE=1 SV=4
cobia_male_GLEAN_10009219	0.678517	28.4021	-5.3875	1.7645e-08	2.3814e-07	KCNKG_HUMAN Potassium channel subfamily K member 16 OS=Homo sapiens GN=KCNK16 PE=1 SV=1
cobia_male_GLEAN_10001504	104.266	3.1228	5.0613	1.7773e-08	2.3975e-07	IL8_CHICK Interleukin-8 OS=Gallus gallus GN=CXCL8 PE=2 SV=1
cobia_male_GLEAN_10018255	3.63398	111.965	-4.9454	1.7796e-08	2.3992e-07	E41L1_HUMAN Band 4.1-like protein 1 OS=Homo sapiens GN=EPB41L1 PE=1 SV=2
cobia_male_GLEAN_10015241	29.0564	1.03684	4.8086	1.7831e-08	2.4026e-07	5HT7R_HUMAN 5-hydroxytryptamine receptor 7 OS=Homo sapiens GN=HTR7 PE=1 SV=2
cobia_male_GLEAN_10000973	71.6475	6.94593	3.3667	1.8094e-08	2.4367e-07	IUNH_CRIFA Inosine-uridine preferring nucleoside hydrolase OS=Crithidia fasciculata GN=IUNH PE=1 SV=3
Novel01095	0.111164	17.2121	-7.2746	1.8109e-08	2.4374e-07	0
Novel01422	1806.48	343.861	2.3933	1.8246e-08	2.4544e-07	0
Novel02881	6.67166	102.012	-3.9346	1.829e-08	2.459e-07	0
Novel01033	1.11112	48.801	-5.4568	1.8467e-08	2.4815e-07	0
cobia_male_GLEAN_10011721	35.2319	331.018	-3.232	1.8589e-08	2.4966e-07	ZN142_HUMAN Zinc finger protein 142 OS=Homo sapiens GN=ZNF142 PE=1 SV=4
cobia_male_GLEAN_10017185	0.444134	46.8017	-6.7194	1.8744e-08	2.516e-07	DUOX2_PIG Dual oxidase 2 OS=Sus scrofa GN=DUOX2 PE=1 SV=2
cobia_male_GLEAN_10008962	11.2102	94.5784	-3.0767	1.8776e-08	2.5189e-07	NGB_CHAAC Neuroglobin OS=Chaenocephalus aceratus PE=2 SV=1
cobia_male_GLEAN_10012789	3.71476	43.9353	-3.564	1.8908e-08	2.5352e-07	S22AN_HUMAN Solute carrier family 22 member 23 OS=Homo sapiens GN=SLC22A23 PE=1 SV=2
cobia_male_GLEAN_10016532	326.913	1891.35	-2.5324	1.8988e-08	2.5445e-07	NFAC3_HUMAN Nuclear factor of activated T-cells, cytoplasmic 3 OS=Homo sapiens GN=NFATC3 PE=1 SV=1
Novel02722	2.68165	130.66	-5.6066	1.9069e-08	2.554e-07	hypothetical protein [Monosiga brevicollis MX1]>gi|163779488|gb|EDQ93102.1| predicted protein [Monosiga brevicollis MX1]
cobia_male_GLEAN_10017599	0	15.7025	#NAME?	1.9088e-08	2.5552e-07	PMEL_HUMAN Melanocyte protein PMEL OS=Homo sapiens GN=PMEL PE=1 SV=2
cobia_male_GLEAN_10019914	945.193	6107.97	-2.692	1.9136e-08	2.5602e-07	I3J8B1_ORENI Uncharacterized protein OS=Oreochromis niloticus GN=LOC100710022 PE=4 SV=1
cobia_male_GLEAN_10006865	1.44513	70.0085	-5.5983	1.9217e-08	2.5697e-07	RAD21_XENLA Double-strand-break repair protein rad21 homolog OS=Xenopus laevis GN=rad21 PE=1 SV=1
cobia_male_GLEAN_10006625	121.558	745.395	-2.6164	1.9266e-08	2.5749e-07	CLCN1_RAT Chloride channel protein 1 OS=Rattus norvegicus GN=Clcn1 PE=1 SV=1
cobia_male_GLEAN_10000052	41.3756	3.11557	3.7312	1.9343e-08	2.5838e-07	LV302_HUMAN Ig lambda chain V-III region LOI OS=Homo sapiens PE=1 SV=1
cobia_male_GLEAN_10015384	533.622	85.8591	2.6358	1.939e-08	2.5886e-07	SFRP1_MOUSE Secreted frizzled-related protein 1 OS=Mus musculus GN=Sfrp1 PE=1 SV=3
cobia_male_GLEAN_10021443	0.213404	30.7082	-7.1689	1.9451e-08	2.5953e-07	DBX1A_DANRE Homeobox protein DBX1-A OS=Danio rerio GN=dbx1a PE=2 SV=1
Novel03413	19.2659	391.006	-4.3431	1.9493e-08	2.5995e-07	PREDICTED: puratrophin-1-like isoform X1 [Larimichthys crocea]
cobia_male_GLEAN_10003449	249.719	7372.26	-4.8837	1.9515e-08	2.6003e-07	IFT74_HUMAN Intraflagellar transport protein 74 homolog OS=Homo sapiens GN=IFT74 PE=1 SV=1
cobia_male_GLEAN_10013138	672.946	4001.27	-2.5719	1.952e-08	2.6003e-07	TM131_MOUSE Transmembrane protein 131 OS=Mus musculus GN=Tmem131 PE=2 SV=2
cobia_male_GLEAN_10010037	1057.77	162.587	2.7017	1.9541e-08	2.6018e-07	TRI16_MOUSE Tripartite motif-containing protein 16 OS=Mus musculus GN=Trim16 PE=1 SV=2
Novel02141	3.11738	66.8793	-4.4232	1.9572e-08	2.6044e-07	0
cobia_male_GLEAN_10011989	7.45394	67.3718	-3.1761	1.9629e-08	2.6106e-07	CO4A6_HUMAN Collagen alpha-6(IV) chain OS=Homo sapiens GN=COL4A6 PE=1 SV=3
cobia_male_GLEAN_10007096	150.442	7155.17	-5.5717	1.9718e-08	2.621e-07	CYHR1_DANRE Cysteine and histidine-rich protein 1 OS=Danio rerio GN=cyhr1 PE=2 SV=1
cobia_male_GLEAN_10020055	0.210635	34.4272	-7.3527	2.007e-08	2.665e-07	CAC1D_HUMAN Voltage-dependent L-type calcium channel subunit alpha-1D OS=Homo sapiens GN=CACNA1D PE=1 SV=2
cobia_male_GLEAN_10007372	29.4525	1.39025	4.405	2.0061e-08	2.665e-07	CTGF_PIG Connective tissue growth factor OS=Sus scrofa GN=CTGF PE=2 SV=1
Novel02245	15.172	571.777	-5.236	2.0109e-08	2.6687e-07	PREDICTED: ras association domain-containing protein 2 [Maylandia zebra]
cobia_male_GLEAN_10007625	0.991551	28.9312	-4.8668	2.0352e-08	2.6995e-07	DYN3_MOUSE Dynamin-3 OS=Mus musculus GN=Dnm3 PE=1 SV=1
cobia_male_GLEAN_10004599	1.11776	27.7977	-4.6363	2.0454e-08	2.7108e-07	LHX5_DANRE LIM/homeobox protein Lhx5 OS=Danio rerio GN=lhx5 PE=2 SV=1
Novel01416	70.8604	3672.11	-5.6955	2.046e-08	2.7108e-07	PREDICTED: TATA-box-binding protein-like [Larimichthys crocea]>gi|808871215|gb|KKF20962.1| TATA box-binding protein-like protein 2 [Larimichthys crocea]
Novel00178	19.8689	131	-2.721	2.0828e-08	2.7581e-07	0
cobia_male_GLEAN_10021348	0	29.5742	#NAME?	2.0893e-08	2.7653e-07	CTXN2_DANRE Cortexin-2 OS=Danio rerio GN=ctxn2 PE=3 SV=1
cobia_male_GLEAN_10018797	785.802	131.265	2.5817	2.1029e-08	2.7817e-07	A0A0F8AU50_LARCR B-cell receptor CD22 OS=Larimichthys crocea GN=EH28_08127 PE=4 SV=1
Novel02759	4.19111	45.3606	-3.436	2.1122e-08	2.7926e-07	PREDICTED: puratrophin-1-like isoform X2 [Larimichthys crocea]
Novel02070	0	14.7725	#NAME?	2.1179e-08	2.7986e-07	0
cobia_male_GLEAN_10001001	99.7607	3928.74	-5.2995	2.1346e-08	2.8192e-07	DDX3Y_PONAB ATP-dependent RNA helicase DDX3Y OS=Pongo abelii GN=DDX3Y PE=2 SV=1
cobia_male_GLEAN_10015979	4.48645	65.9705	-3.8782	2.1363e-08	2.8199e-07	ETV1_HUMAN ETS translocation variant 1 OS=Homo sapiens GN=ETV1 PE=1 SV=2
cobia_male_GLEAN_10007967	579.323	93.2086	2.6358	2.1465e-08	2.8318e-07	TENS3_HUMAN Tensin-3 OS=Homo sapiens GN=TNS3 PE=1 SV=2
cobia_male_GLEAN_10013051	2066.65	371.709	2.475	2.1488e-08	2.8334e-07	BL1S2_XENTR Biogenesis of lysosome-related organelles complex 1 subunit 2 OS=Xenopus tropicalis GN=bloc1s2 PE=2 SV=1
cobia_male_GLEAN_10015634	5.47114	70.7622	-3.6931	2.1768e-08	2.8687e-07	BAIP2_RAT Brain-specific angiogenesis inhibitor 1-associated protein 2 OS=Rattus norvegicus GN=Baiap2 PE=1 SV=1
cobia_male_GLEAN_10003053	35.4715	2.27335	3.9638	2.1852e-08	2.8783e-07	F196A_HUMAN Protein FAM196A OS=Homo sapiens GN=FAM196A PE=2 SV=1
cobia_male_GLEAN_10005287	0.858077	22.5929	-4.7186	2.1897e-08	2.8827e-07	RAB15_RAT Ras-related protein Rab-15 OS=Rattus norvegicus GN=Rab15 PE=2 SV=1
cobia_male_GLEAN_10005032	3005.55	648.117	2.2133	2.2085e-08	2.9059e-07	IYD1_PONAB Iodotyrosine deiodinase 1 OS=Pongo abelii GN=IYD PE=2 SV=1
cobia_male_GLEAN_10017776	0.213404	17.1108	-6.3252	2.2168e-08	2.9152e-07	NOL4_HUMAN Nucleolar protein 4 OS=Homo sapiens GN=NOL4 PE=1 SV=2
cobia_male_GLEAN_10014491	26.4471	176.779	-2.7408	2.2198e-08	2.9176e-07	PKN2_DANRE Serine/threonine-protein kinase N2 OS=Danio rerio GN=pkn2 PE=2 SV=1
cobia_male_GLEAN_10004093	365.009	55.6208	2.7142	2.2403e-08	2.943e-07	ANPRB_ANGJA Atrial natriuretic peptide receptor 2 OS=Anguilla japonica GN=npr2 PE=2 SV=1
cobia_male_GLEAN_10002607	1.96483	53.3419	-4.7628	2.2425e-08	2.9443e-07	ADAP1_HUMAN Arf-GAP with dual PH domain-containing protein 1 OS=Homo sapiens GN=ADAP1 PE=1 SV=2
cobia_male_GLEAN_10018020	31.0591	844.382	-4.7648	2.2491e-08	2.9514e-07	TOP1_HUMAN DNA topoisomerase 1 OS=Homo sapiens GN=TOP1 PE=1 SV=2
Novel00981	0	22.042	#NAME?	2.2511e-08	2.9525e-07	0
cobia_male_GLEAN_10016689	351.799	2643.81	-2.9098	2.2525e-08	2.9527e-07	CCD73_HUMAN Coiled-coil domain-containing protein 73 OS=Homo sapiens GN=CCDC73 PE=2 SV=2
cobia_male_GLEAN_10002124	337.367	8172.42	-4.5984	2.2599e-08	2.9608e-07	UH1BL_HUMAN UHRF1-binding protein 1-like OS=Homo sapiens GN=UHRF1BP1L PE=1 SV=2
cobia_male_GLEAN_10010438	132.849	17.6211	2.9144	2.2633e-08	2.9637e-07	LSHR_CHICK Lutropin-choriogonadotropic hormone receptor OS=Gallus gallus GN=LHCGR PE=2 SV=2
cobia_male_GLEAN_10015013	40.9117	2.47676	4.046	2.2661e-08	2.9658e-07	A0A087YK31_POEFO Uncharacterized protein OS=Poecilia formosa PE=4 SV=1
cobia_male_GLEAN_10021475	0.84254	21.8237	-4.695	2.3076e-08	3.0185e-07	MAP1A_RAT Microtubule-associated protein 1A OS=Rattus norvegicus GN=Map1a PE=1 SV=1
cobia_male_GLEAN_10016009	1.1134	24.1653	-4.4399	2.3187e-08	3.0314e-07	GCY31_CAEEL Soluble guanylate cyclase gcy-31 OS=Caenorhabditis elegans GN=gcy-31 PE=2 SV=2
Novel02366	0.879152	28.6238	-5.025	2.3208e-08	3.0323e-07	0
cobia_male_GLEAN_10015535	39.5983	1018.31	-4.6846	2.3218e-08	3.0323e-07	SGK1_RABIT Serine/threonine-protein kinase Sgk1 OS=Oryctolagus cuniculus GN=SGK1 PE=2 SV=1
Novel02013	122.723	2730.92	-4.4759	2.326e-08	3.0361e-07	Leucine-rich repeat and IQ domain-containing protein 1, partial [Larimichthys crocea]
cobia_male_GLEAN_10004883	26.2844	300.326	-3.5143	2.3293e-08	3.0389e-07	NR3BA_DANRE Neurexin-3b OS=Danio rerio GN=nrxn3b PE=2 SV=1
cobia_male_GLEAN_10012014	0.546373	25.4444	-5.5413	2.3611e-08	3.0787e-07	CHP2_RAT Calcineurin B homologous protein 2 OS=Rattus norvegicus GN=Chp2 PE=1 SV=1
cobia_male_GLEAN_10012446	38.8178	2121.09	-5.7719	2.379e-08	3.1004e-07	FBX36_PONAB F-box only protein 36 OS=Pongo abelii GN=FBXO36 PE=2 SV=1
cobia_male_GLEAN_10019652	2.62211	38.3979	-3.8722	2.3953e-08	3.12e-07	SORC1_HUMAN VPS10 domain-containing receptor SorCS1 OS=Homo sapiens GN=SORCS1 PE=1 SV=3
cobia_male_GLEAN_10002784	242.508	6157.19	-4.6662	2.407e-08	3.1336e-07	WDR90_XENTR WD repeat-containing protein 90 OS=Xenopus tropicalis GN=wdr90 PE=2 SV=1
cobia_male_GLEAN_10006598	1470.71	286.901	2.3579	2.4182e-08	3.1465e-07	J7MAM3_OPLFA VHSV-induced protein OS=Oplegnathus fasciatus PE=2 SV=1
cobia_male_GLEAN_10016657	334.249	48.9339	2.772	2.4456e-08	3.1805e-07	CHKA_HUMAN Choline kinase alpha OS=Homo sapiens GN=CHKA PE=1 SV=3
cobia_male_GLEAN_10018124	0.973703	25.0624	-4.6859	2.4516e-08	3.1863e-07	WN10B_DANRE Protein Wnt-10b OS=Danio rerio GN=wnt10b PE=2 SV=1
Novel01670	10.1973	132.68	-3.7017	2.4527e-08	3.1863e-07	0
cobia_male_GLEAN_10007059	35.9831	1481.07	-5.3632	2.4663e-08	3.2023e-07	SYCE1_HUMAN Synaptonemal complex central element protein 1 OS=Homo sapiens GN=SYCE1 PE=1 SV=2
cobia_male_GLEAN_10019752	75.3733	2594.03	-5.105	2.47e-08	3.2054e-07	KIF17_MOUSE Kinesin-like protein KIF17 OS=Mus musculus GN=Kif17 PE=1 SV=1
cobia_male_GLEAN_10009962	691.443	6922.02	-3.3235	2.4748e-08	3.21e-07	KIF4_XENLA Chromosome-associated kinesin KIF4 OS=Xenopus laevis GN=kif4 PE=2 SV=1
cobia_male_GLEAN_10001126	484.552	7579.51	-3.9674	2.4794e-08	3.2142e-07	DZIP1_DANRE Zinc finger protein Dzip1 OS=Danio rerio GN=dzip1 PE=2 SV=2
cobia_male_GLEAN_10007184	1.30114	29.7993	-4.5174	2.4976e-08	3.2361e-07	SATB1_HUMAN DNA-binding protein SATB1 OS=Homo sapiens GN=SATB1 PE=1 SV=1
cobia_male_GLEAN_10011866	331.578	55.8194	2.5705	2.4993e-08	3.2366e-07	STA13_HUMAN StAR-related lipid transfer protein 13 OS=Homo sapiens GN=STARD13 PE=1 SV=2
cobia_male_GLEAN_10005381	2541.86	441.963	2.5239	2.5015e-08	3.2378e-07	FA89A_XENLA Protein FAM89A OS=Xenopus laevis GN=fam89a PE=2 SV=1
cobia_male_GLEAN_10002741	0.658613	36.2032	-5.7805	2.5084e-08	3.2436e-07	CXD3_MOUSE Gap junction delta-3 protein OS=Mus musculus GN=Gjd3 PE=3 SV=1
cobia_male_GLEAN_10014540	131.052	826.211	-2.6564	2.5086e-08	3.2436e-07	PROD_BOVIN Proline dehydrogenase 1, mitochondrial OS=Bos taurus GN=PRODH PE=2 SV=1
cobia_male_GLEAN_10001319	189.41	1726.87	-3.1886	2.5229e-08	3.2604e-07	TOPRS_HUMAN E3 ubiquitin-protein ligase Topors OS=Homo sapiens GN=TOPORS PE=1 SV=1
cobia_male_GLEAN_10004958	65.2182	1977.78	-4.9225	2.5261e-08	3.2627e-07	S247A_DANRE Solute carrier family 25 member 47-A OS=Danio rerio GN=slc25a47a PE=2 SV=1
Novel00619	0.210635	60.9534	-8.1768	2.537e-08	3.2751e-07	0
cobia_male_GLEAN_10002058	24.3735	366.803	-3.9116	2.5413e-08	3.2789e-07	SYT10_PONAB Synaptotagmin-10 OS=Pongo abelii GN=SYT10 PE=2 SV=1
cobia_male_GLEAN_10016839	121.175	4535.99	-5.2262	2.5473e-08	3.2849e-07	USH1C_MOUSE Harmonin OS=Mus musculus GN=Ush1c PE=1 SV=1
Novel02282	0	47.6885	#NAME?	2.5549e-08	3.293e-07	0
cobia_male_GLEAN_10005267	20.8322	579.57	-4.7981	2.584e-08	3.3287e-07	BEGIN_HUMAN Brain-enriched guanylate kinase-associated protein OS=Homo sapiens GN=BEGAIN PE=1 SV=1
cobia_male_GLEAN_10014191	2982.53	542.247	2.4595	2.6035e-08	3.3521e-07	IDS_HUMAN Iduronate 2-sulfatase OS=Homo sapiens GN=IDS PE=1 SV=1
cobia_male_GLEAN_10017765	0.860846	22.4946	-4.7077	2.6065e-08	3.3527e-07	GD1L1_HUMAN Ganglioside-induced differentiation-associated protein 1-like 1 OS=Homo sapiens GN=GDAP1L1 PE=2 SV=2
cobia_male_GLEAN_10008415	4990.06	660.839	2.9167	2.6067e-08	3.3527e-07	TBPL2_TAKRU TATA box-binding protein-like protein 2 OS=Takifugu rubripes GN=tbpl2 PE=2 SV=1
cobia_male_GLEAN_10011512	5.70499	69.6982	-3.6108	2.6083e-08	3.3531e-07	TBR1_HUMAN T-box brain protein 1 OS=Homo sapiens GN=TBR1 PE=2 SV=1
cobia_male_GLEAN_10016516	501.251	16198.4	-5.0142	2.6206e-08	3.3671e-07	FTM_HUMAN Protein fantom OS=Homo sapiens GN=RPGRIP1L PE=1 SV=2
Novel00955	0	24.5679	#NAME?	2.6231e-08	3.3685e-07	0
cobia_male_GLEAN_10004998	2.9688	113.327	-5.2545	2.6356e-08	3.3828e-07	SOGA3_MOUSE Protein SOGA3 OS=Mus musculus GN=Soga3 PE=1 SV=2
cobia_male_GLEAN_10005529	65.856	1053.36	-3.9995	2.6476e-08	3.3965e-07	REL3_PANTR Relaxin-3 OS=Pan troglodytes GN=RLN3 PE=3 SV=1
cobia_male_GLEAN_10004450	1.21283	58.7705	-5.5986	2.6529e-08	3.4001e-07	HCN1_HUMAN Potassium/sodium hyperpolarization-activated cyclic nucleotide-gated channel 1 OS=Homo sapiens GN=HCN1 PE=1 SV=3
cobia_male_GLEAN_10015610	514.548	75.1309	2.7758	2.6532e-08	3.4001e-07	THSD4_HUMAN Thrombospondin type-1 domain-containing protein 4 OS=Homo sapiens GN=THSD4 PE=2 SV=2
cobia_male_GLEAN_10003704	175.239	16.3626	3.4208	2.6565e-08	3.4019e-07	PXDC2_MOUSE Plexin domain-containing protein 2 OS=Mus musculus GN=Plxdc2 PE=1 SV=1
cobia_male_GLEAN_10019560	376.036	5555.16	-3.8849	2.6587e-08	3.4019e-07	SCLT1_HUMAN Sodium channel and clathrin linker 1 OS=Homo sapiens GN=SCLT1 PE=1 SV=2
cobia_male_GLEAN_10004724	550.35	94.0908	2.5482	2.6578e-08	3.4019e-07	HPSE_MOUSE Heparanase OS=Mus musculus GN=Hpse PE=1 SV=3
cobia_male_GLEAN_10014104	6.47594	127.612	-4.3005	2.679e-08	3.426e-07	GRIA1_MACFA Glutamate receptor 1 OS=Macaca fascicularis GN=GRIA1 PE=2 SV=1
cobia_male_GLEAN_10013491	311.539	7252.38	-4.541	2.702e-08	3.4537e-07	IQCA1_HUMAN IQ and AAA domain-containing protein 1 OS=Homo sapiens GN=IQCA1 PE=2 SV=1
Novel03334	5.82645	105.113	-4.1732	2.718e-08	3.4723e-07	Xanthine dehydrogenase/oxidase [Larimichthys crocea]
cobia_male_GLEAN_10007849	2236.77	413.578	2.4352	2.7293e-08	3.485e-07	TM6S2_RAT Transmembrane 6 superfamily member 2 OS=Rattus norvegicus GN=Tm6sf2 PE=2 SV=1
cobia_male_GLEAN_10014648	242.847	34.9087	2.7984	2.7647e-08	3.5284e-07	GAS1_MOUSE Growth arrest-specific protein 1 OS=Mus musculus GN=Gas1 PE=2 SV=2
cobia_male_GLEAN_10016713	430.663	2625.9	-2.6082	2.7884e-08	3.5568e-07	EDC4_DANRE Enhancer of mRNA-decapping protein 4 OS=Danio rerio GN=edc4 PE=3 SV=1
cobia_male_GLEAN_10005594	1433.47	298.926	2.2617	2.8175e-08	3.592e-07	CBX8_MOUSE Chromobox protein homolog 8 OS=Mus musculus GN=Cbx8 PE=1 SV=1
cobia_male_GLEAN_10007750	87.5429	11.04	2.9873	2.8196e-08	3.5929e-07	ARTN_HUMAN Artemin OS=Homo sapiens GN=ARTN PE=1 SV=1
cobia_male_GLEAN_10003699	78.5524	4027.1	-5.6799	2.8334e-08	3.6048e-07	EST2B_XENLA Extended synaptotagmin-2-B OS=Xenopus laevis GN=esyt2-b PE=2 SV=1
Novel00730	94.6188	14.6973	2.6866	2.8323e-08	3.6048e-07	reverse transcriptase-like protein [Takifugu rubripes]
cobia_male_GLEAN_10014497	139.834	815.838	-2.5446	2.8306e-08	3.6048e-07	WDFY3_HUMAN WD repeat and FYVE domain-containing protein 3 OS=Homo sapiens GN=WDFY3 PE=1 SV=2
Novel00401	3.66662	43.3518	-3.5636	2.8375e-08	3.6082e-07	0
cobia_male_GLEAN_10011668	1468.74	323.509	2.1827	2.8414e-08	3.6113e-07	PK1L2_HUMAN Polycystic kidney disease protein 1-like 2 OS=Homo sapiens GN=PKD1L2 PE=1 SV=4
cobia_male_GLEAN_10003244	25.7454	394.544	-3.9378	2.8495e-08	3.6197e-07	FMNL2_HUMAN Formin-like protein 2 OS=Homo sapiens GN=FMNL2 PE=1 SV=3
cobia_male_GLEAN_10006677	615.402	6334.63	-3.3637	2.8528e-08	3.622e-07	SHCBB_XENLA SHC SH2 domain-binding protein 1 homolog B OS=Xenopus laevis GN=shcbp1-b PE=2 SV=1
cobia_male_GLEAN_10016023	14228	2730.29	2.3816	2.8646e-08	3.6351e-07	S10A1_MISFO Protein S100-A1 OS=Misgurnus fossilis GN=s100a1 PE=1 SV=1
cobia_male_GLEAN_10017801	783.266	4850.13	-2.6305	2.8702e-08	3.64e-07	KDM5C_HUMAN Lysine-specific demethylase 5C OS=Homo sapiens GN=KDM5C PE=1 SV=2
Novel00510	2367.86	425.644	2.4759	2.8714e-08	3.64e-07	PREDICTED: myelin protein zero-like protein 2 [Stegastes partitus]
cobia_male_GLEAN_10009908	2.18081	141.972	-6.0246	2.8823e-08	3.6501e-07	FA46C_RAT Protein FAM46C OS=Rattus norvegicus GN=Fam46c PE=2 SV=1
cobia_male_GLEAN_10016146	12.1548	438.89	-5.1743	2.8818e-08	3.6501e-07	BAI1_MOUSE Brain-specific angiogenesis inhibitor 1 OS=Mus musculus GN=Bai1 PE=1 SV=1
Novel01620	0	42.9733	#NAME?	2.8901e-08	3.6581e-07	0
cobia_male_GLEAN_10001536	277.773	24.3617	3.5112	2.8919e-08	3.6585e-07	MMP14_RAT Matrix metalloproteinase-14 OS=Rattus norvegicus GN=Mmp14 PE=2 SV=2
cobia_male_GLEAN_10014316	388.849	60.77	2.6778	2.8941e-08	3.6594e-07	PRM1A_DANRE Prominin-1-A OS=Danio rerio GN=prom1a PE=2 SV=2
cobia_male_GLEAN_10020738	731.207	4420.5	-2.5959	2.9006e-08	3.6657e-07	RN123_HUMAN E3 ubiquitin-protein ligase RNF123 OS=Homo sapiens GN=RNF123 PE=1 SV=1
cobia_male_GLEAN_10013648	114.543	4306.29	-5.2325	2.9154e-08	3.6825e-07	RAB28_MOUSE Ras-related protein Rab-28 OS=Mus musculus GN=Rab28 PE=1 SV=1
cobia_male_GLEAN_10007335	362.535	55.1741	2.7161	2.9297e-08	3.6986e-07	CITE3_CHICK Cbp/p300-interacting transactivator 3 OS=Gallus gallus GN=CITED3 PE=2 SV=1
cobia_male_GLEAN_10001370	5.85273	200.952	-5.1016	2.9409e-08	3.711e-07	DCLK2_AILME Serine/threonine-protein kinase DCLK2 OS=Ailuropoda melanoleuca GN=DCLK2 PE=3 SV=1
Novel01338	0.778147	27.4426	-5.1402	2.946e-08	3.7155e-07	Nipped-B-like B, partial [Merops nubicus]
Novel01824	0.766454	308.444	-8.6526	2.9701e-08	3.7423e-07	0
cobia_male_GLEAN_10007022	2.38209	32.2943	-3.761	2.9703e-08	3.7423e-07	GMPR1_RAT GMP reductase 1 OS=Rattus norvegicus GN=Gmpr PE=2 SV=1
cobia_male_GLEAN_10015854	3831.66	731.388	2.3893	2.986e-08	3.7602e-07	Q4S7L2_TETNG Chromosome undetermined SCAF14714, whole genome shotgun sequence OS=Tetraodon nigroviridis GN=GSTENG00022732001 PE=4 SV=1
cobia_male_GLEAN_10020360	32.7915	1454.99	-5.4715	2.9909e-08	3.7644e-07	U119B_DANRE Protein unc-119 homolog B OS=Danio rerio GN=unc119b PE=1 SV=2
cobia_male_GLEAN_10019138	88.8613	2626.97	-4.8857	2.9937e-08	3.7659e-07	MAP9_HUMAN Microtubule-associated protein 9 OS=Homo sapiens GN=MAP9 PE=1 SV=3
cobia_male_GLEAN_10010211	9471.74	1767.31	2.4221	3.0029e-08	3.7756e-07	PRXD1_BOVIN Prolyl-tRNA synthetase associated domain-containing protein 1 OS=Bos taurus GN=PRORSD1 PE=2 SV=1
Novel01731	0	43.0526	#NAME?	3.0082e-08	3.7803e-07	PREDICTED: protein NYNRIN-like [Oreochromis niloticus]
cobia_male_GLEAN_10014361	34.2491	431.584	-3.6555	3.0166e-08	3.789e-07	FAT2_HUMAN Protocadherin Fat 2 OS=Homo sapiens GN=FAT2 PE=1 SV=2
cobia_male_GLEAN_10020041	2195.53	397.272	2.4664	3.0322e-08	3.8066e-07	TUSC2_MOUSE Tumor suppressor candidate 2 OS=Mus musculus GN=Tusc2 PE=1 SV=3
cobia_male_GLEAN_10012411	310.6	1763.88	-2.5056	3.0423e-08	3.8174e-07	C19L2_DANRE CWF19-like protein 2 OS=Danio rerio GN=cwf19l2 PE=2 SV=1
cobia_male_GLEAN_10001379	1473.92	267.378	2.4627	3.0485e-08	3.8231e-07	DACH2_HUMAN Dachshund homolog 2 OS=Homo sapiens GN=DACH2 PE=2 SV=1
cobia_male_GLEAN_10009416	47.5603	295.182	-2.6338	3.0531e-08	3.825e-07	TECTA_MOUSE Alpha-tectorin OS=Mus musculus GN=Tecta PE=1 SV=2
cobia_male_GLEAN_10001628	3760.1	732.583	2.3597	3.0517e-08	3.825e-07	CAPG_RAT Macrophage-capping protein OS=Rattus norvegicus GN=Capg PE=1 SV=1
cobia_male_GLEAN_10011633	5290.41	1049.61	2.3335	3.0753e-08	3.8509e-07	HNMT_TETNG Histamine N-methyltransferase OS=Tetraodon nigroviridis GN=hnmt PE=3 SV=1
cobia_male_GLEAN_10008012	0	15.3021	#NAME?	3.0778e-08	3.8521e-07	ST18_HUMAN Suppression of tumorigenicity 18 protein OS=Homo sapiens GN=ST18 PE=1 SV=1
cobia_male_GLEAN_10016097	5.88472	53.6847	-3.1895	3.0882e-08	3.8631e-07	GNRR2_CLAGA Gonadotropin-releasing hormone II receptor OS=Clarias gariepinus PE=2 SV=2
Novel02500	7.42668	381.103	-5.6813	3.1079e-08	3.8859e-07	0
cobia_male_GLEAN_10006721	27.7807	1140.11	-5.3589	3.1202e-08	3.8992e-07	ZBT22_HUMAN Zinc finger and BTB domain-containing protein 22 OS=Homo sapiens GN=ZBTB22 PE=1 SV=1
cobia_male_GLEAN_10015681	0.532434	38.7835	-6.1867	3.1343e-08	3.9132e-07	AICDA_BOVIN Single-stranded DNA cytosine deaminase OS=Bos taurus GN=AICDA PE=2 SV=1
Novel02525	21.256	906.107	-5.4137	3.1345e-08	3.9132e-07	PREDICTED: uncharacterized protein LOC104931133 isoform X2 [Larimichthys crocea]
cobia_male_GLEAN_10019666	1.30606	87.2096	-6.0612	3.1773e-08	3.9628e-07	A33_PLEWA Zinc-binding protein A33 OS=Pleurodeles waltl PE=1 SV=2
Novel02351	166.3	25.4112	2.7103	3.1775e-08	3.9628e-07	0
cobia_male_GLEAN_10015925	4592.36	917.327	2.3237	3.1888e-08	3.9749e-07	A0A0F8B396_LARCR Uncharacterized protein OS=Larimichthys crocea GN=EH28_03350 PE=4 SV=1
cobia_male_GLEAN_10008525	142.48	19.8895	2.8407	3.2284e-08	4.0222e-07	CPXM1_HUMAN Probable carboxypeptidase X1 OS=Homo sapiens GN=CPXM1 PE=2 SV=2
cobia_male_GLEAN_10018978	16.6954	852.077	-5.6735	3.2342e-08	4.0274e-07	HHIP_HUMAN Hedgehog-interacting protein OS=Homo sapiens GN=HHIP PE=1 SV=3
Novel01533	858.561	165.713	2.3732	3.2448e-08	4.0385e-07	0
Novel00693	1.53721	137.615	-6.4842	3.2537e-08	4.0475e-07	0
cobia_male_GLEAN_10003953	3562.84	696.04	2.3558	3.2553e-08	4.0475e-07	SPRE_BOVIN Sepiapterin reductase OS=Bos taurus GN=SPR PE=2 SV=1
Novel01505	0.42127	66.8368	-7.3098	3.2727e-08	4.0671e-07	PREDICTED: transcription factor 7-like 2-like isoform X1 [Haplochromis burtoni]
cobia_male_GLEAN_10000287	30.5752	869.508	-4.8298	3.3127e-08	4.1148e-07	RASF2_HUMAN Ras association domain-containing protein 2 OS=Homo sapiens GN=RASSF2 PE=1 SV=1
Novel01671	34.6764	2.26376	3.9372	3.3169e-08	4.1179e-07	0
cobia_male_GLEAN_10014539	87.2348	9.80049	3.154	3.3696e-08	4.1811e-07	RTN4R_RAT Reticulon-4 receptor OS=Rattus norvegicus GN=Rtn4r PE=1 SV=2
cobia_male_GLEAN_10003062	23.9106	1469.06	-5.9411	3.3891e-08	4.2033e-07	NR1AA_DANRE Neurexin-1a OS=Danio rerio GN=nrxn1a PE=2 SV=1
cobia_male_GLEAN_10010955	14.3019	110.264	-2.9467	3.3926e-08	4.2054e-07	SHOT1_DANRE Shootin-1 OS=Danio rerio GN=shtn1 PE=2 SV=2
cobia_male_GLEAN_10010584	226.983	34.8411	2.7037	3.396e-08	4.2076e-07	MALD1_DANRE MARVEL domain-containing protein 1 OS=Danio rerio GN=marveld1 PE=2 SV=2
cobia_male_GLEAN_10021079	3558.55	643.463	2.4674	3.4023e-08	4.2133e-07	PPGB_BOVIN Lysosomal protective protein OS=Bos taurus GN=CTSA PE=2 SV=1
cobia_male_GLEAN_10020008	512.508	85.5661	2.5825	3.4166e-08	4.2288e-07	TGFA_SHEEP Protransforming growth factor alpha (Fragment) OS=Ovis aries GN=TGFA PE=2 SV=1
cobia_male_GLEAN_10003490	183.183	7400.61	-5.3363	3.4267e-08	4.2371e-07	ROP1L_DANRE Ropporin-1-like protein OS=Danio rerio GN=ropn1l PE=2 SV=1
cobia_male_GLEAN_10013967	45006.9	8651.99	2.379	3.4253e-08	4.2371e-07	ATPO_PONAB ATP synthase subunit O, mitochondrial OS=Pongo abelii GN=ATP5O PE=2 SV=1
cobia_male_GLEAN_10001261	2.27093	33.6832	-3.8907	3.4384e-08	4.2494e-07	FMNL2_HUMAN Formin-like protein 2 OS=Homo sapiens GN=FMNL2 PE=1 SV=3
cobia_male_GLEAN_10016211	331.917	61.1272	2.4409	3.4477e-08	4.2588e-07	ZAN_MOUSE Zonadhesin OS=Mus musculus GN=Zan PE=1 SV=1
cobia_male_GLEAN_10011967	20.5789	142.664	-2.7934	3.453e-08	4.2632e-07	ABCG1_MOUSE ATP-binding cassette sub-family G member 1 OS=Mus musculus GN=Abcg1 PE=1 SV=1
cobia_male_GLEAN_10017852	8.88598	77.673	-3.1278	3.5207e-08	4.3446e-07	H2SWG1_TAKRU Uncharacterized protein (Fragment) OS=Takifugu rubripes PE=4 SV=1
cobia_male_GLEAN_10006551	0.213404	16.2651	-6.252	3.5425e-08	4.3693e-07	SEZ6_XENLA Seizure protein 6 homolog OS=Xenopus laevis GN=sez6 PE=2 SV=1
Novel02901	0	13.9657	#NAME?	3.5631e-08	4.3925e-07	0
[truncated: 9,750 more rows]

## Sheet: Table S3
Table S3 Functional GO enrichment of all DEGs between testis and ovary of cobia
GO_accession	Description	Term_type	Over_represented_pValue	Corrected_pValue	DEG_item	DEG_list	Bg_item	Bg_list	Up	Up_Gene_names	Down	Down_Gene_names
GO:0003777	microtubule motor activity	molecular_function	2.1235e-05	0.050809	63	8759	86	18836	2	cobia_male_GLEAN_10008945,cobia_male_GLEAN_10006904	61	cobia_male_GLEAN_10008805,cobia_male_GLEAN_10018804,cobia_male_GLEAN_10002548,cobia_male_GLEAN_10017538,cobia_male_GLEAN_10019865,cobia_male_GLEAN_10006722,cobia_male_GLEAN_10002295,cobia_male_GLEAN_10004405,cobia_male_GLEAN_10016344,cobia_male_GLEAN_10007921,cobia_male_GLEAN_10019752,cobia_male_GLEAN_10016566,cobia_male_GLEAN_10013389,cobia_male_GLEAN_10010877,cobia_male_GLEAN_10013988,cobia_mal…
GO:0007018	microtubule-based movement	biological_process	2.1914e-05	0.050809	67	8759	93	18836	2	cobia_male_GLEAN_10006904,cobia_male_GLEAN_10008945	65	cobia_male_GLEAN_10019684,cobia_male_GLEAN_10003915,cobia_male_GLEAN_10014962,cobia_male_GLEAN_10008276,cobia_male_GLEAN_10017421,cobia_male_GLEAN_10004631,cobia_male_GLEAN_10009962,cobia_male_GLEAN_10021194,Novel02657,cobia_male_GLEAN_10021070,cobia_male_GLEAN_10008916,cobia_male_GLEAN_10020438,cobia_male_GLEAN_10003129,Novel02629,cobia_male_GLEAN_10018000,cobia_male_GLEAN_10000194,cobia_male_GL…
GO:0030286	dynein complex	cellular_component	5.6984e-05	0.088078	21	8759	22	18836	0		21	cobia_male_GLEAN_10003915,cobia_male_GLEAN_10004405,cobia_male_GLEAN_10016344,cobia_male_GLEAN_10014962,cobia_male_GLEAN_10008805,cobia_male_GLEAN_10018804,cobia_male_GLEAN_10002548,cobia_male_GLEAN_10016479,cobia_male_GLEAN_10007187,cobia_male_GLEAN_10007803,cobia_male_GLEAN_10020438,cobia_male_GLEAN_10018000,cobia_male_GLEAN_10019561,cobia_male_GLEAN_10014923,cobia_male_GLEAN_10011695,Novel0262…
GO:0005201	extracellular matrix structural constituent	molecular_function	0.00022068	0.25582	33	8759	42	18836	16	cobia_male_GLEAN_10004534,cobia_male_GLEAN_10003114,cobia_male_GLEAN_10004564,cobia_male_GLEAN_10007163,cobia_male_GLEAN_10001413,cobia_male_GLEAN_10001088,cobia_male_GLEAN_10006243,cobia_male_GLEAN_10015918,cobia_male_GLEAN_10011340,cobia_male_GLEAN_10000860,cobia_male_GLEAN_10018852,cobia_male_GLEAN_10007886,cobia_male_GLEAN_10011342,cobia_male_GLEAN_10001412,cobia_male_GLEAN_10011713,cobia_mal…	17	cobia_male_GLEAN_10007596,cobia_male_GLEAN_10017871,cobia_male_GLEAN_10012853,cobia_male_GLEAN_10011989,cobia_male_GLEAN_10013454,cobia_male_GLEAN_10003358,cobia_male_GLEAN_10006956,cobia_male_GLEAN_10011804,cobia_male_GLEAN_10006673,cobia_male_GLEAN_10013895,cobia_male_GLEAN_10003506,cobia_male_GLEAN_10018000,cobia_male_GLEAN_10011975,cobia_male_GLEAN_10018850,cobia_male_GLEAN_10008176,cobia_mal…
GO:0015662	ATPase activity, coupled to transmembrane movement of ions, phosphorylative mechanism	molecular_function	0.00031672	0.25715	11	8759	11	18836	2	cobia_male_GLEAN_10011030,cobia_male_GLEAN_10016909	9	cobia_male_GLEAN_10018522,cobia_male_GLEAN_10004923,cobia_male_GLEAN_10017517,Novel01657,cobia_male_GLEAN_10002169,cobia_male_GLEAN_10016623,cobia_male_GLEAN_10020658,cobia_male_GLEAN_10018523,Novel00073
GO:0006928	movement of cell or subcellular component	biological_process	0.00036725	0.25715	165	8759	284	18836	33	cobia_male_GLEAN_10005699,cobia_male_GLEAN_10007765,cobia_male_GLEAN_10013426,cobia_male_GLEAN_10019550,cobia_male_GLEAN_10021148,cobia_male_GLEAN_10001452,cobia_male_GLEAN_10016679,cobia_male_GLEAN_10019933,cobia_male_GLEAN_10015913,cobia_male_GLEAN_10013255,cobia_male_GLEAN_10008743,cobia_male_GLEAN_10011572,cobia_male_GLEAN_10008980,cobia_male_GLEAN_10008945,cobia_male_GLEAN_10008114,cobia_mal…	132	cobia_male_GLEAN_10007921,cobia_male_GLEAN_10018764,cobia_male_GLEAN_10007644,cobia_male_GLEAN_10004583,cobia_male_GLEAN_10013988,cobia_male_GLEAN_10019782,cobia_male_GLEAN_10018660,cobia_male_GLEAN_10020027,cobia_male_GLEAN_10004749,Novel01709,cobia_male_GLEAN_10006941,cobia_male_GLEAN_10014607,cobia_male_GLEAN_10006722,cobia_male_GLEAN_10009539,cobia_male_GLEAN_10021591,cobia_male_GLEAN_1000111…
GO:0003735	structural constituent of ribosome	molecular_function	0.00038819	0.25715	153	8759	272	18836	103	cobia_male_GLEAN_10020815,cobia_male_GLEAN_10013883,cobia_male_GLEAN_10021129,cobia_male_GLEAN_10004951,cobia_male_GLEAN_10005012,cobia_male_GLEAN_10020002,cobia_male_GLEAN_10013486,cobia_male_GLEAN_10015778,cobia_male_GLEAN_10004947,cobia_male_GLEAN_10010641,cobia_male_GLEAN_10005987,cobia_male_GLEAN_10009203,cobia_male_GLEAN_10011694,cobia_male_GLEAN_10003597,cobia_male_GLEAN_10007764,cobia_mal…	50	cobia_male_GLEAN_10019561,cobia_male_GLEAN_10017011,cobia_male_GLEAN_10008134,cobia_male_GLEAN_10018854,Novel01378,cobia_male_GLEAN_10003678,cobia_male_GLEAN_10020971,cobia_male_GLEAN_10005402,cobia_male_GLEAN_10016850,cobia_male_GLEAN_10001482,cobia_male_GLEAN_10000664,cobia_male_GLEAN_10020693,cobia_male_GLEAN_10003279,cobia_male_GLEAN_10004376,cobia_male_GLEAN_10002070,cobia_male_GLEAN_1000131…
GO:0005840	ribosome	cellular_component	0.00072877	0.42242	151	8759	271	18836	102	cobia_male_GLEAN_10013486,cobia_male_GLEAN_10015778,cobia_male_GLEAN_10021129,cobia_male_GLEAN_10004951,cobia_male_GLEAN_10020002,cobia_male_GLEAN_10005012,cobia_male_GLEAN_10004947,cobia_male_GLEAN_10010641,cobia_male_GLEAN_10020815,cobia_male_GLEAN_10013883,cobia_male_GLEAN_10011694,cobia_male_GLEAN_10003597,cobia_male_GLEAN_10007764,cobia_male_GLEAN_10007767,cobia_male_GLEAN_10005987,cobia_mal…	49	cobia_male_GLEAN_10019561,cobia_male_GLEAN_10018854,cobia_male_GLEAN_10008134,cobia_male_GLEAN_10017011,cobia_male_GLEAN_10020971,cobia_male_GLEAN_10005402,Novel01378,cobia_male_GLEAN_10003678,cobia_male_GLEAN_10016850,cobia_male_GLEAN_10004376,cobia_male_GLEAN_10020693,cobia_male_GLEAN_10001482,cobia_male_GLEAN_10000664,cobia_male_GLEAN_10003279,cobia_male_GLEAN_10002070,cobia_male_GLEAN_1000131…
GO:0005875	microtubule associated complex	cellular_component	0.0010317	0.53155	33	8759	44	18836	4	cobia_male_GLEAN_10003616,cobia_male_GLEAN_10020445,cobia_male_GLEAN_10009723,cobia_male_GLEAN_10005097	29	cobia_male_GLEAN_10019561,cobia_male_GLEAN_10018000,cobia_male_GLEAN_10014923,cobia_male_GLEAN_10011695,Novel02629,cobia_male_GLEAN_10007483,cobia_male_GLEAN_10018805,cobia_male_GLEAN_10020438,cobia_male_GLEAN_10007548,cobia_male_GLEAN_10014705,cobia_male_GLEAN_10009167,cobia_male_GLEAN_10003915,cobia_male_GLEAN_10014962,cobia_male_GLEAN_10007169,cobia_male_GLEAN_10012417,cobia_male_GLEAN_1000779…
GO:0030414	peptidase inhibitor activity	molecular_function	0.0013568	0.55076	73	8759	119	18836	29	cobia_male_GLEAN_10005668,cobia_male_GLEAN_10016772,Novel02247,cobia_male_GLEAN_10003616,Novel00669,cobia_male_GLEAN_10012109,cobia_male_GLEAN_10015384,cobia_male_GLEAN_10011358,cobia_male_GLEAN_10011711,cobia_male_GLEAN_10010026,cobia_male_GLEAN_10014171,cobia_male_GLEAN_10007085,cobia_male_GLEAN_10014380,cobia_male_GLEAN_10010068,cobia_male_GLEAN_10011760,cobia_male_GLEAN_10009954,Novel01263,co…	44	cobia_male_GLEAN_10018756,cobia_male_GLEAN_10019723,cobia_male_GLEAN_10003269,cobia_male_GLEAN_10010581,cobia_male_GLEAN_10017011,cobia_male_GLEAN_10020139,cobia_male_GLEAN_10012671,cobia_male_GLEAN_10012864,cobia_male_GLEAN_10012451,cobia_male_GLEAN_10002863,cobia_male_GLEAN_10010723,cobia_male_GLEAN_10017752,Novel02462,cobia_male_GLEAN_10000554,Novel00154,cobia_male_GLEAN_10010083,cobia_male_GL…
GO:0061134	peptidase regulator activity	molecular_function	0.0013568	0.55076	73	8759	119	18836	29	cobia_male_GLEAN_10003616,cobia_male_GLEAN_10015384,cobia_male_GLEAN_10012109,Novel00669,cobia_male_GLEAN_10016772,cobia_male_GLEAN_10005668,Novel02247,cobia_male_GLEAN_10011760,cobia_male_GLEAN_10010068,cobia_male_GLEAN_10014380,cobia_male_GLEAN_10007085,cobia_male_GLEAN_10014171,cobia_male_GLEAN_10011711,cobia_male_GLEAN_10011358,cobia_male_GLEAN_10010026,cobia_male_GLEAN_10004152,cobia_male_GL…	44	cobia_male_GLEAN_10017752,cobia_male_GLEAN_10010723,cobia_male_GLEAN_10012864,cobia_male_GLEAN_10002863,cobia_male_GLEAN_10012451,cobia_male_GLEAN_10017011,cobia_male_GLEAN_10012671,cobia_male_GLEAN_10020139,cobia_male_GLEAN_10018756,cobia_male_GLEAN_10019723,cobia_male_GLEAN_10010581,cobia_male_GLEAN_10003269,cobia_male_GLEAN_10005328,cobia_male_GLEAN_10020140,cobia_male_GLEAN_10000853,cobia_mal…
GO:0004857	enzyme inhibitor activity	molecular_function	0.0014253	0.55076	113	8759	195	18836	50	cobia_male_GLEAN_10011760,cobia_male_GLEAN_10017830,cobia_male_GLEAN_10010068,cobia_male_GLEAN_10014380,cobia_male_GLEAN_10008636,cobia_male_GLEAN_10007922,cobia_male_GLEAN_10007085,cobia_male_GLEAN_10014171,cobia_male_GLEAN_10020664,cobia_male_GLEAN_10011711,cobia_male_GLEAN_10011358,cobia_male_GLEAN_10004510,cobia_male_GLEAN_10010026,cobia_male_GLEAN_10020312,cobia_male_GLEAN_10003616,Novel0066…	63	cobia_male_GLEAN_10005328,cobia_male_GLEAN_10010945,cobia_male_GLEAN_10020140,cobia_male_GLEAN_10000853,cobia_male_GLEAN_10012850,cobia_male_GLEAN_10020726,cobia_male_GLEAN_10002173,cobia_male_GLEAN_10019880,cobia_male_GLEAN_10009087,cobia_male_GLEAN_10012547,cobia_male_GLEAN_10012678,cobia_male_GLEAN_10010057,Novel00154,Novel02462,cobia_male_GLEAN_10000554,cobia_male_GLEAN_10007517,cobia_male_GL…
GO:0019054	modulation by virus of host process	biological_process	0.0019164	0.6147	18	8759	23	18836	10	cobia_male_GLEAN_10018110,Novel00047,cobia_male_GLEAN_10007922,Novel03387,cobia_male_GLEAN_10004544,cobia_male_GLEAN_10012067,cobia_male_GLEAN_10005636,cobia_male_GLEAN_10004046,cobia_male_GLEAN_10004510,cobia_male_GLEAN_10019803	8	cobia_male_GLEAN_10005354,cobia_male_GLEAN_10010619,cobia_male_GLEAN_10012850,Novel00084,cobia_male_GLEAN_10003896,cobia_male_GLEAN_10006567,cobia_male_GLEAN_10014222,cobia_male_GLEAN_10015060
GO:0044068	modulation by symbiont of host cellular process	biological_process	0.0019164	0.6147	18	8759	23	18836	10	Novel00047,cobia_male_GLEAN_10007922,Novel03387,cobia_male_GLEAN_10012067,cobia_male_GLEAN_10004544,cobia_male_GLEAN_10005636,cobia_male_GLEAN_10004046,cobia_male_GLEAN_10004510,cobia_male_GLEAN_10019803,cobia_male_GLEAN_10018110	8	cobia_male_GLEAN_10006567,cobia_male_GLEAN_10014222,cobia_male_GLEAN_10015060,cobia_male_GLEAN_10005354,cobia_male_GLEAN_10010619,cobia_male_GLEAN_10012850,Novel00084,cobia_male_GLEAN_10003896
GO:0030234	enzyme regulator activity	molecular_function	0.0019885	0.6147	237	8759	438	18836	89	cobia_male_GLEAN_10015384,cobia_male_GLEAN_10005505,Novel00669,cobia_male_GLEAN_10008819,cobia_male_GLEAN_10003616,cobia_male_GLEAN_10016062,cobia_male_GLEAN_10005668,cobia_male_GLEAN_10012067,cobia_male_GLEAN_10002266,cobia_male_GLEAN_10013324,cobia_male_GLEAN_10003991,cobia_male_GLEAN_10017830,cobia_male_GLEAN_10011760,cobia_male_GLEAN_10001807,cobia_male_GLEAN_10014354,cobia_male_GLEAN_1000451…	148	cobia_male_GLEAN_10002863,cobia_male_GLEAN_10012444,cobia_male_GLEAN_10012451,cobia_male_GLEAN_10020434,cobia_male_GLEAN_10009639,cobia_male_GLEAN_10009168,cobia_male_GLEAN_10020692,cobia_male_GLEAN_10017224,cobia_male_GLEAN_10015046,cobia_male_GLEAN_10011695,Novel01212,cobia_male_GLEAN_10010581,cobia_male_GLEAN_10007662,cobia_male_GLEAN_10018756,cobia_male_GLEAN_10019723,cobia_male_GLEAN_1002013…
GO:0004866	endopeptidase inhibitor activity	molecular_function	0.0025154	0.68612	58	8759	93	18836	21	cobia_male_GLEAN_10007159,cobia_male_GLEAN_10009954,cobia_male_GLEAN_10005668,Novel01263,cobia_male_GLEAN_10004152,cobia_male_GLEAN_10010921,cobia_male_GLEAN_10003616,Novel00669,cobia_male_GLEAN_10015384,cobia_male_GLEAN_10012109,cobia_male_GLEAN_10020424,cobia_male_GLEAN_10014171,cobia_male_GLEAN_10019899,cobia_male_GLEAN_10011711,cobia_male_GLEAN_10003158,cobia_male_GLEAN_10004545,cobia_male_GL…	37	cobia_male_GLEAN_10010106,cobia_male_GLEAN_10013399,cobia_male_GLEAN_10002014,cobia_male_GLEAN_10020139,cobia_male_GLEAN_10012671,cobia_male_GLEAN_10018756,cobia_male_GLEAN_10019723,cobia_male_GLEAN_10009333,Novel02833,cobia_male_GLEAN_10008545,cobia_male_GLEAN_10003269,cobia_male_GLEAN_10010581,cobia_male_GLEAN_10003851,cobia_male_GLEAN_10017752,cobia_male_GLEAN_10010723,cobia_male_GLEAN_1001596…
GO:0061135	endopeptidase regulator activity	molecular_function	0.0025154	0.68612	58	8759	93	18836	21	cobia_male_GLEAN_10005668,Novel01263,cobia_male_GLEAN_10009954,cobia_male_GLEAN_10007159,cobia_male_GLEAN_10012109,cobia_male_GLEAN_10015384,Novel00669,cobia_male_GLEAN_10003616,cobia_male_GLEAN_10010921,cobia_male_GLEAN_10004152,cobia_male_GLEAN_10003158,cobia_male_GLEAN_10011711,cobia_male_GLEAN_10019899,cobia_male_GLEAN_10014171,cobia_male_GLEAN_10020424,cobia_male_GLEAN_10009058,cobia_male_GL…	37	cobia_male_GLEAN_10003269,cobia_male_GLEAN_10010581,cobia_male_GLEAN_10003851,cobia_male_GLEAN_10009333,cobia_male_GLEAN_10018756,cobia_male_GLEAN_10019723,Novel02833,cobia_male_GLEAN_10008545,cobia_male_GLEAN_10002014,cobia_male_GLEAN_10020139,cobia_male_GLEAN_10012671,cobia_male_GLEAN_10010106,cobia_male_GLEAN_10013399,cobia_male_GLEAN_10001130,cobia_male_GLEAN_10012451,cobia_male_GLEAN_1001286…
GO:0005581	collagen trimer	cellular_component	0.0031557	0.6932	27	8759	36	18836	14	cobia_male_GLEAN_10001412,cobia_male_GLEAN_10006243,cobia_male_GLEAN_10011342,cobia_male_GLEAN_10007886,cobia_male_GLEAN_10018852,cobia_male_GLEAN_10007887,cobia_male_GLEAN_10011713,cobia_male_GLEAN_10004564,cobia_male_GLEAN_10003114,cobia_male_GLEAN_10011340,cobia_male_GLEAN_10004534,cobia_male_GLEAN_10001088,cobia_male_GLEAN_10001413,cobia_male_GLEAN_10007163	13	cobia_male_GLEAN_10013454,cobia_male_GLEAN_10011975,cobia_male_GLEAN_10011989,cobia_male_GLEAN_10003358,cobia_male_GLEAN_10007467,cobia_male_GLEAN_10008176,cobia_male_GLEAN_10018850,cobia_male_GLEAN_10006673,cobia_male_GLEAN_10011804,cobia_male_GLEAN_10012853,cobia_male_GLEAN_10017871,cobia_male_GLEAN_10003506,cobia_male_GLEAN_10013895
GO:1901564	organonitrogen compound metabolic process	biological_process	0.0031844	0.6932	628	8759	1245	18836	295	cobia_male_GLEAN_10008618,cobia_male_GLEAN_10013672,cobia_male_GLEAN_10012801,cobia_male_GLEAN_10002675,cobia_male_GLEAN_10011805,cobia_male_GLEAN_10020023,cobia_male_GLEAN_10005824,cobia_male_GLEAN_10009656,cobia_male_GLEAN_10007585,Novel02002,cobia_male_GLEAN_10004457,cobia_male_GLEAN_10000922,cobia_male_GLEAN_10003953,cobia_male_GLEAN_10019141,cobia_male_GLEAN_10010658,cobia_male_GLEAN_1000465…	333	cobia_male_GLEAN_10001568,Novel00398,Novel02813,cobia_male_GLEAN_10015726,cobia_male_GLEAN_10003969,cobia_male_GLEAN_10009406,cobia_male_GLEAN_10004718,cobia_male_GLEAN_10005086,cobia_male_GLEAN_10018771,cobia_male_GLEAN_10002070,cobia_male_GLEAN_10016529,cobia_male_GLEAN_10002014,cobia_male_GLEAN_10019721,cobia_male_GLEAN_10004764,cobia_male_GLEAN_10020693,cobia_male_GLEAN_10006758,cobia_male_GL…
GO:0005388	calcium-transporting ATPase activity	molecular_function	0.003187	0.6932	8	8759	8	18836	0		8	Novel01657,cobia_male_GLEAN_10017517,cobia_male_GLEAN_10018522,cobia_male_GLEAN_10004923,cobia_male_GLEAN_10016623,cobia_male_GLEAN_10020658,cobia_male_GLEAN_10018523,cobia_male_GLEAN_10002169
GO:0015947	methane metabolic process	biological_process	0.00376	0.6932	17	8759	21	18836	7	Novel01874,cobia_male_GLEAN_10020524,cobia_male_GLEAN_10005762,Novel01864,cobia_male_GLEAN_10007886,cobia_male_GLEAN_10013923,cobia_male_GLEAN_10018781	10	cobia_male_GLEAN_10005755,cobia_male_GLEAN_10016675,cobia_male_GLEAN_10010998,cobia_male_GLEAN_10011515,cobia_male_GLEAN_10006830,cobia_male_GLEAN_10008201,Novel02644,cobia_male_GLEAN_10010185,Novel02444,cobia_male_GLEAN_10018980
GO:0015948	methanogenesis	biological_process	0.00376	0.6932	17	8759	21	18836	7	cobia_male_GLEAN_10013923,cobia_male_GLEAN_10018781,cobia_male_GLEAN_10005762,Novel01874,cobia_male_GLEAN_10020524,Novel01864,cobia_male_GLEAN_10007886	10	cobia_male_GLEAN_10010185,Novel02444,cobia_male_GLEAN_10018980,cobia_male_GLEAN_10016675,cobia_male_GLEAN_10005755,cobia_male_GLEAN_10008201,cobia_male_GLEAN_10006830,Novel02644,cobia_male_GLEAN_10010998,cobia_male_GLEAN_10011515
GO:0015975	energy derivation by oxidation of reduced inorganic compounds	biological_process	0.00376	0.6932	17	8759	21	18836	7	cobia_male_GLEAN_10007886,Novel01864,cobia_male_GLEAN_10020524,Novel01874,cobia_male_GLEAN_10005762,cobia_male_GLEAN_10018781,cobia_male_GLEAN_10013923	10	cobia_male_GLEAN_10011515,cobia_male_GLEAN_10010998,Novel02644,cobia_male_GLEAN_10006830,cobia_male_GLEAN_10008201,cobia_male_GLEAN_10005755,cobia_male_GLEAN_10016675,cobia_male_GLEAN_10018980,Novel02444,cobia_male_GLEAN_10010185
GO:0043446	cellular alkane metabolic process	biological_process	0.00376	0.6932	17	8759	21	18836	7	cobia_male_GLEAN_10020524,Novel01874,cobia_male_GLEAN_10005762,cobia_male_GLEAN_10007886,Novel01864,cobia_male_GLEAN_10013923,cobia_male_GLEAN_10018781	10	cobia_male_GLEAN_10005755,cobia_male_GLEAN_10016675,cobia_male_GLEAN_10011515,cobia_male_GLEAN_10010998,Novel02644,cobia_male_GLEAN_10008201,cobia_male_GLEAN_10006830,Novel02444,cobia_male_GLEAN_10010185,cobia_male_GLEAN_10018980
GO:0043447	alkane biosynthetic process	biological_process	0.00376	0.6932	17	8759	21	18836	7	Novel01864,cobia_male_GLEAN_10007886,cobia_male_GLEAN_10005762,Novel01874,cobia_male_GLEAN_10020524,cobia_male_GLEAN_10018781,cobia_male_GLEAN_10013923	10	cobia_male_GLEAN_10008201,cobia_male_GLEAN_10006830,Novel02644,cobia_male_GLEAN_10010998,cobia_male_GLEAN_10011515,cobia_male_GLEAN_10016675,cobia_male_GLEAN_10005755,cobia_male_GLEAN_10018980,cobia_male_GLEAN_10010185,Novel02444
GO:0006164	purine nucleotide biosynthetic process	biological_process	0.0040115	0.6932	91	8759	156	18836	36	cobia_male_GLEAN_10010726,cobia_male_GLEAN_10018311,cobia_male_GLEAN_10000940,cobia_male_GLEAN_10006570,Novel03068,cobia_male_GLEAN_10015789,cobia_male_GLEAN_10002074,cobia_male_GLEAN_10013208,cobia_male_GLEAN_10010038,cobia_male_GLEAN_10011857,cobia_male_GLEAN_10015929,cobia_male_GLEAN_10004255,cobia_male_GLEAN_10013290,cobia_male_GLEAN_10004093,cobia_male_GLEAN_10008715,cobia_male_GLEAN_1000390…	55	cobia_male_GLEAN_10003802,Novel02540,cobia_male_GLEAN_10019055,cobia_male_GLEAN_10013142,cobia_male_GLEAN_10011114,Novel03495,cobia_male_GLEAN_10017784,cobia_male_GLEAN_10020671,cobia_male_GLEAN_10012885,cobia_male_GLEAN_10005350,cobia_male_GLEAN_10005016,cobia_male_GLEAN_10016009,cobia_male_GLEAN_10012484,cobia_male_GLEAN_10016345,cobia_male_GLEAN_10000773,Novel00415,cobia_male_GLEAN_10002173,co…
GO:0007275	multicellular organismal development	biological_process	0.0041332	0.6932	186	8759	341	18836	57	cobia_male_GLEAN_10008743,cobia_male_GLEAN_10012140,cobia_male_GLEAN_10016674,cobia_male_GLEAN_10014084,cobia_male_GLEAN_10015949,cobia_male_GLEAN_10002787,cobia_male_GLEAN_10009610,cobia_male_GLEAN_10017777,cobia_male_GLEAN_10011291,cobia_male_GLEAN_10003114,cobia_male_GLEAN_10009088,Novel02773,cobia_male_GLEAN_10000798,cobia_male_GLEAN_10008114,cobia_male_GLEAN_10012106,cobia_male_GLEAN_1002081…	129	cobia_male_GLEAN_10005318,cobia_male_GLEAN_10002835,cobia_male_GLEAN_10004217,cobia_male_GLEAN_10021376,cobia_male_GLEAN_10001155,cobia_male_GLEAN_10012603,cobia_male_GLEAN_10004537,cobia_male_GLEAN_10007096,cobia_male_GLEAN_10015498,cobia_male_GLEAN_10013879,cobia_male_GLEAN_10019470,cobia_male_GLEAN_10005219,cobia_male_GLEAN_10009481,cobia_male_GLEAN_10018912,cobia_male_GLEAN_10019356,cobia_mal…
GO:0005198	structural molecule activity	molecular_function	0.0043013	0.6932	410	8759	794	18836	190	cobia_male_GLEAN_10012977,cobia_male_GLEAN_10001676,cobia_male_GLEAN_10006999,cobia_male_GLEAN_10002268,cobia_male_GLEAN_10000958,cobia_male_GLEAN_10021456,cobia_male_GLEAN_10018518,cobia_male_GLEAN_10018962,cobia_male_GLEAN_10005716,cobia_male_GLEAN_10008659,cobia_male_GLEAN_10011840,cobia_male_GLEAN_10015360,cobia_male_GLEAN_10006808,cobia_male_GLEAN_10017190,cobia_male_GLEAN_10006809,Novel0082…	220	cobia_male_GLEAN_10001314,cobia_male_GLEAN_10019498,cobia_male_GLEAN_10015304,cobia_male_GLEAN_10012976,cobia_male_GLEAN_10006448,Novel01111,cobia_male_GLEAN_10008234,cobia_male_GLEAN_10016144,Novel02779,cobia_male_GLEAN_10002794,cobia_male_GLEAN_10014435,Novel00437,cobia_male_GLEAN_10019513,cobia_male_GLEAN_10013454,cobia_male_GLEAN_10010998,cobia_male_GLEAN_10021531,cobia_male_GLEAN_10000664,co…
GO:0044707	single-multicellular organism process	biological_process	0.0043353	0.6932	338	8759	649	18836	108	cobia_male_GLEAN_10003807,cobia_male_GLEAN_10004534,cobia_male_GLEAN_10008725,Novel03326,Novel00959,cobia_male_GLEAN_10001917,Novel01329,cobia_male_GLEAN_10016104,cobia_male_GLEAN_10009373,cobia_male_GLEAN_10002192,cobia_male_GLEAN_10002269,cobia_male_GLEAN_10000404,cobia_male_GLEAN_10017205,Novel02432,cobia_male_GLEAN_10019458,cobia_male_GLEAN_10005829,cobia_male_GLEAN_10007590,Novel02993,cobia_…	230	cobia_male_GLEAN_10019847,cobia_male_GLEAN_10000710,Novel03242,cobia_male_GLEAN_10004933,cobia_male_GLEAN_10015723,cobia_male_GLEAN_10015168,cobia_male_GLEAN_10016344,cobia_male_GLEAN_10007194,cobia_male_GLEAN_10003966,cobia_male_GLEAN_10004385,cobia_male_GLEAN_10005352,cobia_male_GLEAN_10001285,Novel01598,cobia_male_GLEAN_10017933,cobia_male_GLEAN_10002870,cobia_male_GLEAN_10006562,cobia_male_GL…
GO:1901566	organonitrogen compound biosynthetic process	biological_process	0.0046533	0.71924	438	8759	859	18836	227	cobia_male_GLEAN_10015789,cobia_male_GLEAN_10014897,Novel03081,cobia_male_GLEAN_10018573,cobia_male_GLEAN_10012315,Novel02353,cobia_male_GLEAN_10009067,cobia_male_GLEAN_10014857,cobia_male_GLEAN_10021106,cobia_male_GLEAN_10010726,cobia_male_GLEAN_10007265,cobia_male_GLEAN_10005986,cobia_male_GLEAN_10009963,cobia_male_GLEAN_10003908,cobia_male_GLEAN_10000691,cobia_male_GLEAN_10015929,cobia_male_GL…	211	Novel03542,cobia_male_GLEAN_10007201,cobia_male_GLEAN_10019077,cobia_male_GLEAN_10007439,cobia_male_GLEAN_10012092,cobia_male_GLEAN_10014461,cobia_male_GLEAN_10008349,cobia_male_GLEAN_10014553,cobia_male_GLEAN_10016866,cobia_male_GLEAN_10018753,cobia_male_GLEAN_10015619,cobia_male_GLEAN_10003802,cobia_male_GLEAN_10018273,cobia_male_GLEAN_10016797,cobia_male_GLEAN_10009557,cobia_male_GLEAN_1000851…
GO:0006165	nucleoside diphosphate phosphorylation	biological_process	0.0050522	0.73209	27	8759	40	18836	10	cobia_male_GLEAN_10006162,Novel02968,cobia_male_GLEAN_10018228,cobia_male_GLEAN_10002533,cobia_male_GLEAN_10000514,cobia_male_GLEAN_10014913,cobia_male_GLEAN_10008292,cobia_male_GLEAN_10020023,cobia_male_GLEAN_10005067,cobia_male_GLEAN_10020894	17	cobia_male_GLEAN_10005797,cobia_male_GLEAN_10021414,cobia_male_GLEAN_10006091,cobia_male_GLEAN_10020188,cobia_male_GLEAN_10013949,cobia_male_GLEAN_10008983,cobia_male_GLEAN_10010956,cobia_male_GLEAN_10017201,cobia_male_GLEAN_10013142,cobia_male_GLEAN_10015620,cobia_male_GLEAN_10018175,cobia_male_GLEAN_10003386,cobia_male_GLEAN_10011096,cobia_male_GLEAN_10009491,cobia_male_GLEAN_10012148,cobia_mal…
GO:0046939	nucleotide phosphorylation	biological_process	0.0050522	0.73209	27	8759	40	18836	10	cobia_male_GLEAN_10006162,Novel02968,cobia_male_GLEAN_10002533,cobia_male_GLEAN_10000514,cobia_male_GLEAN_10018228,cobia_male_GLEAN_10014913,cobia_male_GLEAN_10020023,cobia_male_GLEAN_10008292,cobia_male_GLEAN_10020894,cobia_male_GLEAN_10005067	17	cobia_male_GLEAN_10005797,cobia_male_GLEAN_10013949,cobia_male_GLEAN_10020188,cobia_male_GLEAN_10021414,cobia_male_GLEAN_10006091,cobia_male_GLEAN_10008983,cobia_male_GLEAN_10017201,cobia_male_GLEAN_10010956,cobia_male_GLEAN_10013142,cobia_male_GLEAN_10015620,cobia_male_GLEAN_10003386,cobia_male_GLEAN_10018175,cobia_male_GLEAN_10011096,cobia_male_GLEAN_10009491,cobia_male_GLEAN_10012148,cobia_mal…
GO:0007599	hemostasis	biological_process	0.0058823	0.76804	79	8759	138	18836	26	cobia_male_GLEAN_10004560,cobia_male_GLEAN_10015558,Novel02924,cobia_male_GLEAN_10018042,Novel00822,cobia_male_GLEAN_10013426,cobia_male_GLEAN_10005571,cobia_male_GLEAN_10017853,cobia_male_GLEAN_10019890,cobia_male_GLEAN_10018586,cobia_male_GLEAN_10015770,cobia_male_GLEAN_10005939,cobia_male_GLEAN_10008446,cobia_male_GLEAN_10002074,cobia_male_GLEAN_10008154,cobia_male_GLEAN_10013230,cobia_male_GL…	53	cobia_male_GLEAN_10019684,cobia_male_GLEAN_10019532,cobia_male_GLEAN_10006188,cobia_male_GLEAN_10015937,cobia_male_GLEAN_10003244,cobia_male_GLEAN_10011683,cobia_male_GLEAN_10013245,cobia_male_GLEAN_10008331,cobia_male_GLEAN_10021097,cobia_male_GLEAN_10006321,cobia_male_GLEAN_10020573,cobia_male_GLEAN_10006424,cobia_male_GLEAN_10014351,Novel02990,cobia_male_GLEAN_10004324,cobia_male_GLEAN_1001469…
GO:0050817	coagulation	biological_process	0.0058823	0.76804	79	8759	138	18836	26	cobia_male_GLEAN_10019920,cobia_male_GLEAN_10020326,Novel03326,Novel00959,cobia_male_GLEAN_10016104,cobia_male_GLEAN_10002074,cobia_male_GLEAN_10008154,cobia_male_GLEAN_10014153,cobia_male_GLEAN_10013230,cobia_male_GLEAN_10019459,cobia_male_GLEAN_10009280,cobia_male_GLEAN_10008114,cobia_male_GLEAN_10019458,cobia_male_GLEAN_10019890,cobia_male_GLEAN_10018586,cobia_male_GLEAN_10015770,cobia_male_GL…	53	cobia_male_GLEAN_10003966,cobia_male_GLEAN_10004726,cobia_male_GLEAN_10017981,cobia_male_GLEAN_10020571,cobia_male_GLEAN_10013052,cobia_male_GLEAN_10000494,cobia_male_GLEAN_10001180,Novel03242,Novel03114,cobia_male_GLEAN_10012373,cobia_male_GLEAN_10015168,cobia_male_GLEAN_10004533,Novel01516,cobia_male_GLEAN_10018918,Novel01776,cobia_male_GLEAN_10000580,cobia_male_GLEAN_10002031,Novel03558,cobia_…
GO:0050878	regulation of body fluid levels	biological_process	0.0058823	0.76804	79	8759	138	18836	26	Novel02924,cobia_male_GLEAN_10018042,Novel00822,cobia_male_GLEAN_10013426,cobia_male_GLEAN_10005571,cobia_male_GLEAN_10004560,cobia_male_GLEAN_10015558,cobia_male_GLEAN_10005939,cobia_male_GLEAN_10008446,cobia_male_GLEAN_10017853,cobia_male_GLEAN_10018586,cobia_male_GLEAN_10019890,cobia_male_GLEAN_10015770,cobia_male_GLEAN_10009280,cobia_male_GLEAN_10019459,cobia_male_GLEAN_10019458,cobia_male_GL…	53	cobia_male_GLEAN_10006321,cobia_male_GLEAN_10021097,cobia_male_GLEAN_10020573,cobia_male_GLEAN_10014351,cobia_male_GLEAN_10006424,cobia_male_GLEAN_10014693,Novel02990,cobia_male_GLEAN_10004324,cobia_male_GLEAN_10008515,cobia_male_GLEAN_10015198,Novel00402,cobia_male_GLEAN_10019684,cobia_male_GLEAN_10006188,cobia_male_GLEAN_10019532,cobia_male_GLEAN_10015937,cobia_male_GLEAN_10003244,cobia_male_GL…
GO:0016628	oxidoreductase activity, acting on the CH-CH group of donors, NAD or NADP as acceptor	molecular_function	0.0060502	0.76804	28	8759	41	18836	12	cobia_male_GLEAN_10017745,cobia_male_GLEAN_10000922,cobia_male_GLEAN_10007463,cobia_male_GLEAN_10020008,cobia_male_GLEAN_10008562,cobia_male_GLEAN_10012686,cobia_male_GLEAN_10005661,cobia_male_GLEAN_10001338,cobia_male_GLEAN_10016314,cobia_male_GLEAN_10019015,cobia_male_GLEAN_10014619,Novel03081	16	cobia_male_GLEAN_10020102,cobia_male_GLEAN_10016479,cobia_male_GLEAN_10001911,cobia_male_GLEAN_10003969,cobia_male_GLEAN_10004213,cobia_male_GLEAN_10016943,cobia_male_GLEAN_10016673,cobia_male_GLEAN_10018206,cobia_male_GLEAN_10008739,cobia_male_GLEAN_10016915,cobia_male_GLEAN_10017875,cobia_male_GLEAN_10004237,cobia_male_GLEAN_10005943,cobia_male_GLEAN_10016675,cobia_male_GLEAN_10007201,cobia_mal…
GO:0009152	purine ribonucleotide biosynthetic process	biological_process	0.0061284	0.76804	86	8759	148	18836	33	cobia_male_GLEAN_10018311,cobia_male_GLEAN_10010726,cobia_male_GLEAN_10000940,Novel03068,cobia_male_GLEAN_10006570,cobia_male_GLEAN_10013208,cobia_male_GLEAN_10002074,cobia_male_GLEAN_10010038,cobia_male_GLEAN_10004255,cobia_male_GLEAN_10011857,cobia_male_GLEAN_10003908,cobia_male_GLEAN_10013290,cobia_male_GLEAN_10004093,cobia_male_GLEAN_10008715,cobia_male_GLEAN_10002012,cobia_male_GLEAN_1001830…	53	cobia_male_GLEAN_10017784,cobia_male_GLEAN_10013142,cobia_male_GLEAN_10011114,Novel03495,cobia_male_GLEAN_10003802,Novel02540,cobia_male_GLEAN_10019055,cobia_male_GLEAN_10020671,cobia_male_GLEAN_10012885,cobia_male_GLEAN_10005350,cobia_male_GLEAN_10012484,cobia_male_GLEAN_10016009,cobia_male_GLEAN_10005016,cobia_male_GLEAN_10000773,cobia_male_GLEAN_10016345,cobia_male_GLEAN_10005797,cobia_male_GL…
GO:0010604	positive regulation of macromolecule metabolic process	biological_process	0.0077192	0.81924	58	8759	97	18836	18	cobia_male_GLEAN_10001633,cobia_male_GLEAN_10004307,cobia_male_GLEAN_10005378,cobia_male_GLEAN_10001892,cobia_male_GLEAN_10019966,cobia_male_GLEAN_10011898,cobia_male_GLEAN_10008025,cobia_male_GLEAN_10008045,cobia_male_GLEAN_10017949,cobia_male_GLEAN_10021289,cobia_male_GLEAN_10017286,cobia_male_GLEAN_10005096,cobia_male_GLEAN_10011815,Novel01112,cobia_male_GLEAN_10019484,cobia_male_GLEAN_1001715…	40	cobia_male_GLEAN_10020046,cobia_male_GLEAN_10001693,cobia_male_GLEAN_10016569,cobia_male_GLEAN_10010083,cobia_male_GLEAN_10007857,cobia_male_GLEAN_10006562,cobia_male_GLEAN_10020835,cobia_male_GLEAN_10002615,Novel00803,cobia_male_GLEAN_10000966,cobia_male_GLEAN_10018401,cobia_male_GLEAN_10007557,cobia_male_GLEAN_10008676,cobia_male_GLEAN_10006944,cobia_male_GLEAN_10002353,cobia_male_GLEAN_1002147…
GO:0009260	ribonucleotide biosynthetic process	biological_process	0.0077463	0.81924	86	8759	149	18836	33	cobia_male_GLEAN_10003908,cobia_male_GLEAN_10004093,cobia_male_GLEAN_10013290,cobia_male_GLEAN_10008715,cobia_male_GLEAN_10018308,cobia_male_GLEAN_10002012,cobia_male_GLEAN_10002533,cobia_male_GLEAN_10007265,cobia_male_GLEAN_10010038,cobia_male_GLEAN_10004255,cobia_male_GLEAN_10011857,Novel03068,cobia_male_GLEAN_10006570,cobia_male_GLEAN_10002074,cobia_male_GLEAN_10013208,cobia_male_GLEAN_1001831…	53	cobia_male_GLEAN_10010789,cobia_male_GLEAN_10001257,cobia_male_GLEAN_10012412,cobia_male_GLEAN_10004113,cobia_male_GLEAN_10015638,cobia_male_GLEAN_10008512,cobia_male_GLEAN_10019816,cobia_male_GLEAN_10010425,Novel03257,Novel00097,cobia_male_GLEAN_10009557,cobia_male_GLEAN_10000773,cobia_male_GLEAN_10016345,cobia_male_GLEAN_10002173,cobia_male_GLEAN_10013949,cobia_male_GLEAN_10005797,cobia_male_GL…
GO:0046390	ribose phosphate biosynthetic process	biological_process	0.0077463	0.81924	86	8759	149	18836	33	cobia_male_GLEAN_10006809,cobia_male_GLEAN_10004655,cobia_male_GLEAN_10007653,cobia_male_GLEAN_10015236,Novel01612,cobia_male_GLEAN_10008063,cobia_male_GLEAN_10002103,cobia_male_GLEAN_10017502,cobia_male_GLEAN_10013967,Novel00787,cobia_male_GLEAN_10002675,cobia_male_GLEAN_10005067,cobia_male_GLEAN_10013079,cobia_male_GLEAN_10003350,cobia_male_GLEAN_10007512,cobia_male_GLEAN_10010726,cobia_male_GL…	53	cobia_male_GLEAN_10012320,cobia_male_GLEAN_10003480,cobia_male_GLEAN_10019565,cobia_male_GLEAN_10006091,cobia_male_GLEAN_10007141,cobia_male_GLEAN_10001189,cobia_male_GLEAN_10012543,cobia_male_GLEAN_10003244,cobia_male_GLEAN_10016780,cobia_male_GLEAN_10015060,cobia_male_GLEAN_10001385,cobia_male_GLEAN_10010850,Novel01716,cobia_male_GLEAN_10018168,cobia_male_GLEAN_10013929,cobia_male_GLEAN_1000132…
GO:0072522	purine-containing compound biosynthetic process	biological_process	0.0085838	0.81924	93	8759	163	18836	37	cobia_male_GLEAN_10011857,cobia_male_GLEAN_10015929,cobia_male_GLEAN_10004255,cobia_male_GLEAN_10010038,cobia_male_GLEAN_10009963,cobia_male_GLEAN_10002533,cobia_male_GLEAN_10007265,cobia_male_GLEAN_10018308,cobia_male_GLEAN_10002012,cobia_male_GLEAN_10013290,cobia_male_GLEAN_10004093,cobia_male_GLEAN_10008715,cobia_male_GLEAN_10003908,cobia_male_GLEAN_10000940,cobia_male_GLEAN_10018311,cobia_mal…	56	Novel00415,cobia_male_GLEAN_10002173,cobia_male_GLEAN_10013949,cobia_male_GLEAN_10005797,cobia_male_GLEAN_10016345,cobia_male_GLEAN_10000773,cobia_male_GLEAN_10009557,Novel03257,Novel00097,cobia_male_GLEAN_10008512,cobia_male_GLEAN_10010425,cobia_male_GLEAN_10019816,cobia_male_GLEAN_10010789,cobia_male_GLEAN_10001257,cobia_male_GLEAN_10012412,cobia_male_GLEAN_10004113,cobia_male_GLEAN_10015638,No…
GO:0006163	purine nucleotide metabolic process	biological_process	0.0085857	0.81924	126	8759	228	18836	48	cobia_male_GLEAN_10002012,cobia_male_GLEAN_10018308,cobia_male_GLEAN_10007265,cobia_male_GLEAN_10009963,cobia_male_GLEAN_10002533,cobia_male_GLEAN_10000514,cobia_male_GLEAN_10003908,cobia_male_GLEAN_10008715,cobia_male_GLEAN_10013290,cobia_male_GLEAN_10004093,cobia_male_GLEAN_10008292,cobia_male_GLEAN_10004255,cobia_male_GLEAN_10015114,cobia_male_GLEAN_10015929,cobia_male_GLEAN_10011857,cobia_mal…	78	cobia_male_GLEAN_10014038,Novel00097,Novel03257,cobia_male_GLEAN_10009557,cobia_male_GLEAN_10015638,Novel02954,cobia_male_GLEAN_10012412,cobia_male_GLEAN_10004113,cobia_male_GLEAN_10001257,cobia_male_GLEAN_10010789,cobia_male_GLEAN_10019816,cobia_male_GLEAN_10008512,cobia_male_GLEAN_10010425,cobia_male_GLEAN_10005797,cobia_male_GLEAN_10013949,cobia_male_GLEAN_10021414,cobia_male_GLEAN_10020188,co…
GO:0070925	organelle assembly	biological_process	0.008586	0.81924	59	8759	101	18836	17	cobia_male_GLEAN_10016708,cobia_male_GLEAN_10020445,cobia_male_GLEAN_10013197,cobia_male_GLEAN_10013426,cobia_male_GLEAN_10019550,cobia_male_GLEAN_10017853,cobia_male_GLEAN_10021458,cobia_male_GLEAN_10003716,cobia_male_GLEAN_10011572,cobia_male_GLEAN_10009392,cobia_male_GLEAN_10014945,Novel00959,cobia_male_GLEAN_10017460,cobia_male_GLEAN_10016104,cobia_male_GLEAN_10005097,cobia_male_GLEAN_1000409…	42	cobia_male_GLEAN_10018566,Novel03131,cobia_male_GLEAN_10011182,cobia_male_GLEAN_10012458,cobia_male_GLEAN_10011309,cobia_male_GLEAN_10001635,cobia_male_GLEAN_10003605,cobia_male_GLEAN_10021418,cobia_male_GLEAN_10004513,cobia_male_GLEAN_10013700,cobia_male_GLEAN_10005767,cobia_male_GLEAN_10003160,Novel02885,cobia_male_GLEAN_10008856,cobia_male_GLEAN_10000382,cobia_male_GLEAN_10015524,cobia_male_GL…
GO:0032502	developmental process	biological_process	0.0086826	0.81924	277	8759	528	18836	86	cobia_male_GLEAN_10000798,cobia_male_GLEAN_10009088,cobia_male_GLEAN_10006065,cobia_male_GLEAN_10004846,cobia_male_GLEAN_10002251,cobia_male_GLEAN_10016674,cobia_male_GLEAN_10012140,cobia_male_GLEAN_10008743,cobia_male_GLEAN_10009344,cobia_male_GLEAN_10002787,cobia_male_GLEAN_10015949,cobia_male_GLEAN_10014084,cobia_male_GLEAN_10009610,cobia_male_GLEAN_10003114,cobia_male_GLEAN_10017777,cobia_mal…	191	Novel00032,cobia_male_GLEAN_10003565,cobia_male_GLEAN_10018850,cobia_male_GLEAN_10006125,cobia_male_GLEAN_10002820,cobia_male_GLEAN_10018669,cobia_male_GLEAN_10016363,cobia_male_GLEAN_10020580,cobia_male_GLEAN_10007305,cobia_male_GLEAN_10001330,cobia_male_GLEAN_10002654,cobia_male_GLEAN_10002835,cobia_male_GLEAN_10005318,cobia_male_GLEAN_10021376,cobia_male_GLEAN_10016685,cobia_male_GLEAN_1000075…
GO:0006793	phosphorus metabolic process	biological_process	0.0087213	0.81924	692	8759	1374	18836	233	cobia_male_GLEAN_10018897,cobia_male_GLEAN_10021054,cobia_male_GLEAN_10003773,cobia_male_GLEAN_10009963,cobia_male_GLEAN_10013089,cobia_male_GLEAN_10010052,cobia_male_GLEAN_10010412,cobia_male_GLEAN_10005266,cobia_male_GLEAN_10014006,cobia_male_GLEAN_10015929,cobia_male_GLEAN_10001299,cobia_male_GLEAN_10013254,cobia_male_GLEAN_10006477,cobia_male_GLEAN_10007978,cobia_male_GLEAN_10010726,cobia_mal…	459	cobia_male_GLEAN_10006402,cobia_male_GLEAN_10007029,cobia_male_GLEAN_10018512,cobia_male_GLEAN_10001202,cobia_male_GLEAN_10012984,cobia_male_GLEAN_10007059,cobia_male_GLEAN_10009557,cobia_male_GLEAN_10003307,cobia_male_GLEAN_10021159,cobia_male_GLEAN_10017580,Novel00571,cobia_male_GLEAN_10017571,cobia_male_GLEAN_10001115,cobia_male_GLEAN_10003653,cobia_male_GLEAN_10016257,cobia_male_GLEAN_1001661…
GO:0006796	phosphate-containing compound metabolic process	biological_process	0.0088383	0.81924	689	8759	1368	18836	232	cobia_male_GLEAN_10013921,cobia_male_GLEAN_10001436,cobia_male_GLEAN_10007487,cobia_male_GLEAN_10014555,cobia_male_GLEAN_10012253,Novel01612,cobia_male_GLEAN_10013907,cobia_male_GLEAN_10016844,cobia_male_GLEAN_10012090,cobia_male_GLEAN_10008999,cobia_male_GLEAN_10003271,cobia_male_GLEAN_10006008,Novel00787,cobia_male_GLEAN_10012238,cobia_male_GLEAN_10013079,cobia_male_GLEAN_10007512,cobia_male_GL…	457	cobia_male_GLEAN_10006826,cobia_male_GLEAN_10020235,cobia_male_GLEAN_10004622,cobia_male_GLEAN_10020276,cobia_male_GLEAN_10007598,cobia_male_GLEAN_10014793,Novel02016,cobia_male_GLEAN_10006091,cobia_male_GLEAN_10018316,cobia_male_GLEAN_10008802,cobia_male_GLEAN_10012863,cobia_male_GLEAN_10005906,cobia_male_GLEAN_10004469,cobia_male_GLEAN_10019371,cobia_male_GLEAN_10020622,cobia_male_GLEAN_1001925…
GO:0005623	cell	cellular_component	0.0091392	0.81924	2300	8759	4758	18836	899	cobia_male_GLEAN_10013486,cobia_male_GLEAN_10001997,cobia_male_GLEAN_10014785,cobia_male_GLEAN_10005856,cobia_male_GLEAN_10020744,cobia_male_GLEAN_10002266,Novel00524,cobia_male_GLEAN_10004307,cobia_male_GLEAN_10001621,cobia_male_GLEAN_10021382,cobia_male_GLEAN_10010758,cobia_male_GLEAN_10015236,cobia_male_GLEAN_10020886,cobia_male_GLEAN_10006293,cobia_male_GLEAN_10019026,cobia_male_GLEAN_1001962…	1401	cobia_male_GLEAN_10020860,cobia_male_GLEAN_10012033,cobia_male_GLEAN_10019497,cobia_male_GLEAN_10017788,cobia_male_GLEAN_10020717,Novel03017,cobia_male_GLEAN_10002118,cobia_male_GLEAN_10008681,cobia_male_GLEAN_10020827,cobia_male_GLEAN_10007803,cobia_male_GLEAN_10000494,cobia_male_GLEAN_10018524,Novel01605,cobia_male_GLEAN_10015638,cobia_male_GLEAN_10006729,cobia_male_GLEAN_10012547,cobia_male_GL…
GO:0032501	multicellular organismal process	biological_process	0.0094402	0.81924	383	8759	746	18836	123	cobia_male_GLEAN_10009280,cobia_male_GLEAN_10011340,cobia_male_GLEAN_10000867,cobia_male_GLEAN_10014153,cobia_male_GLEAN_10001324,cobia_male_GLEAN_10010022,cobia_male_GLEAN_10002074,cobia_male_GLEAN_10014338,cobia_male_GLEAN_10005121,cobia_male_GLEAN_10001679,cobia_male_GLEAN_10018264,cobia_male_GLEAN_10013936,cobia_male_GLEAN_10016051,cobia_male_GLEAN_10003978,cobia_male_GLEAN_10017287,cobia_mal…	260	cobia_male_GLEAN_10014101,cobia_male_GLEAN_10010685,cobia_male_GLEAN_10005480,cobia_male_GLEAN_10009538,Novel02288,cobia_male_GLEAN_10005998,cobia_male_GLEAN_10005832,cobia_male_GLEAN_10003406,cobia_male_GLEAN_10010514,cobia_male_GLEAN_10000359,Novel03558,cobia_male_GLEAN_10005470,cobia_male_GLEAN_10000580,cobia_male_GLEAN_10018918,cobia_male_GLEAN_10006818,cobia_male_GLEAN_10021324,Novel01058,co…
GO:0043226	organelle	cellular_component	0.0095043	0.81924	1670	8759	3427	18836	644	cobia_male_GLEAN_10019733,cobia_male_GLEAN_10018101,cobia_male_GLEAN_10006829,cobia_male_GLEAN_10018308,cobia_male_GLEAN_10018361,cobia_male_GLEAN_10016636,cobia_male_GLEAN_10004807,cobia_male_GLEAN_10011834,cobia_male_GLEAN_10011857,cobia_male_GLEAN_10014345,cobia_male_GLEAN_10014706,cobia_male_GLEAN_10015040,cobia_male_GLEAN_10005896,cobia_male_GLEAN_10012433,cobia_male_GLEAN_10003427,cobia_mal…	1026	cobia_male_GLEAN_10014885,Novel02735,cobia_male_GLEAN_10017034,cobia_male_GLEAN_10014428,cobia_male_GLEAN_10017981,cobia_male_GLEAN_10009035,cobia_male_GLEAN_10008326,cobia_male_GLEAN_10009512,cobia_male_GLEAN_10010458,cobia_male_GLEAN_10013310,cobia_male_GLEAN_10005530,cobia_male_GLEAN_10000627,cobia_male_GLEAN_10016588,cobia_male_GLEAN_10009079,cobia_male_GLEAN_10009696,cobia_male_GLEAN_1001023…
GO:0009132	nucleoside diphosphate metabolic process	biological_process	0.0096921	0.81924	29	8759	45	18836	10	cobia_male_GLEAN_10006162,Novel02968,cobia_male_GLEAN_10002533,cobia_male_GLEAN_10000514,cobia_male_GLEAN_10018228,cobia_male_GLEAN_10020894,cobia_male_GLEAN_10005067,cobia_male_GLEAN_10020023,cobia_male_GLEAN_10008292,cobia_male_GLEAN_10014913	19	cobia_male_GLEAN_10017201,cobia_male_GLEAN_10010956,cobia_male_GLEAN_10008983,cobia_male_GLEAN_10013949,cobia_male_GLEAN_10006091,cobia_male_GLEAN_10021414,cobia_male_GLEAN_10020188,cobia_male_GLEAN_10000962,cobia_male_GLEAN_10005797,cobia_male_GLEAN_10015620,cobia_male_GLEAN_10013142,cobia_male_GLEAN_10009491,cobia_male_GLEAN_10011096,cobia_male_GLEAN_10007014,cobia_male_GLEAN_10003386,cobia_mal…
GO:0004867	serine-type endopeptidase inhibitor activity	molecular_function	0.0099757	0.81924	33	8759	51	18836	10	cobia_male_GLEAN_10011711,cobia_male_GLEAN_10020424,cobia_male_GLEAN_10009058,cobia_male_GLEAN_10014380,cobia_male_GLEAN_10011760,cobia_male_GLEAN_10004545,cobia_male_GLEAN_10010068,cobia_male_GLEAN_10007159,cobia_male_GLEAN_10012109,Novel00669	23	cobia_male_GLEAN_10007194,cobia_male_GLEAN_10000554,Novel02462,cobia_male_GLEAN_10007790,cobia_male_GLEAN_10007380,cobia_male_GLEAN_10020726,cobia_male_GLEAN_10002173,cobia_male_GLEAN_10020140,cobia_male_GLEAN_10005328,cobia_male_GLEAN_10011485,cobia_male_GLEAN_10003851,cobia_male_GLEAN_10003269,cobia_male_GLEAN_10008545,Novel02833,cobia_male_GLEAN_10019723,cobia_male_GLEAN_10002014,cobia_male_GL…
GO:0009165	nucleotide biosynthetic process	biological_process	0.0099989	0.81924	110	8759	197	18836	42	cobia_male_GLEAN_10002675,cobia_male_GLEAN_10005067,cobia_male_GLEAN_10013079,cobia_male_GLEAN_10007512,cobia_male_GLEAN_10003350,cobia_male_GLEAN_10002103,cobia_male_GLEAN_10017502,cobia_male_GLEAN_10013967,cobia_male_GLEAN_10011377,Novel00787,cobia_male_GLEAN_10007653,cobia_male_GLEAN_10015236,cobia_male_GLEAN_10004655,cobia_male_GLEAN_10008063,Novel01612,cobia_male_GLEAN_10006809,cobia_male_GL…	68	cobia_male_GLEAN_10001137,cobia_male_GLEAN_10002738,cobia_male_GLEAN_10003170,cobia_male_GLEAN_10011548,cobia_male_GLEAN_10012952,cobia_male_GLEAN_10018400,cobia_male_GLEAN_10001410,cobia_male_GLEAN_10001438,Novel00436,cobia_male_GLEAN_10020738,cobia_male_GLEAN_10018168,cobia_male_GLEAN_10013929,cobia_male_GLEAN_10010850,cobia_male_GLEAN_10001385,Novel01716,cobia_male_GLEAN_10001320,cobia_male_GL…
GO:1901293	nucleoside phosphate biosynthetic process	biological_process	0.0099989	0.81924	110	8759	197	18836	42	cobia_male_GLEAN_10002675,cobia_male_GLEAN_10005067,cobia_male_GLEAN_10013079,cobia_male_GLEAN_10007512,cobia_male_GLEAN_10003350,cobia_male_GLEAN_10017502,cobia_male_GLEAN_10002103,cobia_male_GLEAN_10013967,Novel00787,cobia_male_GLEAN_10011377,cobia_male_GLEAN_10004655,cobia_male_GLEAN_10015236,cobia_male_GLEAN_10007653,Novel01612,cobia_male_GLEAN_10008063,cobia_male_GLEAN_10006809,cobia_male_GL…	68	cobia_male_GLEAN_10002738,cobia_male_GLEAN_10001137,cobia_male_GLEAN_10012952,cobia_male_GLEAN_10011548,cobia_male_GLEAN_10003170,Novel00436,cobia_male_GLEAN_10020738,cobia_male_GLEAN_10001438,cobia_male_GLEAN_10001410,cobia_male_GLEAN_10018400,Novel01716,cobia_male_GLEAN_10010850,cobia_male_GLEAN_10001385,cobia_male_GLEAN_10018168,cobia_male_GLEAN_10013929,cobia_male_GLEAN_10001320,cobia_male_GL…
GO:0005622	intracellular	cellular_component	0.010529	0.81924	2105	8759	4351	18836	820	cobia_male_GLEAN_10019949,cobia_male_GLEAN_10007670,cobia_male_GLEAN_10008328,cobia_male_GLEAN_10003336,cobia_male_GLEAN_10004655,cobia_male_GLEAN_10009631,cobia_male_GLEAN_10003425,Novel02002,cobia_male_GLEAN_10004096,cobia_male_GLEAN_10007381,cobia_male_GLEAN_10013858,cobia_male_GLEAN_10008314,cobia_male_GLEAN_10020023,cobia_male_GLEAN_10010417,cobia_male_GLEAN_10011768,cobia_male_GLEAN_1000579…	1285	cobia_male_GLEAN_10013185,cobia_male_GLEAN_10018830,cobia_male_GLEAN_10010958,cobia_male_GLEAN_10002703,cobia_male_GLEAN_10013404,cobia_male_GLEAN_10003510,cobia_male_GLEAN_10003700,cobia_male_GLEAN_10018255,cobia_male_GLEAN_10005347,cobia_male_GLEAN_10017009,Novel02884,cobia_male_GLEAN_10012753,cobia_male_GLEAN_10003920,cobia_male_GLEAN_10018317,cobia_male_GLEAN_10016849,cobia_male_GLEAN_1001497…
GO:0007160	cell-matrix adhesion	biological_process	0.010853	0.81924	11	8759	13	18836	5	cobia_male_GLEAN_10019353,cobia_male_GLEAN_10010387,cobia_male_GLEAN_10002150,cobia_male_GLEAN_10018678,cobia_male_GLEAN_10001789	6	cobia_male_GLEAN_10002902,cobia_male_GLEAN_10013162,cobia_male_GLEAN_10009882,cobia_male_GLEAN_10002903,cobia_male_GLEAN_10010330,cobia_male_GLEAN_10009416
GO:0006090	pyruvate metabolic process	biological_process	0.011131	0.81924	20	8759	29	18836	8	cobia_male_GLEAN_10014913,cobia_male_GLEAN_10020023,cobia_male_GLEAN_10008292,cobia_male_GLEAN_10020894,cobia_male_GLEAN_10018228,cobia_male_GLEAN_10000514,Novel02968,cobia_male_GLEAN_10006162	12	cobia_male_GLEAN_10012148,cobia_male_GLEAN_10015726,cobia_male_GLEAN_10003386,cobia_male_GLEAN_10018175,cobia_male_GLEAN_10011096,cobia_male_GLEAN_10009491,cobia_male_GLEAN_10015620,cobia_male_GLEAN_10020188,cobia_male_GLEAN_10021414,cobia_male_GLEAN_10008983,cobia_male_GLEAN_10010956,cobia_male_GLEAN_10017201
GO:0006096	glycolytic process	biological_process	0.011131	0.81924	20	8759	29	18836	8	Novel02968,cobia_male_GLEAN_10006162,cobia_male_GLEAN_10020894,cobia_male_GLEAN_10008292,cobia_male_GLEAN_10020023,cobia_male_GLEAN_10014913,cobia_male_GLEAN_10018228,cobia_male_GLEAN_10000514	12	cobia_male_GLEAN_10015620,cobia_male_GLEAN_10017201,cobia_male_GLEAN_10010956,cobia_male_GLEAN_10008983,cobia_male_GLEAN_10020188,cobia_male_GLEAN_10021414,cobia_male_GLEAN_10015726,cobia_male_GLEAN_10012148,cobia_male_GLEAN_10009491,cobia_male_GLEAN_10011096,cobia_male_GLEAN_10003386,cobia_male_GLEAN_10018175
GO:0006757	ATP generation from ADP	biological_process	0.011131	0.81924	20	8759	29	18836	8	cobia_male_GLEAN_10014913,cobia_male_GLEAN_10020023,cobia_male_GLEAN_10008292,cobia_male_GLEAN_10020894,cobia_male_GLEAN_10018228,cobia_male_GLEAN_10000514,Novel02968,cobia_male_GLEAN_10006162	12	cobia_male_GLEAN_10012148,cobia_male_GLEAN_10015726,cobia_male_GLEAN_10003386,cobia_male_GLEAN_10018175,cobia_male_GLEAN_10011096,cobia_male_GLEAN_10009491,cobia_male_GLEAN_10015620,cobia_male_GLEAN_10021414,cobia_male_GLEAN_10020188,cobia_male_GLEAN_10008983,cobia_male_GLEAN_10017201,cobia_male_GLEAN_10010956
GO:0009135	purine nucleoside diphosphate metabolic process	biological_process	0.011131	0.81924	20	8759	29	18836	8	cobia_male_GLEAN_10000514,cobia_male_GLEAN_10018228,cobia_male_GLEAN_10014913,cobia_male_GLEAN_10008292,cobia_male_GLEAN_10020023,cobia_male_GLEAN_10020894,cobia_male_GLEAN_10006162,Novel02968	12	cobia_male_GLEAN_10003386,cobia_male_GLEAN_10018175,cobia_male_GLEAN_10011096,cobia_male_GLEAN_10009491,cobia_male_GLEAN_10012148,cobia_male_GLEAN_10015726,cobia_male_GLEAN_10021414,cobia_male_GLEAN_10020188,cobia_male_GLEAN_10008983,cobia_male_GLEAN_10017201,cobia_male_GLEAN_10010956,cobia_male_GLEAN_10015620
GO:0009179	purine ribonucleoside diphosphate metabolic process	biological_process	0.011131	0.81924	20	8759	29	18836	8	cobia_male_GLEAN_10006162,Novel02968,cobia_male_GLEAN_10000514,cobia_male_GLEAN_10018228,cobia_male_GLEAN_10014913,cobia_male_GLEAN_10008292,cobia_male_GLEAN_10020023,cobia_male_GLEAN_10020894	12	cobia_male_GLEAN_10021414,cobia_male_GLEAN_10020188,cobia_male_GLEAN_10008983,cobia_male_GLEAN_10010956,cobia_male_GLEAN_10017201,cobia_male_GLEAN_10015620,cobia_male_GLEAN_10003386,cobia_male_GLEAN_10018175,cobia_male_GLEAN_10011096,cobia_male_GLEAN_10009491,cobia_male_GLEAN_10012148,cobia_male_GLEAN_10015726
GO:0009185	ribonucleoside diphosphate metabolic process	biological_process	0.011131	0.81924	20	8759	29	18836	8	cobia_male_GLEAN_10018228,cobia_male_GLEAN_10000514,cobia_male_GLEAN_10014913,cobia_male_GLEAN_10020894,cobia_male_GLEAN_10008292,cobia_male_GLEAN_10020023,cobia_male_GLEAN_10006162,Novel02968	12	cobia_male_GLEAN_10018175,cobia_male_GLEAN_10003386,cobia_male_GLEAN_10009491,cobia_male_GLEAN_10011096,cobia_male_GLEAN_10012148,cobia_male_GLEAN_10015726,cobia_male_GLEAN_10020188,cobia_male_GLEAN_10021414,cobia_male_GLEAN_10017201,cobia_male_GLEAN_10010956,cobia_male_GLEAN_10008983,cobia_male_GLEAN_10015620
GO:0046031	ADP metabolic process	biological_process	0.011131	0.81924	20	8759	29	18836	8	Novel02968,cobia_male_GLEAN_10006162,cobia_male_GLEAN_10014913,cobia_male_GLEAN_10020894,cobia_male_GLEAN_10008292,cobia_male_GLEAN_10020023,cobia_male_GLEAN_10000514,cobia_male_GLEAN_10018228	12	cobia_male_GLEAN_10015620,cobia_male_GLEAN_10021414,cobia_male_GLEAN_10020188,cobia_male_GLEAN_10010956,cobia_male_GLEAN_10017201,cobia_male_GLEAN_10008983,cobia_male_GLEAN_10012148,cobia_male_GLEAN_10015726,cobia_male_GLEAN_10003386,cobia_male_GLEAN_10018175,cobia_male_GLEAN_10009491,cobia_male_GLEAN_10011096
GO:0032797	SMN complex	cellular_component	0.011774	0.85307	6	8759	6	18836	2	cobia_male_GLEAN_10012298,cobia_male_GLEAN_10007063	4	cobia_male_GLEAN_10001736,cobia_male_GLEAN_10012569,cobia_male_GLEAN_10008519,cobia_male_GLEAN_10015042
GO:0009150	purine ribonucleotide metabolic process	biological_process	0.012301	0.87756	121	8759	220	18836	45	cobia_male_GLEAN_10007512,cobia_male_GLEAN_10003350,cobia_male_GLEAN_10007502,cobia_male_GLEAN_10013079,cobia_male_GLEAN_10009783,cobia_male_GLEAN_10020023,cobia_male_GLEAN_10005067,cobia_male_GLEAN_10002675,cobia_male_GLEAN_10014913,Novel00787,cobia_male_GLEAN_10013967,cobia_male_GLEAN_10002103,cobia_male_GLEAN_10017502,cobia_male_GLEAN_10008063,Novel01612,cobia_male_GLEAN_10007653,cobia_male_GL…	76	cobia_male_GLEAN_10011096,cobia_male_GLEAN_10003386,cobia_male_GLEAN_10018175,cobia_male_GLEAN_10001410,cobia_male_GLEAN_10001438,cobia_male_GLEAN_10020738,Novel00436,cobia_male_GLEAN_10003170,cobia_male_GLEAN_10011548,cobia_male_GLEAN_10015726,cobia_male_GLEAN_10012952,cobia_male_GLEAN_10001137,cobia_male_GLEAN_10001568,cobia_male_GLEAN_10017201,cobia_male_GLEAN_10001320,cobia_male_GLEAN_1001816…
GO:0006576	cellular biogenic amine metabolic process	biological_process	0.012737	0.88154	52	8759	89	18836	21	Novel00919,cobia_male_GLEAN_10020152,cobia_male_GLEAN_10015918,cobia_male_GLEAN_10016388,cobia_male_GLEAN_10005144,cobia_male_GLEAN_10010002,cobia_male_GLEAN_10019536,cobia_male_GLEAN_10014298,cobia_male_GLEAN_10012137,cobia_male_GLEAN_10001019,cobia_male_GLEAN_10002539,cobia_male_GLEAN_10017882,cobia_male_GLEAN_10005649,cobia_male_GLEAN_10007785,cobia_male_GLEAN_10011244,cobia_male_GLEAN_1001311…	31	cobia_male_GLEAN_10016836,cobia_male_GLEAN_10021219,cobia_male_GLEAN_10016651,cobia_male_GLEAN_10015478,cobia_male_GLEAN_10005287,cobia_male_GLEAN_10010654,cobia_male_GLEAN_10018804,cobia_male_GLEAN_10018649,cobia_male_GLEAN_10008062,cobia_male_GLEAN_10002222,cobia_male_GLEAN_10004375,cobia_male_GLEAN_10011821,cobia_male_GLEAN_10018771,cobia_male_GLEAN_10006643,cobia_male_GLEAN_10021520,cobia_mal…
GO:0044106	cellular amine metabolic process	biological_process	0.012737	0.88154	52	8759	89	18836	21	Novel00919,cobia_male_GLEAN_10019536,cobia_male_GLEAN_10016388,cobia_male_GLEAN_10005144,cobia_male_GLEAN_10010002,cobia_male_GLEAN_10020152,cobia_male_GLEAN_10015918,cobia_male_GLEAN_10014298,cobia_male_GLEAN_10012137,cobia_male_GLEAN_10001019,cobia_male_GLEAN_10007785,cobia_male_GLEAN_10017882,cobia_male_GLEAN_10005649,cobia_male_GLEAN_10002539,cobia_male_GLEAN_10001428,cobia_male_GLEAN_1001393…	31	cobia_male_GLEAN_10021219,cobia_male_GLEAN_10016651,cobia_male_GLEAN_10016836,cobia_male_GLEAN_10018804,cobia_male_GLEAN_10010654,cobia_male_GLEAN_10005287,cobia_male_GLEAN_10015478,cobia_male_GLEAN_10004375,cobia_male_GLEAN_10008062,cobia_male_GLEAN_10002222,cobia_male_GLEAN_10018649,cobia_male_GLEAN_10006643,cobia_male_GLEAN_10018771,cobia_male_GLEAN_10011821,cobia_male_GLEAN_10008199,cobia_mal…
GO:0007596	blood coagulation	biological_process	0.013346	0.91009	74	8759	132	18836	25	cobia_male_GLEAN_10019890,cobia_male_GLEAN_10018586,cobia_male_GLEAN_10015770,cobia_male_GLEAN_10017853,cobia_male_GLEAN_10008446,cobia_male_GLEAN_10005939,cobia_male_GLEAN_10015558,cobia_male_GLEAN_10004560,cobia_male_GLEAN_10005571,cobia_male_GLEAN_10013426,Novel00822,Novel02924,cobia_male_GLEAN_10018042,cobia_male_GLEAN_10020326,cobia_male_GLEAN_10019920,cobia_male_GLEAN_10016104,Novel00959,co…	49	cobia_male_GLEAN_10014859,cobia_male_GLEAN_10001925,cobia_male_GLEAN_10006722,cobia_male_GLEAN_10003195,cobia_male_GLEAN_10016566,cobia_male_GLEAN_10020027,cobia_male_GLEAN_10001248,cobia_male_GLEAN_10019782,cobia_male_GLEAN_10013245,cobia_male_GLEAN_10008331,cobia_male_GLEAN_10011683,cobia_male_GLEAN_10003244,cobia_male_GLEAN_10015937,cobia_male_GLEAN_10019684,cobia_male_GLEAN_10006188,cobia_mal…
GO:0003774	motor activity	molecular_function	0.013925	0.9334	114	8759	195	18836	11	cobia_male_GLEAN_10006316,cobia_male_GLEAN_10013909,cobia_male_GLEAN_10016679,cobia_male_GLEAN_10003336,cobia_male_GLEAN_10021114,cobia_male_GLEAN_10006904,cobia_male_GLEAN_10019550,cobia_male_GLEAN_10021148,cobia_male_GLEAN_10017179,cobia_male_GLEAN_10008945,cobia_male_GLEAN_10004846	103	cobia_male_GLEAN_10007495,cobia_male_GLEAN_10014859,cobia_male_GLEAN_10002568,cobia_male_GLEAN_10018868,cobia_male_GLEAN_10014959,cobia_male_GLEAN_10002548,cobia_male_GLEAN_10004633,cobia_male_GLEAN_10017172,cobia_male_GLEAN_10018804,cobia_male_GLEAN_10002295,cobia_male_GLEAN_10006938,cobia_male_GLEAN_10006722,cobia_male_GLEAN_10012347,cobia_male_GLEAN_10021104,cobia_male_GLEAN_10004405,cobia_mal…
GO:0009117	nucleotide metabolic process	biological_process	0.014202	0.9334	153	8759	285	18836	56	cobia_male_GLEAN_10007653,cobia_male_GLEAN_10015236,cobia_male_GLEAN_10004655,cobia_male_GLEAN_10008063,Novel01612,cobia_male_GLEAN_10006162,cobia_male_GLEAN_10006809,cobia_male_GLEAN_10002675,cobia_male_GLEAN_10014913,cobia_male_GLEAN_10020023,cobia_male_GLEAN_10005067,cobia_male_GLEAN_10013079,cobia_male_GLEAN_10007502,cobia_male_GLEAN_10003350,cobia_male_GLEAN_10007512,Novel00787,Novel03068,co…	97	cobia_male_GLEAN_10016780,cobia_male_GLEAN_10006193,cobia_male_GLEAN_10001482,cobia_male_GLEAN_10019565,cobia_male_GLEAN_10013507,cobia_male_GLEAN_10006091,cobia_male_GLEAN_10001568,cobia_male_GLEAN_10003170,cobia_male_GLEAN_10015726,cobia_male_GLEAN_10001410,cobia_male_GLEAN_10018400,cobia_male_GLEAN_10001438,Novel00436,cobia_male_GLEAN_10020738,cobia_male_GLEAN_10011096,cobia_male_GLEAN_1000471…
GO:0044424	intracellular part	cellular_component	0.014292	0.9334	2001	8759	4137	18836	772	cobia_male_GLEAN_10015998,cobia_male_GLEAN_10010690,cobia_male_GLEAN_10015828,cobia_male_GLEAN_10008315,cobia_male_GLEAN_10015236,cobia_male_GLEAN_10006853,cobia_male_GLEAN_10005455,cobia_male_GLEAN_10006212,cobia_male_GLEAN_10010758,cobia_male_GLEAN_10021382,cobia_male_GLEAN_10001621,cobia_male_GLEAN_10014118,cobia_male_GLEAN_10011354,cobia_male_GLEAN_10021423,cobia_male_GLEAN_10016572,cobia_mal…	1229	cobia_male_GLEAN_10001604,cobia_male_GLEAN_10003915,cobia_male_GLEAN_10004581,cobia_male_GLEAN_10010656,cobia_male_GLEAN_10008344,cobia_male_GLEAN_10020728,cobia_male_GLEAN_10003540,Novel00872,cobia_male_GLEAN_10016780,cobia_male_GLEAN_10002387,cobia_male_GLEAN_10021268,cobia_male_GLEAN_10012758,cobia_male_GLEAN_10001492,cobia_male_GLEAN_10015119,cobia_male_GLEAN_10008832,cobia_male_GLEAN_1000056…
GO:0009259	ribonucleotide metabolic process	biological_process	0.014608	0.94079	121	8759	221	18836	45	cobia_male_GLEAN_10010038,cobia_male_GLEAN_10004255,cobia_male_GLEAN_10015114,cobia_male_GLEAN_10011857,cobia_male_GLEAN_10003908,cobia_male_GLEAN_10013290,cobia_male_GLEAN_10008292,cobia_male_GLEAN_10004093,cobia_male_GLEAN_10008715,cobia_male_GLEAN_10002012,cobia_male_GLEAN_10018308,cobia_male_GLEAN_10007265,cobia_male_GLEAN_10002533,cobia_male_GLEAN_10000514,cobia_male_GLEAN_10018311,cobia_mal…	76	cobia_male_GLEAN_10000773,cobia_male_GLEAN_10016345,cobia_male_GLEAN_10015740,cobia_male_GLEAN_10005797,cobia_male_GLEAN_10020188,cobia_male_GLEAN_10021414,cobia_male_GLEAN_10002173,cobia_male_GLEAN_10013949,cobia_male_GLEAN_10008983,cobia_male_GLEAN_10010956,cobia_male_GLEAN_10012412,cobia_male_GLEAN_10004113,cobia_male_GLEAN_10015638,cobia_male_GLEAN_10010789,cobia_male_GLEAN_10001257,cobia_mal…
GO:0072521	purine-containing compound metabolic process	biological_process	0.014916	0.94748	128	8759	235	18836	49	cobia_male_GLEAN_10002074,cobia_male_GLEAN_10015789,cobia_male_GLEAN_10020894,cobia_male_GLEAN_10006570,cobia_male_GLEAN_10021368,cobia_male_GLEAN_10010726,cobia_male_GLEAN_10018308,cobia_male_GLEAN_10009963,cobia_male_GLEAN_10007265,cobia_male_GLEAN_10003908,cobia_male_GLEAN_10013290,cobia_male_GLEAN_10011857,cobia_male_GLEAN_10015929,cobia_male_GLEAN_10015114,cobia_male_GLEAN_10010038,Novel0296…	79	cobia_male_GLEAN_10009491,cobia_male_GLEAN_10012885,cobia_male_GLEAN_10004601,cobia_male_GLEAN_10012148,cobia_male_GLEAN_10003802,cobia_male_GLEAN_10013142,Novel03495,cobia_male_GLEAN_10014038,cobia_male_GLEAN_10009557,cobia_male_GLEAN_10010789,cobia_male_GLEAN_10004113,cobia_male_GLEAN_10008512,cobia_male_GLEAN_10021414,cobia_male_GLEAN_10013949,Novel00415,cobia_male_GLEAN_10010956,cobia_male_GL…
GO:0045263	proton-transporting ATP synthase complex, coupling factor F(o)	cellular_component	0.015758	0.95428	30	8759	47	18836	13	cobia_male_GLEAN_10004255,cobia_male_GLEAN_10000940,cobia_male_GLEAN_10006809,cobia_male_GLEAN_10011857,cobia_male_GLEAN_10010726,cobia_male_GLEAN_10018311,cobia_male_GLEAN_10002103,cobia_male_GLEAN_10010038,cobia_male_GLEAN_10008063,Novel01612,cobia_male_GLEAN_10002074,cobia_male_GLEAN_10003350,cobia_male_GLEAN_10015236	17	cobia_male_GLEAN_10002173,cobia_male_GLEAN_10011114,cobia_male_GLEAN_10003480,cobia_male_GLEAN_10019565,cobia_male_GLEAN_10018168,Novel03495,cobia_male_GLEAN_10003802,cobia_male_GLEAN_10010850,cobia_male_GLEAN_10001385,Novel03257,Novel00097,Novel00436,cobia_male_GLEAN_10004113,cobia_male_GLEAN_10015638,cobia_male_GLEAN_10001137,cobia_male_GLEAN_10019816,cobia_male_GLEAN_10016780
GO:0009061	anaerobic respiration	biological_process	0.01652	0.95428	17	8759	23	18836	7	cobia_male_GLEAN_10018781,cobia_male_GLEAN_10013923,Novel01864,cobia_male_GLEAN_10007886,cobia_male_GLEAN_10005762,Novel01874,cobia_male_GLEAN_10020524	10	cobia_male_GLEAN_10018980,cobia_male_GLEAN_10010185,Novel02444,cobia_male_GLEAN_10008201,cobia_male_GLEAN_10006830,Novel02644,cobia_male_GLEAN_10010998,cobia_male_GLEAN_10011515,cobia_male_GLEAN_10016675,cobia_male_GLEAN_10005755
GO:0000015	phosphopyruvate hydratase complex	cellular_component	0.016907	0.95428	9	8759	11	18836	5	cobia_male_GLEAN_10014913,cobia_male_GLEAN_10020023,Novel02968,cobia_male_GLEAN_10018228,cobia_male_GLEAN_10000514	4	cobia_male_GLEAN_10015726,cobia_male_GLEAN_10008983,cobia_male_GLEAN_10011096,cobia_male_GLEAN_10010956
GO:0004634	phosphopyruvate hydratase activity	molecular_function	0.016907	0.95428	9	8759	11	18836	5	cobia_male_GLEAN_10018228,cobia_male_GLEAN_10000514,Novel02968,cobia_male_GLEAN_10020023,cobia_male_GLEAN_10014913	4	cobia_male_GLEAN_10010956,cobia_male_GLEAN_10011096,cobia_male_GLEAN_10008983,cobia_male_GLEAN_10015726
GO:0009887	organ morphogenesis	biological_process	0.017199	0.95428	6	8759	6	18836	2	cobia_male_GLEAN_10015918,cobia_male_GLEAN_10000860	4	cobia_male_GLEAN_10012922,cobia_male_GLEAN_10001155,cobia_male_GLEAN_10018000,Novel00435
GO:0042475	odontogenesis of dentin-containing tooth	biological_process	0.017199	0.95428	6	8759	6	18836	2	cobia_male_GLEAN_10015918,cobia_male_GLEAN_10000860	4	cobia_male_GLEAN_10012922,cobia_male_GLEAN_10001155,cobia_male_GLEAN_10018000,Novel00435
GO:0042476	odontogenesis	biological_process	0.017199	0.95428	6	8759	6	18836	2	cobia_male_GLEAN_10000860,cobia_male_GLEAN_10015918	4	Novel00435,cobia_male_GLEAN_10001155,cobia_male_GLEAN_10012922,cobia_male_GLEAN_10018000
GO:0008191	metalloendopeptidase inhibitor activity	molecular_function	0.017369	0.95428	9	8759	11	18836	6	cobia_male_GLEAN_10015384,cobia_male_GLEAN_10003158,cobia_male_GLEAN_10019899,cobia_male_GLEAN_10005668,cobia_male_GLEAN_10009954,cobia_male_GLEAN_10002332	3	cobia_male_GLEAN_10010581,cobia_male_GLEAN_10010083,cobia_male_GLEAN_10010723
GO:0010576	metalloenzyme regulator activity	molecular_function	0.017369	0.95428	9	8759	11	18836	6	cobia_male_GLEAN_10019899,cobia_male_GLEAN_10009954,cobia_male_GLEAN_10002332,cobia_male_GLEAN_10005668,cobia_male_GLEAN_10003158,cobia_male_GLEAN_10015384	3	cobia_male_GLEAN_10010723,cobia_male_GLEAN_10010581,cobia_male_GLEAN_10010083
GO:0048551	metalloenzyme inhibitor activity	molecular_function	0.017369	0.95428	9	8759	11	18836	6	cobia_male_GLEAN_10005668,cobia_male_GLEAN_10009954,cobia_male_GLEAN_10002332,cobia_male_GLEAN_10019899,cobia_male_GLEAN_10015384,cobia_male_GLEAN_10003158	3	cobia_male_GLEAN_10010723,cobia_male_GLEAN_10010083,cobia_male_GLEAN_10010581
GO:0009308	amine metabolic process	biological_process	0.01765	0.95428	55	8759	96	18836	22	cobia_male_GLEAN_10002539,cobia_male_GLEAN_10017882,cobia_male_GLEAN_10005649,cobia_male_GLEAN_10007785,cobia_male_GLEAN_10001019,cobia_male_GLEAN_10019268,cobia_male_GLEAN_10013118,cobia_male_GLEAN_10011244,cobia_male_GLEAN_10009443,cobia_male_GLEAN_10013930,cobia_male_GLEAN_10015594,cobia_male_GLEAN_10001428,cobia_male_GLEAN_10020152,cobia_male_GLEAN_10015918,cobia_male_GLEAN_10005144,cobia_mal…	33	cobia_male_GLEAN_10019203,cobia_male_GLEAN_10006051,cobia_male_GLEAN_10004112,cobia_male_GLEAN_10004237,cobia_male_GLEAN_10021520,cobia_male_GLEAN_10013648,cobia_male_GLEAN_10008199,cobia_male_GLEAN_10009585,cobia_male_GLEAN_10007456,cobia_male_GLEAN_10014990,cobia_male_GLEAN_10001916,cobia_male_GLEAN_10019246,cobia_male_GLEAN_10020477,cobia_male_GLEAN_10014193,cobia_male_GLEAN_10019721,cobia_mal…
GO:0009611	response to wounding	biological_process	0.017698	0.95428	85	8759	155	18836	30	cobia_male_GLEAN_10004740,cobia_male_GLEAN_10005939,cobia_male_GLEAN_10008446,cobia_male_GLEAN_10017853,cobia_male_GLEAN_10004739,cobia_male_GLEAN_10019890,cobia_male_GLEAN_10018586,cobia_male_GLEAN_10015770,cobia_male_GLEAN_10013426,cobia_male_GLEAN_10005571,Novel02924,cobia_male_GLEAN_10018042,Novel00822,cobia_male_GLEAN_10013593,cobia_male_GLEAN_10015558,cobia_male_GLEAN_10018818,cobia_male_GL…	55	cobia_male_GLEAN_10016566,cobia_male_GLEAN_10003195,cobia_male_GLEAN_10001248,cobia_male_GLEAN_10019782,cobia_male_GLEAN_10020027,cobia_male_GLEAN_10012753,cobia_male_GLEAN_10014859,cobia_male_GLEAN_10006722,cobia_male_GLEAN_10001925,cobia_male_GLEAN_10006424,cobia_male_GLEAN_10014351,cobia_male_GLEAN_10004324,Novel02990,Novel00886,cobia_male_GLEAN_10014693,Novel00402,cobia_male_GLEAN_10008515,co…
GO:0042060	wound healing	biological_process	0.017698	0.95428	85	8759	155	18836	30	cobia_male_GLEAN_10016104,Novel00959,Novel03326,cobia_male_GLEAN_10020326,cobia_male_GLEAN_10019920,cobia_male_GLEAN_10019458,cobia_male_GLEAN_10008114,cobia_male_GLEAN_10009280,cobia_male_GLEAN_10019459,cobia_male_GLEAN_10013230,cobia_male_GLEAN_10014153,cobia_male_GLEAN_10008154,cobia_male_GLEAN_10002074,cobia_male_GLEAN_10004740,cobia_male_GLEAN_10005939,cobia_male_GLEAN_10008446,cobia_male_GL…	55	cobia_male_GLEAN_10004533,cobia_male_GLEAN_10015168,cobia_male_GLEAN_10012373,Novel01516,Novel03114,cobia_male_GLEAN_10001180,Novel03242,cobia_male_GLEAN_10000494,cobia_male_GLEAN_10013052,cobia_male_GLEAN_10020571,cobia_male_GLEAN_10004726,cobia_male_GLEAN_10017981,cobia_male_GLEAN_10003966,cobia_male_GLEAN_10009538,cobia_male_GLEAN_10015046,cobia_male_GLEAN_10015484,cobia_male_GLEAN_10010514,co…
GO:1901135	carbohydrate derivative metabolic process	biological_process	0.01809	0.95883	290	8759	563	18836	117	cobia_male_GLEAN_10016048,cobia_male_GLEAN_10007049,cobia_male_GLEAN_10004195,cobia_male_GLEAN_10002675,cobia_male_GLEAN_10020023,cobia_male_GLEAN_10007502,cobia_male_GLEAN_10003350,cobia_male_GLEAN_10006885,cobia_male_GLEAN_10006853,cobia_male_GLEAN_10010967,cobia_male_GLEAN_10006162,cobia_male_GLEAN_10007348,cobia_male_GLEAN_10007891,cobia_male_GLEAN_10015236,cobia_male_GLEAN_10020177,cobia_mal…	173	cobia_male_GLEAN_10004718,cobia_male_GLEAN_10018168,cobia_male_GLEAN_10001320,cobia_male_GLEAN_10017201,cobia_male_GLEAN_10001568,cobia_male_GLEAN_10015726,cobia_male_GLEAN_10001410,cobia_male_GLEAN_10006897,cobia_male_GLEAN_10007220,cobia_male_GLEAN_10000657,cobia_male_GLEAN_10017955,cobia_male_GLEAN_10002014,cobia_male_GLEAN_10016780,cobia_male_GLEAN_10004828,cobia_male_GLEAN_10006193,cobia_mal…
GO:0006753	nucleoside phosphate metabolic process	biological_process	0.018561	0.95883	155	8759	291	18836	56	cobia_male_GLEAN_10016820,cobia_male_GLEAN_10000940,cobia_male_GLEAN_10018311,cobia_male_GLEAN_10009824,cobia_male_GLEAN_10013208,cobia_male_GLEAN_10018228,Novel03068,cobia_male_GLEAN_10004255,cobia_male_GLEAN_10002012,cobia_male_GLEAN_10002533,cobia_male_GLEAN_10000514,cobia_male_GLEAN_10004093,cobia_male_GLEAN_10008292,cobia_male_GLEAN_10008715,cobia_male_GLEAN_10006162,cobia_male_GLEAN_1000680…	99	cobia_male_GLEAN_10020671,cobia_male_GLEAN_10020110,cobia_male_GLEAN_10019617,cobia_male_GLEAN_10017784,cobia_male_GLEAN_10011114,cobia_male_GLEAN_10015620,Novel02540,cobia_male_GLEAN_10019055,cobia_male_GLEAN_10012484,Novel01120,cobia_male_GLEAN_10016009,cobia_male_GLEAN_10005016,cobia_male_GLEAN_10008134,Novel00566,cobia_male_GLEAN_10005350,cobia_male_GLEAN_10014192,cobia_male_GLEAN_10007187,co…
GO:0019829	cation-transporting ATPase activity	molecular_function	0.018871	0.95883	19	8759	28	18836	8	cobia_male_GLEAN_10013290,cobia_male_GLEAN_10018308,cobia_male_GLEAN_10016909,cobia_male_GLEAN_10002012,cobia_male_GLEAN_10012269,cobia_male_GLEAN_10002103,cobia_male_GLEAN_10011030,cobia_male_GLEAN_10013967	11	cobia_male_GLEAN_10016780,Novel01657,cobia_male_GLEAN_10018522,cobia_male_GLEAN_10016623,cobia_male_GLEAN_10018523,cobia_male_GLEAN_10020658,cobia_male_GLEAN_10017517,cobia_male_GLEAN_10004923,Novel00073,cobia_male_GLEAN_10002169,cobia_male_GLEAN_10004745
GO:0042625	ATPase activity, coupled to transmembrane movement of ions	molecular_function	0.018871	0.95883	19	8759	28	18836	8	cobia_male_GLEAN_10013967,cobia_male_GLEAN_10011030,cobia_male_GLEAN_10002103,cobia_male_GLEAN_10013290,cobia_male_GLEAN_10012269,cobia_male_GLEAN_10002012,cobia_male_GLEAN_10016909,cobia_male_GLEAN_10018308	11	cobia_male_GLEAN_10004923,cobia_male_GLEAN_10017517,cobia_male_GLEAN_10002169,cobia_male_GLEAN_10004745,Novel00073,cobia_male_GLEAN_10018522,Novel01657,cobia_male_GLEAN_10016780,cobia_male_GLEAN_10018523,cobia_male_GLEAN_10016623,cobia_male_GLEAN_10020658
GO:0043604	amide biosynthetic process	biological_process	0.019326	0.95883	236	8759	462	18836	142	cobia_male_GLEAN_10015778,cobia_male_GLEAN_10013486,cobia_male_GLEAN_10005012,cobia_male_GLEAN_10020002,cobia_male_GLEAN_10004951,cobia_male_GLEAN_10021129,cobia_male_GLEAN_10010641,cobia_male_GLEAN_10004947,cobia_male_GLEAN_10020815,cobia_male_GLEAN_10013883,cobia_male_GLEAN_10003597,cobia_male_GLEAN_10005313,cobia_male_GLEAN_10011694,cobia_male_GLEAN_10007767,cobia_male_GLEAN_10007764,cobia_mal…	94	cobia_male_GLEAN_10011708,cobia_male_GLEAN_10001288,cobia_male_GLEAN_10019561,cobia_male_GLEAN_10020322,cobia_male_GLEAN_10018854,cobia_male_GLEAN_10015007,cobia_male_GLEAN_10012484,cobia_male_GLEAN_10018644,cobia_male_GLEAN_10008134,cobia_male_GLEAN_10017011,cobia_male_GLEAN_10020971,cobia_male_GLEAN_10005219,cobia_male_GLEAN_10005402,Novel01378,cobia_male_GLEAN_10004389,cobia_male_GLEAN_1000367…
GO:0009891	positive regulation of biosynthetic process	biological_process	0.019834	0.95883	38	8759	62	18836	13	cobia_male_GLEAN_10021289,cobia_male_GLEAN_10017286,cobia_male_GLEAN_10019484,cobia_male_GLEAN_10017154,cobia_male_GLEAN_10005096,cobia_male_GLEAN_10011815,cobia_male_GLEAN_10005918,cobia_male_GLEAN_10001633,cobia_male_GLEAN_10004307,cobia_male_GLEAN_10001892,cobia_male_GLEAN_10017949,cobia_male_GLEAN_10008025,cobia_male_GLEAN_10008045	25	cobia_male_GLEAN_10019125,cobia_male_GLEAN_10004513,cobia_male_GLEAN_10005507,cobia_male_GLEAN_10006107,cobia_male_GLEAN_10002526,cobia_male_GLEAN_10011199,cobia_male_GLEAN_10005891,cobia_male_GLEAN_10021344,cobia_male_GLEAN_10016569,cobia_male_GLEAN_10010083,cobia_male_GLEAN_10020046,cobia_male_GLEAN_10001693,cobia_male_GLEAN_10000966,cobia_male_GLEAN_10020835,cobia_male_GLEAN_10007857,cobia_mal…
GO:0010557	positive regulation of macromolecule biosynthetic process	biological_process	0.019834	0.95883	38	8759	62	18836	13	cobia_male_GLEAN_10001633,cobia_male_GLEAN_10004307,cobia_male_GLEAN_10001892,cobia_male_GLEAN_10017949,cobia_male_GLEAN_10008025,cobia_male_GLEAN_10008045,cobia_male_GLEAN_10021289,cobia_male_GLEAN_10017286,cobia_male_GLEAN_10017154,cobia_male_GLEAN_10019484,cobia_male_GLEAN_10011815,cobia_male_GLEAN_10005096,cobia_male_GLEAN_10005918	25	cobia_male_GLEAN_10010083,cobia_male_GLEAN_10016569,cobia_male_GLEAN_10001693,cobia_male_GLEAN_10020046,cobia_male_GLEAN_10000966,cobia_male_GLEAN_10020835,cobia_male_GLEAN_10007857,cobia_male_GLEAN_10005219,cobia_male_GLEAN_10007658,cobia_male_GLEAN_10006944,cobia_male_GLEAN_10002353,cobia_male_GLEAN_10008676,cobia_male_GLEAN_10018401,cobia_male_GLEAN_10002207,cobia_male_GLEAN_10001950,Novel0135…
GO:0031328	positive regulation of cellular biosynthetic process	biological_process	0.019834	0.95883	38	8759	62	18836	13	cobia_male_GLEAN_10017286,cobia_male_GLEAN_10021289,cobia_male_GLEAN_10005918,cobia_male_GLEAN_10017154,cobia_male_GLEAN_10019484,cobia_male_GLEAN_10011815,cobia_male_GLEAN_10005096,cobia_male_GLEAN_10004307,cobia_male_GLEAN_10001633,cobia_male_GLEAN_10017949,cobia_male_GLEAN_10008025,cobia_male_GLEAN_10008045,cobia_male_GLEAN_10001892	25	cobia_male_GLEAN_10005507,cobia_male_GLEAN_10004513,cobia_male_GLEAN_10019125,cobia_male_GLEAN_10021344,cobia_male_GLEAN_10006107,cobia_male_GLEAN_10005891,cobia_male_GLEAN_10011199,cobia_male_GLEAN_10002526,cobia_male_GLEAN_10000966,cobia_male_GLEAN_10020835,cobia_male_GLEAN_10007857,cobia_male_GLEAN_10010083,cobia_male_GLEAN_10016569,cobia_male_GLEAN_10001693,cobia_male_GLEAN_10020046,cobia_mal…
GO:0051173	positive regulation of nitrogen compound metabolic process	biological_process	0.019834	0.95883	38	8759	62	18836	13	cobia_male_GLEAN_10001892,cobia_male_GLEAN_10008045,cobia_male_GLEAN_10008025,cobia_male_GLEAN_10017949,cobia_male_GLEAN_10001633,cobia_male_GLEAN_10004307,cobia_male_GLEAN_10011815,cobia_male_GLEAN_10005096,cobia_male_GLEAN_10019484,cobia_male_GLEAN_10017154,cobia_male_GLEAN_10005918,cobia_male_GLEAN_10021289,cobia_male_GLEAN_10017286	25	cobia_male_GLEAN_10018401,cobia_male_GLEAN_10006944,cobia_male_GLEAN_10002353,cobia_male_GLEAN_10008676,cobia_male_GLEAN_10005219,cobia_male_GLEAN_10007658,cobia_male_GLEAN_10014330,Novel01359,cobia_male_GLEAN_10001950,cobia_male_GLEAN_10002207,cobia_male_GLEAN_10020046,cobia_male_GLEAN_10001693,cobia_male_GLEAN_10016569,cobia_male_GLEAN_10010083,cobia_male_GLEAN_10020835,cobia_male_GLEAN_1000785…
GO:0000276	mitochondrial proton-transporting ATP synthase complex, coupling factor F(o)	cellular_component	0.020121	0.95883	19	8759	28	18836	8	cobia_male_GLEAN_10018311,cobia_male_GLEAN_10010038,cobia_male_GLEAN_10004255,cobia_male_GLEAN_10000940,cobia_male_GLEAN_10015236,cobia_male_GLEAN_10008063,Novel01612,cobia_male_GLEAN_10003350	11	cobia_male_GLEAN_10019565,cobia_male_GLEAN_10003480,cobia_male_GLEAN_10001385,cobia_male_GLEAN_10010850,cobia_male_GLEAN_10003802,cobia_male_GLEAN_10002173,cobia_male_GLEAN_10015638,cobia_male_GLEAN_10019816,Novel00436,Novel00097,Novel03257
GO:0019693	ribose phosphate metabolic process	biological_process	0.020267	0.95883	121	8759	223	18836	45	cobia_male_GLEAN_10017502,cobia_male_GLEAN_10002103,cobia_male_GLEAN_10013967,Novel00787,cobia_male_GLEAN_10002675,cobia_male_GLEAN_10014913,cobia_male_GLEAN_10020023,cobia_male_GLEAN_10009783,cobia_male_GLEAN_10005067,cobia_male_GLEAN_10013079,cobia_male_GLEAN_10007502,cobia_male_GLEAN_10007512,cobia_male_GLEAN_10003350,Novel02968,cobia_male_GLEAN_10006162,cobia_male_GLEAN_10006809,cobia_male_GL…	76	cobia_male_GLEAN_10004718,cobia_male_GLEAN_10018168,cobia_male_GLEAN_10013929,Novel01716,cobia_male_GLEAN_10010850,cobia_male_GLEAN_10001385,cobia_male_GLEAN_10001320,cobia_male_GLEAN_10017201,cobia_male_GLEAN_10001137,cobia_male_GLEAN_10001568,cobia_male_GLEAN_10011548,cobia_male_GLEAN_10015726,cobia_male_GLEAN_10003170,cobia_male_GLEAN_10012952,cobia_male_GLEAN_10001410,cobia_male_GLEAN_1001817…
GO:0007017	microtubule-based process	biological_process	0.020446	0.95883	136	8759	249	18836	26	cobia_male_GLEAN_10020445,cobia_male_GLEAN_10010554,cobia_male_GLEAN_10000610,cobia_male_GLEAN_10005816,cobia_male_GLEAN_10014345,cobia_male_GLEAN_10006829,cobia_male_GLEAN_10015728,cobia_male_GLEAN_10010167,cobia_male_GLEAN_10019863,cobia_male_GLEAN_10006904,cobia_male_GLEAN_10008072,cobia_male_GLEAN_10012754,cobia_male_GLEAN_10001283,cobia_male_GLEAN_10019890,cobia_male_GLEAN_10009906,cobia_mal…	110	cobia_male_GLEAN_10014705,cobia_male_GLEAN_10007548,cobia_male_GLEAN_10009776,cobia_male_GLEAN_10002341,cobia_male_GLEAN_10016411,cobia_male_GLEAN_10014923,cobia_male_GLEAN_10018805,cobia_male_GLEAN_10009790,cobia_male_GLEAN_10007972,cobia_male_GLEAN_10017113,cobia_male_GLEAN_10012458,cobia_male_GLEAN_10003605,cobia_male_GLEAN_10008666,cobia_male_GLEAN_10000968,cobia_male_GLEAN_10016479,cobia_mal…
GO:0043229	intracellular organelle	cellular_component	0.020542	0.95883	1625	8759	3349	18836	634	cobia_male_GLEAN_10008621,cobia_male_GLEAN_10010120,cobia_male_GLEAN_10017510,Novel02549,cobia_male_GLEAN_10008045,cobia_male_GLEAN_10018586,cobia_male_GLEAN_10018330,cobia_male_GLEAN_10011811,cobia_male_GLEAN_10017179,cobia_male_GLEAN_10007973,cobia_male_GLEAN_10015958,cobia_male_GLEAN_10011516,cobia_male_GLEAN_10011498,cobia_male_GLEAN_10005080,cobia_male_GLEAN_10010207,Novel01542,Novel01982,co…	991	cobia_male_GLEAN_10017509,cobia_male_GLEAN_10004358,cobia_male_GLEAN_10017270,cobia_male_GLEAN_10002169,cobia_male_GLEAN_10020892,cobia_male_GLEAN_10017319,cobia_male_GLEAN_10016074,cobia_male_GLEAN_10010850,cobia_male_GLEAN_10005481,cobia_male_GLEAN_10010918,cobia_male_GLEAN_10001927,cobia_male_GLEAN_10000862,cobia_male_GLEAN_10017579,cobia_male_GLEAN_10010035,cobia_male_GLEAN_10014060,cobia_mal…
GO:0009225	nucleotide-sugar metabolic process	biological_process	0.02088	0.95883	7	8759	8	18836	4	cobia_male_GLEAN_10019710,cobia_male_GLEAN_10017387,Novel02843,cobia_male_GLEAN_10018187	3	cobia_male_GLEAN_10006403,cobia_male_GLEAN_10019336,cobia_male_GLEAN_10016777
GO:0006914	autophagy	biological_process	0.020885	0.95883	150	8759	288	18836	54	cobia_male_GLEAN_10021444,cobia_male_GLEAN_10005670,cobia_male_GLEAN_10016334,cobia_male_GLEAN_10000391,cobia_male_GLEAN_10019457,cobia_male_GLEAN_10019848,cobia_male_GLEAN_10005939,cobia_male_GLEAN_10012754,cobia_male_GLEAN_10017460,cobia_male_GLEAN_10018586,cobia_male_GLEAN_10017853,cobia_male_GLEAN_10019458,cobia_male_GLEAN_10002513,cobia_male_GLEAN_10020238,cobia_male_GLEAN_10014153,Novel0075…	96	cobia_male_GLEAN_10015544,cobia_male_GLEAN_10014351,cobia_male_GLEAN_10008003,cobia_male_GLEAN_10004562,cobia_male_GLEAN_10001988,cobia_male_GLEAN_10016318,cobia_male_GLEAN_10018908,cobia_male_GLEAN_10003160,cobia_male_GLEAN_10016711,cobia_male_GLEAN_10006188,cobia_male_GLEAN_10006643,cobia_male_GLEAN_10016074,cobia_male_GLEAN_10019528,cobia_male_GLEAN_10001198,cobia_male_GLEAN_10016566,cobia_mal…
GO:0055086	nucleobase-containing small molecule metabolic process	biological_process	0.021187	0.96318	176	8759	335	18836	64	cobia_male_GLEAN_10009783,cobia_male_GLEAN_10008253,cobia_male_GLEAN_10017502,cobia_male_GLEAN_10002103,cobia_male_GLEAN_10013967,cobia_male_GLEAN_10011377,Novel02968,cobia_male_GLEAN_10003908,cobia_male_GLEAN_10013290,cobia_male_GLEAN_10018308,cobia_male_GLEAN_10009963,cobia_male_GLEAN_10007265,cobia_male_GLEAN_10014006,cobia_male_GLEAN_10005266,cobia_male_GLEAN_10010038,cobia_male_GLEAN_1001535…	112	cobia_male_GLEAN_10001552,cobia_male_GLEAN_10002738,cobia_male_GLEAN_10001137,cobia_male_GLEAN_10012952,cobia_male_GLEAN_10011548,cobia_male_GLEAN_10003386,cobia_male_GLEAN_10018175,cobia_male_GLEAN_10010075,cobia_male_GLEAN_10016722,cobia_male_GLEAN_10010850,cobia_male_GLEAN_10013929,Novel00474,cobia_male_GLEAN_10003244,cobia_male_GLEAN_10015060,cobia_male_GLEAN_10011522,cobia_male_GLEAN_1001232…
GO:0098772	molecular function regulator	molecular_function	0.021893	0.97995	356	8759	691	18836	127	cobia_male_GLEAN_10019803,cobia_male_GLEAN_10016163,Novel03387,cobia_male_GLEAN_10006433,cobia_male_GLEAN_10010854,cobia_male_GLEAN_10009397,cobia_male_GLEAN_10019026,cobia_male_GLEAN_10009958,cobia_male_GLEAN_10004545,cobia_male_GLEAN_10003682,cobia_male_GLEAN_10021421,cobia_male_GLEAN_10001682,cobia_male_GLEAN_10006030,cobia_male_GLEAN_10000607,cobia_male_GLEAN_10007670,cobia_male_GLEAN_1000415…	229	cobia_male_GLEAN_10006722,cobia_male_GLEAN_10009601,cobia_male_GLEAN_10019735,cobia_male_GLEAN_10016343,cobia_male_GLEAN_10007380,cobia_male_GLEAN_10016107,cobia_male_GLEAN_10010308,cobia_male_GLEAN_10011485,cobia_male_GLEAN_10011559,cobia_male_GLEAN_10007668,cobia_male_GLEAN_10001569,cobia_male_GLEAN_10016605,Novel01639,cobia_male_GLEAN_10002755,cobia_male_GLEAN_10015292,cobia_male_GLEAN_1000445…
GO:0015718	monocarboxylic acid transport	biological_process	0.021979	0.97995	12	8759	16	18836	6	cobia_male_GLEAN_10006682,cobia_male_GLEAN_10004311,cobia_male_GLEAN_10003993,cobia_male_GLEAN_10018427,cobia_male_GLEAN_10011316,cobia_male_GLEAN_10021018	6	cobia_male_GLEAN_10012727,cobia_male_GLEAN_10004985,cobia_male_GLEAN_10020671,cobia_male_GLEAN_10001969,cobia_male_GLEAN_10007716,cobia_male_GLEAN_10015036
GO:0016773	phosphotransferase activity, alcohol group as acceptor	molecular_function	0.022751	1	511	8759	1011	18836	154	cobia_male_GLEAN_10020644,cobia_male_GLEAN_10007653,cobia_male_GLEAN_10014819,cobia_male_GLEAN_10015363,cobia_male_GLEAN_10004165,cobia_male_GLEAN_10000073,cobia_male_GLEAN_10011334,cobia_male_GLEAN_10019969,cobia_male_GLEAN_10016572,cobia_male_GLEAN_10016163,cobia_male_GLEAN_10017638,cobia_male_GLEAN_10007175,cobia_male_GLEAN_10018541,cobia_male_GLEAN_10003030,cobia_male_GLEAN_10018427,cobia_mal…	357	cobia_male_GLEAN_10013218,cobia_male_GLEAN_10015292,cobia_male_GLEAN_10007668,cobia_male_GLEAN_10018248,cobia_male_GLEAN_10003811,cobia_male_GLEAN_10005227,cobia_male_GLEAN_10002352,cobia_male_GLEAN_10011423,Novel02732,cobia_male_GLEAN_10006733,Novel02727,cobia_male_GLEAN_10011061,cobia_male_GLEAN_10004764,cobia_male_GLEAN_10012490,cobia_male_GLEAN_10011059,cobia_male_GLEAN_10018037,cobia_male_GL…
GO:0016052	carbohydrate catabolic process	biological_process	0.023054	1	29	8759	46	18836	12	cobia_male_GLEAN_10014913,cobia_male_GLEAN_10020023,cobia_male_GLEAN_10008292,cobia_male_GLEAN_10020894,cobia_male_GLEAN_10008571,cobia_male_GLEAN_10018228,cobia_male_GLEAN_10000514,cobia_male_GLEAN_10011760,cobia_male_GLEAN_10019354,Novel02968,cobia_male_GLEAN_10006162,cobia_male_GLEAN_10013797	17	cobia_male_GLEAN_10012148,cobia_male_GLEAN_10008428,cobia_male_GLEAN_10014060,cobia_male_GLEAN_10015726,cobia_male_GLEAN_10014246,cobia_male_GLEAN_10016998,cobia_male_GLEAN_10003386,cobia_male_GLEAN_10018175,cobia_male_GLEAN_10011096,cobia_male_GLEAN_10009491,cobia_male_GLEAN_10018130,cobia_male_GLEAN_10015620,cobia_male_GLEAN_10020188,cobia_male_GLEAN_10021414,cobia_male_GLEAN_10008983,cobia_mal…
GO:0044444	cytoplasmic part	cellular_component	0.023579	1	693	8759	1410	18836	314	cobia_male_GLEAN_10021590,cobia_male_GLEAN_10004096,cobia_male_GLEAN_10004457,cobia_male_GLEAN_10003953,cobia_male_GLEAN_10002094,cobia_male_GLEAN_10003425,cobia_male_GLEAN_10004256,cobia_male_GLEAN_10007585,Novel02002,cobia_male_GLEAN_10005824,cobia_male_GLEAN_10020023,cobia_male_GLEAN_10013672,cobia_male_GLEAN_10012801,cobia_male_GLEAN_10006682,cobia_male_GLEAN_10010713,cobia_male_GLEAN_1001955…	379	Novel02564,cobia_male_GLEAN_10010856,cobia_male_GLEAN_10015726,cobia_male_GLEAN_10021588,cobia_male_GLEAN_10001568,Novel00398,cobia_male_GLEAN_10014443,cobia_male_GLEAN_10005628,cobia_male_GLEAN_10017063,cobia_male_GLEAN_10006722,cobia_male_GLEAN_10008376,cobia_male_GLEAN_10020693,cobia_male_GLEAN_10020614,cobia_male_GLEAN_10013185,cobia_male_GLEAN_10018830,cobia_male_GLEAN_10005303,cobia_male_GL…
GO:0048870	cell motility	biological_process	0.025414	1	89	8759	163	18836	28	cobia_male_GLEAN_10008154,cobia_male_GLEAN_10010213,cobia_male_GLEAN_10017217,cobia_male_GLEAN_10015721,cobia_male_GLEAN_10018585,cobia_male_GLEAN_10008114,cobia_male_GLEAN_10015913,cobia_male_GLEAN_10013255,cobia_male_GLEAN_10003716,cobia_male_GLEAN_10002271,cobia_male_GLEAN_10008980,cobia_male_GLEAN_10011572,cobia_male_GLEAN_10016104,Novel00959,cobia_male_GLEAN_10016679,cobia_male_GLEAN_1001993…	61	cobia_male_GLEAN_10004639,cobia_male_GLEAN_10015314,cobia_male_GLEAN_10014744,cobia_male_GLEAN_10009388,cobia_male_GLEAN_10001151,cobia_male_GLEAN_10003940,cobia_male_GLEAN_10000382,cobia_male_GLEAN_10021077,cobia_male_GLEAN_10019918,cobia_male_GLEAN_10016681,cobia_male_GLEAN_10004058,cobia_male_GLEAN_10007548,cobia_male_GLEAN_10016199,cobia_male_GLEAN_10019635,cobia_male_GLEAN_10017034,cobia_mal…
GO:0051674	localization of cell	biological_process	0.025414	1	89	8759	163	18836	28	cobia_male_GLEAN_10008114,cobia_male_GLEAN_10018585,cobia_male_GLEAN_10008154,cobia_male_GLEAN_10015721,cobia_male_GLEAN_10017217,cobia_male_GLEAN_10010213,cobia_male_GLEAN_10016104,Novel00959,cobia_male_GLEAN_10013255,cobia_male_GLEAN_10015913,cobia_male_GLEAN_10011572,cobia_male_GLEAN_10008980,cobia_male_GLEAN_10002271,cobia_male_GLEAN_10003716,cobia_male_GLEAN_10019550,cobia_male_GLEAN_1001986…	61	cobia_male_GLEAN_10003940,cobia_male_GLEAN_10001151,cobia_male_GLEAN_10016199,cobia_male_GLEAN_10004058,cobia_male_GLEAN_10016681,cobia_male_GLEAN_10007548,cobia_male_GLEAN_10019918,cobia_male_GLEAN_10021077,cobia_male_GLEAN_10000382,cobia_male_GLEAN_10009388,cobia_male_GLEAN_10014744,cobia_male_GLEAN_10015314,cobia_male_GLEAN_10004639,cobia_male_GLEAN_10014061,cobia_male_GLEAN_10020986,cobia_mal…
GO:0008219	cell death	biological_process	0.025589	1	84	8759	152	18836	33	Novel00047,cobia_male_GLEAN_10008059,cobia_male_GLEAN_10021592,cobia_male_GLEAN_10005636,cobia_male_GLEAN_10011508,Novel03559,cobia_male_GLEAN_10002251,cobia_male_GLEAN_10003427,cobia_male_GLEAN_10016014,cobia_male_GLEAN_10015891,cobia_male_GLEAN_10006489,cobia_male_GLEAN_10006455,cobia_male_GLEAN_10017939,cobia_male_GLEAN_10003909,cobia_male_GLEAN_10001807,cobia_male_GLEAN_10007950,cobia_male_GL…	51	cobia_male_GLEAN_10007559,cobia_male_GLEAN_10003923,cobia_male_GLEAN_10005869,cobia_male_GLEAN_10011612,cobia_male_GLEAN_10004818,cobia_male_GLEAN_10011050,cobia_male_GLEAN_10019866,cobia_male_GLEAN_10018095,cobia_male_GLEAN_10012124,cobia_male_GLEAN_10008086,Novel02718,cobia_male_GLEAN_10009850,Novel03153,Novel03271,cobia_male_GLEAN_10019578,cobia_male_GLEAN_10005318,cobia_male_GLEAN_10017775,co…
GO:0016265	death	biological_process	0.025589	1	84	8759	152	18836	33	cobia_male_GLEAN_10007950,Novel01112,cobia_male_GLEAN_10001452,cobia_male_GLEAN_10001975,cobia_male_GLEAN_10007923,cobia_male_GLEAN_10020432,cobia_male_GLEAN_10015420,cobia_male_GLEAN_10004544,cobia_male_GLEAN_10006243,cobia_male_GLEAN_10020301,cobia_male_GLEAN_10005378,cobia_male_GLEAN_10018387,cobia_male_GLEAN_10006433,Novel02025,Novel03055,cobia_male_GLEAN_10011547,cobia_male_GLEAN_10011898,co…	51	cobia_male_GLEAN_10003911,cobia_male_GLEAN_10015060,cobia_male_GLEAN_10004467,cobia_male_GLEAN_10016938,cobia_male_GLEAN_10018248,cobia_male_GLEAN_10021593,cobia_male_GLEAN_10008113,cobia_male_GLEAN_10018125,Novel00166,cobia_male_GLEAN_10007578,cobia_male_GLEAN_10017186,cobia_male_GLEAN_10019600,cobia_male_GLEAN_10009886,cobia_male_GLEAN_10005072,cobia_male_GLEAN_10021149,cobia_male_GLEAN_1002047…
GO:0005544	calcium-dependent phospholipid binding	molecular_function	0.026471	1	14	8759	20	18836	10	cobia_male_GLEAN_10015123,cobia_male_GLEAN_10002440,cobia_male_GLEAN_10004225,cobia_male_GLEAN_10002995,Novel03479,cobia_male_GLEAN_10017064,cobia_male_GLEAN_10000055,Novel02231,cobia_male_GLEAN_10007601,cobia_male_GLEAN_10018947	4	cobia_male_GLEAN_10004459,cobia_male_GLEAN_10003799,cobia_male_GLEAN_10004087,cobia_male_GLEAN_10014060
GO:0045893	positive regulation of transcription, DNA-templated	biological_process	0.02659	1	36	8759	59	18836	12	cobia_male_GLEAN_10017286,cobia_male_GLEAN_10021289,cobia_male_GLEAN_10005918,cobia_male_GLEAN_10005096,cobia_male_GLEAN_10011815,cobia_male_GLEAN_10017154,cobia_male_GLEAN_10019484,cobia_male_GLEAN_10004307,cobia_male_GLEAN_10008045,cobia_male_GLEAN_10008025,cobia_male_GLEAN_10017949,cobia_male_GLEAN_10001892	24	cobia_male_GLEAN_10005507,cobia_male_GLEAN_10004513,cobia_male_GLEAN_10019125,cobia_male_GLEAN_10021344,cobia_male_GLEAN_10005891,cobia_male_GLEAN_10011199,cobia_male_GLEAN_10002526,cobia_male_GLEAN_10006107,cobia_male_GLEAN_10020835,cobia_male_GLEAN_10007857,cobia_male_GLEAN_10000966,cobia_male_GLEAN_10001693,cobia_male_GLEAN_10020046,cobia_male_GLEAN_10010083,cobia_male_GLEAN_10016569,cobia_mal…
GO:0045935	positive regulation of nucleobase-containing compound metabolic process	biological_process	0.02659	1	36	8759	59	18836	12	cobia_male_GLEAN_10017949,cobia_male_GLEAN_10008045,cobia_male_GLEAN_10008025,cobia_male_GLEAN_10001892,cobia_male_GLEAN_10004307,cobia_male_GLEAN_10005918,cobia_male_GLEAN_10019484,cobia_male_GLEAN_10017154,cobia_male_GLEAN_10011815,cobia_male_GLEAN_10005096,cobia_male_GLEAN_10017286,cobia_male_GLEAN_10021289	24	Novel01359,cobia_male_GLEAN_10001950,cobia_male_GLEAN_10002207,cobia_male_GLEAN_10014330,cobia_male_GLEAN_10007658,cobia_male_GLEAN_10005219,cobia_male_GLEAN_10018401,cobia_male_GLEAN_10002353,cobia_male_GLEAN_10006944,cobia_male_GLEAN_10000966,cobia_male_GLEAN_10007857,cobia_male_GLEAN_10020835,cobia_male_GLEAN_10016569,cobia_male_GLEAN_10010083,cobia_male_GLEAN_10020046,cobia_male_GLEAN_1000169…
GO:0051254	positive regulation of RNA metabolic process	biological_process	0.02659	1	36	8759	59	18836	12	cobia_male_GLEAN_10017286,cobia_male_GLEAN_10021289,cobia_male_GLEAN_10005918,cobia_male_GLEAN_10019484,cobia_male_GLEAN_10017154,cobia_male_GLEAN_10005096,cobia_male_GLEAN_10011815,cobia_male_GLEAN_10004307,cobia_male_GLEAN_10017949,cobia_male_GLEAN_10008025,cobia_male_GLEAN_10008045,cobia_male_GLEAN_10001892	24	cobia_male_GLEAN_10005507,cobia_male_GLEAN_10019125,cobia_male_GLEAN_10004513,cobia_male_GLEAN_10021344,cobia_male_GLEAN_10006107,cobia_male_GLEAN_10011199,cobia_male_GLEAN_10002526,cobia_male_GLEAN_10005891,cobia_male_GLEAN_10000966,cobia_male_GLEAN_10020835,cobia_male_GLEAN_10007857,cobia_male_GLEAN_10016569,cobia_male_GLEAN_10010083,cobia_male_GLEAN_10020046,cobia_male_GLEAN_10001693,Novel0135…
GO:1902680	positive regulation of RNA biosynthetic process	biological_process	0.02659	1	36	8759	59	18836	12	cobia_male_GLEAN_10021289,cobia_male_GLEAN_10017286,cobia_male_GLEAN_10017154,cobia_male_GLEAN_10019484,cobia_male_GLEAN_10005096,cobia_male_GLEAN_10011815,cobia_male_GLEAN_10005918,cobia_male_GLEAN_10004307,cobia_male_GLEAN_10001892,cobia_male_GLEAN_10017949,cobia_male_GLEAN_10008025,cobia_male_GLEAN_10008045	24	cobia_male_GLEAN_10004513,cobia_male_GLEAN_10019125,cobia_male_GLEAN_10005507,cobia_male_GLEAN_10006107,cobia_male_GLEAN_10005891,cobia_male_GLEAN_10011199,cobia_male_GLEAN_10002526,cobia_male_GLEAN_10021344,cobia_male_GLEAN_10010083,cobia_male_GLEAN_10016569,cobia_male_GLEAN_10001693,cobia_male_GLEAN_10020046,cobia_male_GLEAN_10000966,cobia_male_GLEAN_10020835,cobia_male_GLEAN_10007857,cobia_mal…
GO:1903508	positive regulation of nucleic acid-templated transcription	biological_process	0.02659	1	36	8759	59	18836	12	cobia_male_GLEAN_10004307,cobia_male_GLEAN_10001892,cobia_male_GLEAN_10017949,cobia_male_GLEAN_10008025,cobia_male_GLEAN_10008045,cobia_male_GLEAN_10021289,cobia_male_GLEAN_10017286,cobia_male_GLEAN_10019484,cobia_male_GLEAN_10017154,cobia_male_GLEAN_10005096,cobia_male_GLEAN_10011815,cobia_male_GLEAN_10005918	24	cobia_male_GLEAN_10016569,cobia_male_GLEAN_10010083,cobia_male_GLEAN_10020046,cobia_male_GLEAN_10001693,cobia_male_GLEAN_10000966,cobia_male_GLEAN_10020835,cobia_male_GLEAN_10007857,cobia_male_GLEAN_10005219,cobia_male_GLEAN_10007658,cobia_male_GLEAN_10018401,cobia_male_GLEAN_10002353,cobia_male_GLEAN_10006944,Novel01359,cobia_male_GLEAN_10001950,cobia_male_GLEAN_10002207,cobia_male_GLEAN_1001433…
GO:0015985	energy coupled proton transport, down electrochemical gradient	biological_process	0.027867	1	36	8759	60	18836	18	cobia_male_GLEAN_10013967,cobia_male_GLEAN_10010038,cobia_male_GLEAN_10002103,Novel00787,cobia_male_GLEAN_10011857,cobia_male_GLEAN_10004255,cobia_male_GLEAN_10013290,cobia_male_GLEAN_10003350,cobia_male_GLEAN_10018308,cobia_male_GLEAN_10002012,cobia_male_GLEAN_10018311,cobia_male_GLEAN_10010726,cobia_male_GLEAN_10006809,cobia_male_GLEAN_10000940,cobia_male_GLEAN_10015236,Novel01612,cobia_male_GL…	18	cobia_male_GLEAN_10010850,cobia_male_GLEAN_10001385,cobia_male_GLEAN_10018168,cobia_male_GLEAN_10002173,cobia_male_GLEAN_10019816,cobia_male_GLEAN_10004113,cobia_male_GLEAN_10015638,cobia_male_GLEAN_10001137,cobia_male_GLEAN_10009557,Novel03257,Novel00436,Novel00097,cobia_male_GLEAN_10003802,cobia_male_GLEAN_10011114,cobia_male_GLEAN_10003480,Novel03495,cobia_male_GLEAN_10019565,cobia_male_GLEAN_…
GO:0015986	ATP synthesis coupled proton transport	biological_process	0.027867	1	36	8759	60	18836	18	cobia_male_GLEAN_10018311,cobia_male_GLEAN_10010726,cobia_male_GLEAN_10006809,cobia_male_GLEAN_10000940,cobia_male_GLEAN_10015236,Novel01612,cobia_male_GLEAN_10002074,cobia_male_GLEAN_10008063,cobia_male_GLEAN_10010038,cobia_male_GLEAN_10013967,cobia_male_GLEAN_10002103,Novel00787,cobia_male_GLEAN_10011857,cobia_male_GLEAN_10004255,cobia_male_GLEAN_10013290,cobia_male_GLEAN_10003350,cobia_male_GL…	18	cobia_male_GLEAN_10003802,cobia_male_GLEAN_10011114,cobia_male_GLEAN_10003480,Novel03495,cobia_male_GLEAN_10019565,cobia_male_GLEAN_10016780,cobia_male_GLEAN_10001385,cobia_male_GLEAN_10010850,cobia_male_GLEAN_10018168,cobia_male_GLEAN_10002173,cobia_male_GLEAN_10019816,cobia_male_GLEAN_10004113,cobia_male_GLEAN_10001137,cobia_male_GLEAN_10015638,cobia_male_GLEAN_10009557,Novel03257,Novel00436,No…
GO:0005929	cilium	cellular_component	0.028003	1	67	8759	121	18836	20	cobia_male_GLEAN_10019550,cobia_male_GLEAN_10013426,cobia_male_GLEAN_10019863,cobia_male_GLEAN_10019933,cobia_male_GLEAN_10005556,cobia_male_GLEAN_10005939,cobia_male_GLEAN_10007765,cobia_male_GLEAN_10009392,cobia_male_GLEAN_10017853,cobia_male_GLEAN_10018585,cobia_male_GLEAN_10008114,cobia_male_GLEAN_10004215,cobia_male_GLEAN_10010213,cobia_male_GLEAN_10017217,cobia_male_GLEAN_10016104,Novel0095…	47	cobia_male_GLEAN_10021273,cobia_male_GLEAN_10015326,cobia_male_GLEAN_10004622,cobia_male_GLEAN_10010776,cobia_male_GLEAN_10018843,cobia_male_GLEAN_10011813,cobia_male_GLEAN_10008856,cobia_male_GLEAN_10018913,cobia_male_GLEAN_10013245,Novel02885,cobia_male_GLEAN_10018908,cobia_male_GLEAN_10001736,cobia_male_GLEAN_10014949,cobia_male_GLEAN_10006188,Novel01171,Novel03131,cobia_male_GLEAN_10016074,co…
GO:0005737	cytoplasm	cellular_component	0.028362	1	938	8759	1928	18836	402	cobia_male_GLEAN_10010024,cobia_male_GLEAN_10010713,cobia_male_GLEAN_10019550,cobia_male_GLEAN_10007670,cobia_male_GLEAN_10019141,cobia_male_GLEAN_10009618,cobia_male_GLEAN_10011712,cobia_male_GLEAN_10008328,cobia_male_GLEAN_10015486,cobia_male_GLEAN_10003336,cobia_male_GLEAN_10004655,cobia_male_GLEAN_10006664,cobia_male_GLEAN_10009631,cobia_male_GLEAN_10010658,cobia_male_GLEAN_10003425,cobia_mal…	536	cobia_male_GLEAN_10005068,cobia_male_GLEAN_10005650,cobia_male_GLEAN_10013185,cobia_male_GLEAN_10004171,cobia_male_GLEAN_10018830,cobia_male_GLEAN_10010958,cobia_male_GLEAN_10021489,cobia_male_GLEAN_10007483,cobia_male_GLEAN_10008376,cobia_male_GLEAN_10020693,cobia_male_GLEAN_10006758,cobia_male_GLEAN_10020614,cobia_male_GLEAN_10003510,cobia_male_GLEAN_10009303,cobia_male_GLEAN_10002070,cobia_mal…
GO:0010628	positive regulation of gene expression	biological_process	0.029318	1	39	8759	65	18836	13	cobia_male_GLEAN_10017154,cobia_male_GLEAN_10019484,cobia_male_GLEAN_10005096,cobia_male_GLEAN_10011815,cobia_male_GLEAN_10005918,cobia_male_GLEAN_10021289,cobia_male_GLEAN_10017286,cobia_male_GLEAN_10001892,cobia_male_GLEAN_10017949,cobia_male_GLEAN_10008045,cobia_male_GLEAN_10008025,cobia_male_GLEAN_10001633,cobia_male_GLEAN_10004307	26	cobia_male_GLEAN_10006107,cobia_male_GLEAN_10005891,cobia_male_GLEAN_10011199,cobia_male_GLEAN_10002526,cobia_male_GLEAN_10021344,cobia_male_GLEAN_10004513,cobia_male_GLEAN_10019125,cobia_male_GLEAN_10005507,cobia_male_GLEAN_10007658,cobia_male_GLEAN_10005219,cobia_male_GLEAN_10008676,cobia_male_GLEAN_10002353,cobia_male_GLEAN_10006944,cobia_male_GLEAN_10007557,cobia_male_GLEAN_10018401,cobia_mal…
GO:1901607	alpha-amino acid biosynthetic process	biological_process	0.029951	1	46	8759	80	18836	21	cobia_male_GLEAN_10004560,Novel03081,cobia_male_GLEAN_10011743,cobia_male_GLEAN_10009067,cobia_male_GLEAN_10012391,cobia_male_GLEAN_10014619,cobia_male_GLEAN_10016820,cobia_male_GLEAN_10008440,cobia_male_GLEAN_10006455,cobia_male_GLEAN_10008618,cobia_male_GLEAN_10021585,cobia_male_GLEAN_10011638,Novel03373,cobia_male_GLEAN_10005661,cobia_male_GLEAN_10016314,cobia_male_GLEAN_10011857,cobia_male_GL…	25	cobia_male_GLEAN_10016529,cobia_male_GLEAN_10011121,cobia_male_GLEAN_10012484,cobia_male_GLEAN_10007201,cobia_male_GLEAN_10002470,cobia_male_GLEAN_10007951,cobia_male_GLEAN_10019077,cobia_male_GLEAN_10004112,cobia_male_GLEAN_10016673,cobia_male_GLEAN_10018753,cobia_male_GLEAN_10002142,cobia_male_GLEAN_10006699,cobia_male_GLEAN_10018383,Novel02232,Novel02242,cobia_male_GLEAN_10020059,cobia_male_GL…
GO:0006694	steroid biosynthetic process	biological_process	0.030619	1	22	8759	35	18836	12	cobia_male_GLEAN_10016314,cobia_male_GLEAN_10016774,cobia_male_GLEAN_10010860,cobia_male_GLEAN_10014092,cobia_male_GLEAN_10011123,cobia_male_GLEAN_10014018,cobia_male_GLEAN_10017620,cobia_male_GLEAN_10005055,cobia_male_GLEAN_10002083,cobia_male_GLEAN_10019706,cobia_male_GLEAN_10009662,cobia_male_GLEAN_10009108	10	cobia_male_GLEAN_10012804,cobia_male_GLEAN_10016673,cobia_male_GLEAN_10003528,cobia_male_GLEAN_10005027,cobia_male_GLEAN_10005614,cobia_male_GLEAN_10000908,cobia_male_GLEAN_10011296,cobia_male_GLEAN_10016103,cobia_male_GLEAN_10005506,cobia_male_GLEAN_10007951
GO:0044724	single-organism carbohydrate catabolic process	biological_process	0.03066	1	24	8759	38	18836	10	cobia_male_GLEAN_10013797,cobia_male_GLEAN_10006162,Novel02968,cobia_male_GLEAN_10019354,cobia_male_GLEAN_10018228,cobia_male_GLEAN_10000514,cobia_male_GLEAN_10020894,cobia_male_GLEAN_10008292,cobia_male_GLEAN_10020023,cobia_male_GLEAN_10014913	14	cobia_male_GLEAN_10017201,cobia_male_GLEAN_10010956,cobia_male_GLEAN_10008983,cobia_male_GLEAN_10021414,cobia_male_GLEAN_10020188,cobia_male_GLEAN_10015620,cobia_male_GLEAN_10018130,cobia_male_GLEAN_10009491,cobia_male_GLEAN_10011096,cobia_male_GLEAN_10018175,cobia_male_GLEAN_10003386,cobia_male_GLEAN_10016998,cobia_male_GLEAN_10015726,cobia_male_GLEAN_10012148
GO:0097034	mitochondrial respiratory chain complex IV biogenesis	biological_process	0.032544	1	8	8759	10	18836	3	cobia_male_GLEAN_10003953,cobia_male_GLEAN_10005552,cobia_male_GLEAN_10005753	5	cobia_male_GLEAN_10017380,cobia_male_GLEAN_10003990,cobia_male_GLEAN_10003411,cobia_male_GLEAN_10016253,cobia_male_GLEAN_10006550
GO:0006412	translation	biological_process	0.032977	1	213	8759	420	18836	133	cobia_male_GLEAN_10001633,cobia_male_GLEAN_10013427,Novel00919,cobia_male_GLEAN_10015327,cobia_male_GLEAN_10019013,cobia_male_GLEAN_10004315,cobia_male_GLEAN_10013192,cobia_male_GLEAN_10018625,cobia_male_GLEAN_10012905,cobia_male_GLEAN_10008843,cobia_male_GLEAN_10019492,cobia_male_GLEAN_10018492,cobia_male_GLEAN_10017989,cobia_male_GLEAN_10002537,cobia_male_GLEAN_10005575,cobia_male_GLEAN_1000734…	80	cobia_male_GLEAN_10003767,cobia_male_GLEAN_10021377,cobia_male_GLEAN_10011653,cobia_male_GLEAN_10010035,cobia_male_GLEAN_10018883,cobia_male_GLEAN_10000818,cobia_male_GLEAN_10016688,cobia_male_GLEAN_10008676,cobia_male_GLEAN_10002857,cobia_male_GLEAN_10019528,Novel03412,cobia_male_GLEAN_10000209,cobia_male_GLEAN_10017319,cobia_male_GLEAN_10015317,cobia_male_GLEAN_10012721,cobia_male_GLEAN_1001890…
GO:0009405	pathogenesis	biological_process	0.033347	1	155	8759	295	18836	55	cobia_male_GLEAN_10006433,cobia_male_GLEAN_10009958,cobia_male_GLEAN_10003137,cobia_male_GLEAN_10008756,cobia_male_GLEAN_10002675,cobia_male_GLEAN_10020216,Novel00749,Novel02029,cobia_male_GLEAN_10006809,cobia_male_GLEAN_10006544,cobia_male_GLEAN_10011840,Novel00974,cobia_male_GLEAN_10001682,cobia_male_GLEAN_10010099,Novel02165,cobia_male_GLEAN_10007653,cobia_male_GLEAN_10018881,cobia_male_GLEAN_…	100	cobia_male_GLEAN_10003969,cobia_male_GLEAN_10010895,cobia_male_GLEAN_10020027,cobia_male_GLEAN_10003920,cobia_male_GLEAN_10017184,cobia_male_GLEAN_10018957,Novel01908,cobia_male_GLEAN_10005492,cobia_male_GLEAN_10013130,cobia_male_GLEAN_10001250,cobia_male_GLEAN_10020221,cobia_male_GLEAN_10018400,cobia_male_GLEAN_10010884,Novel00437,cobia_male_GLEAN_10008489,cobia_male_GLEAN_10013913,cobia_male_GL…
GO:0008378	galactosyltransferase activity	molecular_function	0.033491	1	23	8759	37	18836	18	cobia_male_GLEAN_10005822,cobia_male_GLEAN_10020308,cobia_male_GLEAN_10014169,cobia_male_GLEAN_10007693,cobia_male_GLEAN_10018813,cobia_male_GLEAN_10013627,cobia_male_GLEAN_10007379,cobia_male_GLEAN_10013577,cobia_male_GLEAN_10020177,cobia_male_GLEAN_10018842,cobia_male_GLEAN_10018812,cobia_male_GLEAN_10018697,cobia_male_GLEAN_10004534,cobia_male_GLEAN_10004195,cobia_male_GLEAN_10015372,cobia_mal…	5	cobia_male_GLEAN_10012821,cobia_male_GLEAN_10011496,cobia_male_GLEAN_10021630,cobia_male_GLEAN_10017955,cobia_male_GLEAN_10014680
GO:0044033	multi-organism metabolic process	biological_process	0.03378	1	31	8759	50	18836	11	cobia_male_GLEAN_10000538,cobia_male_GLEAN_10011760,cobia_male_GLEAN_10010943,cobia_male_GLEAN_10001888,cobia_male_GLEAN_10004655,cobia_male_GLEAN_10021633,cobia_male_GLEAN_10003277,cobia_male_GLEAN_10007502,cobia_male_GLEAN_10016909,cobia_male_GLEAN_10017288,cobia_male_GLEAN_10010603	20	cobia_male_GLEAN_10004923,Novel01990,cobia_male_GLEAN_10005354,Novel02106,cobia_male_GLEAN_10006745,cobia_male_GLEAN_10008622,cobia_male_GLEAN_10017996,cobia_male_GLEAN_10001336,Novel02854,cobia_male_GLEAN_10012758,Novel02640,cobia_male_GLEAN_10000648,cobia_male_GLEAN_10015982,cobia_male_GLEAN_10004921,cobia_male_GLEAN_10002296,cobia_male_GLEAN_10021137,cobia_male_GLEAN_10017568,cobia_male_GLEAN_…
GO:0005577	fibrinogen complex	cellular_component	0.034914	1	69	8759	127	18836	24	cobia_male_GLEAN_10014153,cobia_male_GLEAN_10013230,cobia_male_GLEAN_10008154,cobia_male_GLEAN_10002074,cobia_male_GLEAN_10008114,cobia_male_GLEAN_10019458,cobia_male_GLEAN_10019459,cobia_male_GLEAN_10009280,cobia_male_GLEAN_10020326,cobia_male_GLEAN_10019920,cobia_male_GLEAN_10016104,Novel00959,cobia_male_GLEAN_10015558,cobia_male_GLEAN_10004560,cobia_male_GLEAN_10013426,Novel00822,cobia_male_GL…	45	cobia_male_GLEAN_10002031,Novel03558,Novel01776,cobia_male_GLEAN_10000580,cobia_male_GLEAN_10013556,cobia_male_GLEAN_10000968,cobia_male_GLEAN_10018918,cobia_male_GLEAN_10015046,cobia_male_GLEAN_10010514,cobia_male_GLEAN_10016681,cobia_male_GLEAN_10015484,cobia_male_GLEAN_10017981,cobia_male_GLEAN_10020571,cobia_male_GLEAN_10003966,Novel01516,cobia_male_GLEAN_10004533,cobia_male_GLEAN_10012373,No…
GO:0030168	platelet activation	biological_process	0.034914	1	69	8759	127	18836	24	cobia_male_GLEAN_10005939,cobia_male_GLEAN_10008446,cobia_male_GLEAN_10015770,cobia_male_GLEAN_10018586,cobia_male_GLEAN_10019890,cobia_male_GLEAN_10017853,cobia_male_GLEAN_10013426,Novel00822,cobia_male_GLEAN_10018042,Novel02924,cobia_male_GLEAN_10015558,cobia_male_GLEAN_10004560,cobia_male_GLEAN_10016104,Novel00959,cobia_male_GLEAN_10020326,cobia_male_GLEAN_10019920,cobia_male_GLEAN_10008114,co…	45	cobia_male_GLEAN_10003195,cobia_male_GLEAN_10016566,cobia_male_GLEAN_10020027,cobia_male_GLEAN_10019782,cobia_male_GLEAN_10014859,cobia_male_GLEAN_10001925,cobia_male_GLEAN_10006722,cobia_male_GLEAN_10015198,cobia_male_GLEAN_10008515,Novel00402,cobia_male_GLEAN_10014693,cobia_male_GLEAN_10004324,Novel02990,cobia_male_GLEAN_10014351,cobia_male_GLEAN_10020573,cobia_male_GLEAN_10006321,cobia_male_GL…
GO:0044455	mitochondrial membrane part	cellular_component	0.035038	1	70	8759	126	18836	29	cobia_male_GLEAN_10017502,cobia_male_GLEAN_10010539,cobia_male_GLEAN_10007502,cobia_male_GLEAN_10003350,cobia_male_GLEAN_10020016,cobia_male_GLEAN_10005956,Novel02390,cobia_male_GLEAN_10008847,Novel01612,cobia_male_GLEAN_10008063,cobia_male_GLEAN_10006341,cobia_male_GLEAN_10016060,cobia_male_GLEAN_10001174,cobia_male_GLEAN_10004655,cobia_male_GLEAN_10015236,cobia_male_GLEAN_10004255,cobia_male_GL…	41	cobia_male_GLEAN_10003433,cobia_male_GLEAN_10010850,cobia_male_GLEAN_10001385,Novel00436,cobia_male_GLEAN_10010856,cobia_male_GLEAN_10011174,cobia_male_GLEAN_10016966,cobia_male_GLEAN_10011239,cobia_male_GLEAN_10003480,cobia_male_GLEAN_10019565,cobia_male_GLEAN_10002024,cobia_male_GLEAN_10004495,cobia_male_GLEAN_10001105,cobia_male_GLEAN_10002173,Novel01695,Novel02495,cobia_male_GLEAN_10017008,co…
GO:0004601	peroxidase activity	molecular_function	0.03522	1	12	8759	17	18836	7	cobia_male_GLEAN_10020131,cobia_male_GLEAN_10013266,cobia_male_GLEAN_10014062,cobia_male_GLEAN_10014659,cobia_male_GLEAN_10012773,cobia_male_GLEAN_10007808,cobia_male_GLEAN_10019185	5	cobia_male_GLEAN_10012374,Novel00525,cobia_male_GLEAN_10011666,cobia_male_GLEAN_10004059,cobia_male_GLEAN_10017339
GO:0019239	deaminase activity	molecular_function	0.035222	1	16	8759	24	18836	6	cobia_male_GLEAN_10018441,cobia_male_GLEAN_10017759,Novel02656,cobia_male_GLEAN_10003315,cobia_male_GLEAN_10016778,cobia_male_GLEAN_10017413	10	cobia_male_GLEAN_10008305,cobia_male_GLEAN_10020110,Novel00474,cobia_male_GLEAN_10018216,cobia_male_GLEAN_10017209,cobia_male_GLEAN_10014332,cobia_male_GLEAN_10021139,cobia_male_GLEAN_10011681,cobia_male_GLEAN_10015592,cobia_male_GLEAN_10001552
GO:0019637	organophosphate metabolic process	biological_process	0.036043	1	243	8759	474	18836	88	cobia_male_GLEAN_10011377,cobia_male_GLEAN_10012919,cobia_male_GLEAN_10017502,cobia_male_GLEAN_10002103,cobia_male_GLEAN_10003774,cobia_male_GLEAN_10013967,cobia_male_GLEAN_10009783,cobia_male_GLEAN_10019821,cobia_male_GLEAN_10001338,cobia_male_GLEAN_10020432,Novel02968,cobia_male_GLEAN_10019015,cobia_male_GLEAN_10002108,cobia_male_GLEAN_10005185,cobia_male_GLEAN_10011857,cobia_male_GLEAN_1001511…	155	cobia_male_GLEAN_10001125,Novel00474,cobia_male_GLEAN_10010469,cobia_male_GLEAN_10009763,cobia_male_GLEAN_10010075,cobia_male_GLEAN_10010850,cobia_male_GLEAN_10013929,cobia_male_GLEAN_10007477,cobia_male_GLEAN_10003386,cobia_male_GLEAN_10018175,Novel02262,cobia_male_GLEAN_10002738,cobia_male_GLEAN_10001137,cobia_male_GLEAN_10003853,cobia_male_GLEAN_10012952,cobia_male_GLEAN_10012742,cobia_male_GL…
GO:0044421	extracellular region part	cellular_component	0.036206	1	200	8759	392	18836	67	Novel01555,cobia_male_GLEAN_10008446,cobia_male_GLEAN_10019966,cobia_male_GLEAN_10005939,cobia_male_GLEAN_10017853,cobia_male_GLEAN_10018586,cobia_male_GLEAN_10019890,cobia_male_GLEAN_10015770,cobia_male_GLEAN_10003471,cobia_male_GLEAN_10011408,cobia_male_GLEAN_10007193,cobia_male_GLEAN_10015558,cobia_male_GLEAN_10009335,cobia_male_GLEAN_10016104,Novel00959,cobia_male_GLEAN_10014380,cobia_male_GL…	133	cobia_male_GLEAN_10016566,cobia_male_GLEAN_10002698,cobia_male_GLEAN_10018561,cobia_male_GLEAN_10021479,cobia_male_GLEAN_10001641,cobia_male_GLEAN_10008645,cobia_male_GLEAN_10015980,cobia_male_GLEAN_10021309,cobia_male_GLEAN_10017723,cobia_male_GLEAN_10014859,cobia_male_GLEAN_10005429,cobia_male_GLEAN_10004998,cobia_male_GLEAN_10001925,cobia_male_GLEAN_10014351,cobia_male_GLEAN_10006642,cobia_mal…
GO:0006367	transcription initiation from RNA polymerase II promoter	biological_process	0.036348	1	39	8759	67	18836	15	cobia_male_GLEAN_10010452,cobia_male_GLEAN_10011834,cobia_male_GLEAN_10008025,Novel00305,cobia_male_GLEAN_10016216,cobia_male_GLEAN_10004307,cobia_male_GLEAN_10007335,cobia_male_GLEAN_10015068,cobia_male_GLEAN_10000682,cobia_male_GLEAN_10000410,cobia_male_GLEAN_10015572,cobia_male_GLEAN_10019484,cobia_male_GLEAN_10008315,cobia_male_GLEAN_10015803,cobia_male_GLEAN_10005856	24	cobia_male_GLEAN_10010918,cobia_male_GLEAN_10004879,cobia_male_GLEAN_10019173,cobia_male_GLEAN_10014330,cobia_male_GLEAN_10006100,cobia_male_GLEAN_10001950,cobia_male_GLEAN_10002207,cobia_male_GLEAN_10018365,cobia_male_GLEAN_10009406,cobia_male_GLEAN_10018401,cobia_male_GLEAN_10002169,cobia_male_GLEAN_10008556,cobia_male_GLEAN_10009193,Novel01863,cobia_male_GLEAN_10017384,cobia_male_GLEAN_1001500…
GO:0005575	cellular_component	cellular_component	0.0369	1	4721	8759	9989	18836	1852	cobia_male_GLEAN_10009148,cobia_male_GLEAN_10004097,cobia_male_GLEAN_10017013,cobia_male_GLEAN_10008029,cobia_male_GLEAN_10007670,cobia_male_GLEAN_10019949,cobia_male_GLEAN_10006450,cobia_male_GLEAN_10020023,cobia_male_GLEAN_10012006,cobia_male_GLEAN_10008314,cobia_male_GLEAN_10007412,cobia_male_GLEAN_10004096,cobia_male_GLEAN_10016048,cobia_male_GLEAN_10000634,cobia_male_GLEAN_10003425,cobia_mal…
GO:0004074	biliverdin reductase activity	molecular_function	0.037409	1	5	8759	5	18836	1	cobia_male_GLEAN_10007463	4	cobia_male_GLEAN_10005943,cobia_male_GLEAN_10004213,cobia_male_GLEAN_10003969,cobia_male_GLEAN_10008739
GO:0042167	heme catabolic process	biological_process	0.037409	1	5	8759	5	18836	1	cobia_male_GLEAN_10007463	4	cobia_male_GLEAN_10008739,cobia_male_GLEAN_10003969,cobia_male_GLEAN_10004213,cobia_male_GLEAN_10005943
GO:0009142	nucleoside triphosphate biosynthetic process	biological_process	0.03741	1	46	8759	80	18836	22	cobia_male_GLEAN_10004255,Novel00787,cobia_male_GLEAN_10011857,cobia_male_GLEAN_10002103,cobia_male_GLEAN_10017502,cobia_male_GLEAN_10013967,cobia_male_GLEAN_10010038,cobia_male_GLEAN_10002012,cobia_male_GLEAN_10018308,cobia_male_GLEAN_10003350,cobia_male_GLEAN_10002533,cobia_male_GLEAN_10013290,cobia_male_GLEAN_10005067,cobia_male_GLEAN_10000940,cobia_male_GLEAN_10006809,cobia_male_GLEAN_1001072…	24	cobia_male_GLEAN_10005797,cobia_male_GLEAN_10002173,cobia_male_GLEAN_10013949,cobia_male_GLEAN_10018168,cobia_male_GLEAN_10010850,cobia_male_GLEAN_10001385,Novel03257,Novel00097,Novel00436,cobia_male_GLEAN_10009557,cobia_male_GLEAN_10004113,cobia_male_GLEAN_10001137,cobia_male_GLEAN_10015638,cobia_male_GLEAN_10019816,cobia_male_GLEAN_10011548,cobia_male_GLEAN_10006091,cobia_male_GLEAN_10013142,co…
GO:0009145	purine nucleoside triphosphate biosynthetic process	biological_process	0.03741	1	46	8759	80	18836	22	cobia_male_GLEAN_10015236,cobia_male_GLEAN_10004655,cobia_male_GLEAN_10008063,cobia_male_GLEAN_10002074,Novel01612,cobia_male_GLEAN_10010726,cobia_male_GLEAN_10018311,cobia_male_GLEAN_10006809,cobia_male_GLEAN_10000940,cobia_male_GLEAN_10013290,cobia_male_GLEAN_10005067,cobia_male_GLEAN_10003350,cobia_male_GLEAN_10002533,cobia_male_GLEAN_10002012,cobia_male_GLEAN_10018308,cobia_male_GLEAN_1001396…	24	cobia_male_GLEAN_10016780,cobia_male_GLEAN_10012885,cobia_male_GLEAN_10013142,cobia_male_GLEAN_10003480,cobia_male_GLEAN_10011114,cobia_male_GLEAN_10019565,Novel03495,cobia_male_GLEAN_10003802,cobia_male_GLEAN_10006091,cobia_male_GLEAN_10019816,cobia_male_GLEAN_10011548,cobia_male_GLEAN_10004113,cobia_male_GLEAN_10015638,cobia_male_GLEAN_10001137,cobia_male_GLEAN_10009557,Novel03257,Novel00097,No…
GO:0009201	ribonucleoside triphosphate biosynthetic process	biological_process	0.03741	1	46	8759	80	18836	22	cobia_male_GLEAN_10002103,cobia_male_GLEAN_10017502,cobia_male_GLEAN_10013967,cobia_male_GLEAN_10010038,cobia_male_GLEAN_10004255,cobia_male_GLEAN_10011857,Novel00787,cobia_male_GLEAN_10013290,cobia_male_GLEAN_10005067,cobia_male_GLEAN_10002012,cobia_male_GLEAN_10018308,cobia_male_GLEAN_10003350,cobia_male_GLEAN_10002533,cobia_male_GLEAN_10018311,cobia_male_GLEAN_10010726,cobia_male_GLEAN_1000094…	24	cobia_male_GLEAN_10018168,cobia_male_GLEAN_10010850,cobia_male_GLEAN_10001385,cobia_male_GLEAN_10005797,cobia_male_GLEAN_10002173,cobia_male_GLEAN_10013949,cobia_male_GLEAN_10004113,cobia_male_GLEAN_10015638,cobia_male_GLEAN_10001137,cobia_male_GLEAN_10019816,cobia_male_GLEAN_10011548,Novel03257,Novel00436,Novel00097,cobia_male_GLEAN_10009557,cobia_male_GLEAN_10011114,cobia_male_GLEAN_10003480,co…
GO:0009206	purine ribonucleoside triphosphate biosynthetic process	biological_process	0.03741	1	46	8759	80	18836	22	cobia_male_GLEAN_10013967,cobia_male_GLEAN_10010038,cobia_male_GLEAN_10002103,cobia_male_GLEAN_10017502,cobia_male_GLEAN_10011857,Novel00787,cobia_male_GLEAN_10004255,cobia_male_GLEAN_10013290,cobia_male_GLEAN_10005067,cobia_male_GLEAN_10003350,cobia_male_GLEAN_10002533,cobia_male_GLEAN_10002012,cobia_male_GLEAN_10018308,cobia_male_GLEAN_10010726,cobia_male_GLEAN_10018311,cobia_male_GLEAN_1000680…	24	cobia_male_GLEAN_10018168,cobia_male_GLEAN_10001385,cobia_male_GLEAN_10010850,cobia_male_GLEAN_10005797,cobia_male_GLEAN_10002173,cobia_male_GLEAN_10013949,cobia_male_GLEAN_10019816,cobia_male_GLEAN_10011548,cobia_male_GLEAN_10004113,cobia_male_GLEAN_10001137,cobia_male_GLEAN_10015638,cobia_male_GLEAN_10009557,Novel03257,Novel00436,Novel00097,cobia_male_GLEAN_10013142,cobia_male_GLEAN_10003480,co…
GO:0051704	multi-organism process	biological_process	0.03756	1	552	8759	1104	18836	191	cobia_male_GLEAN_10013254,cobia_male_GLEAN_10008679,cobia_male_GLEAN_10010292,cobia_male_GLEAN_10006939,cobia_male_GLEAN_10019323,cobia_male_GLEAN_10019458,cobia_male_GLEAN_10009293,cobia_male_GLEAN_10001586,cobia_male_GLEAN_10005594,cobia_male_GLEAN_10005779,cobia_male_GLEAN_10000538,cobia_male_GLEAN_10013760,cobia_male_GLEAN_10012095,cobia_male_GLEAN_10016717,cobia_male_GLEAN_10012247,cobia_mal…	361	cobia_male_GLEAN_10015084,cobia_male_GLEAN_10014750,cobia_male_GLEAN_10005588,cobia_male_GLEAN_10003653,cobia_male_GLEAN_10010448,cobia_male_GLEAN_10020767,cobia_male_GLEAN_10014705,cobia_male_GLEAN_10017996,cobia_male_GLEAN_10009416,cobia_male_GLEAN_10010619,Novel01216,cobia_male_GLEAN_10013623,cobia_male_GLEAN_10019865,cobia_male_GLEAN_10002305,cobia_male_GLEAN_10004867,cobia_male_GLEAN_1001285…
GO:0008544	epidermis development	biological_process	0.03913	1	8	8759	10	18836	3	cobia_male_GLEAN_10001550,cobia_male_GLEAN_10019214,cobia_male_GLEAN_10008066	5	cobia_male_GLEAN_10004719,cobia_male_GLEAN_10020756,cobia_male_GLEAN_10016919,cobia_male_GLEAN_10002654,cobia_male_GLEAN_10012499
GO:0044767	single-organism developmental process	biological_process	0.040811	1	260	8759	508	18836	82	cobia_male_GLEAN_10020168,cobia_male_GLEAN_10020551,cobia_male_GLEAN_10018818,cobia_male_GLEAN_10005057,cobia_male_GLEAN_10017594,cobia_male_GLEAN_10011237,cobia_male_GLEAN_10015918,cobia_male_GLEAN_10005762,cobia_male_GLEAN_10004739,cobia_male_GLEAN_10002611,cobia_male_GLEAN_10012576,Novel02432,cobia_male_GLEAN_10017205,cobia_male_GLEAN_10008154,Novel02993,cobia_male_GLEAN_10005829,cobia_male_GL…	178	cobia_male_GLEAN_10017433,cobia_male_GLEAN_10018125,cobia_male_GLEAN_10003189,cobia_male_GLEAN_10005449,cobia_male_GLEAN_10018124,cobia_male_GLEAN_10006673,cobia_male_GLEAN_10012922,Novel02230,cobia_male_GLEAN_10004495,cobia_male_GLEAN_10007367,cobia_male_GLEAN_10004889,cobia_male_GLEAN_10016640,cobia_male_GLEAN_10009763,cobia_male_GLEAN_10015370,cobia_male_GLEAN_10004880,cobia_male_GLEAN_1001663…
GO:0000921	septin ring assembly	biological_process	0.041735	1	24	8759	39	18836	8	cobia_male_GLEAN_10009392,cobia_male_GLEAN_10003716,cobia_male_GLEAN_10018565,cobia_male_GLEAN_10004096,cobia_male_GLEAN_10019550,cobia_male_GLEAN_10016104,cobia_male_GLEAN_10013426,Novel00959	16	cobia_male_GLEAN_10012995,cobia_male_GLEAN_10013700,cobia_male_GLEAN_10005767,cobia_male_GLEAN_10011309,cobia_male_GLEAN_10021418,cobia_male_GLEAN_10018566,cobia_male_GLEAN_10006722,Novel03131,cobia_male_GLEAN_10014430,cobia_male_GLEAN_10020614,cobia_male_GLEAN_10016566,cobia_male_GLEAN_10015153,cobia_male_GLEAN_10005377,cobia_male_GLEAN_10020027,cobia_male_GLEAN_10006094,cobia_male_GLEAN_10000382
GO:0005940	septin ring	cellular_component	0.041735	1	24	8759	39	18836	8	Novel00959,cobia_male_GLEAN_10004096,cobia_male_GLEAN_10018565,cobia_male_GLEAN_10019550,cobia_male_GLEAN_10016104,cobia_male_GLEAN_10013426,cobia_male_GLEAN_10003716,cobia_male_GLEAN_10009392	16	cobia_male_GLEAN_10020027,cobia_male_GLEAN_10006094,cobia_male_GLEAN_10000382,cobia_male_GLEAN_10014430,cobia_male_GLEAN_10020614,cobia_male_GLEAN_10005377,cobia_male_GLEAN_10016566,cobia_male_GLEAN_10015153,cobia_male_GLEAN_10011309,cobia_male_GLEAN_10021418,Novel03131,cobia_male_GLEAN_10006722,cobia_male_GLEAN_10018566,cobia_male_GLEAN_10012995,cobia_male_GLEAN_10005767,cobia_male_GLEAN_10013700
GO:0031106	septin ring organization	biological_process	0.041735	1	24	8759	39	18836	8	cobia_male_GLEAN_10003716,cobia_male_GLEAN_10009392,Novel00959,cobia_male_GLEAN_10013426,cobia_male_GLEAN_10016104,cobia_male_GLEAN_10019550,cobia_male_GLEAN_10018565,cobia_male_GLEAN_10004096	16	Novel03131,cobia_male_GLEAN_10018566,cobia_male_GLEAN_10006722,cobia_male_GLEAN_10021418,cobia_male_GLEAN_10011309,cobia_male_GLEAN_10005767,cobia_male_GLEAN_10013700,cobia_male_GLEAN_10012995,cobia_male_GLEAN_10000382,cobia_male_GLEAN_10006094,cobia_male_GLEAN_10020027,cobia_male_GLEAN_10005377,cobia_male_GLEAN_10015153,cobia_male_GLEAN_10016566,cobia_male_GLEAN_10020614,cobia_male_GLEAN_10014430
GO:0032156	septin cytoskeleton	cellular_component	0.041735	1	24	8759	39	18836	8	cobia_male_GLEAN_10003716,cobia_male_GLEAN_10009392,Novel00959,cobia_male_GLEAN_10019550,cobia_male_GLEAN_10018565,cobia_male_GLEAN_10004096,cobia_male_GLEAN_10013426,cobia_male_GLEAN_10016104	16	cobia_male_GLEAN_10021418,cobia_male_GLEAN_10011309,Novel03131,cobia_male_GLEAN_10018566,cobia_male_GLEAN_10006722,cobia_male_GLEAN_10012995,cobia_male_GLEAN_10005767,cobia_male_GLEAN_10013700,cobia_male_GLEAN_10020027,cobia_male_GLEAN_10000382,cobia_male_GLEAN_10006094,cobia_male_GLEAN_10014430,cobia_male_GLEAN_10005377,cobia_male_GLEAN_10016566,cobia_male_GLEAN_10015153,cobia_male_GLEAN_10020614
GO:0032185	septin cytoskeleton organization	biological_process	0.041735	1	24	8759	39	18836	8	cobia_male_GLEAN_10009392,cobia_male_GLEAN_10003716,cobia_male_GLEAN_10016104,cobia_male_GLEAN_10013426,cobia_male_GLEAN_10004096,cobia_male_GLEAN_10018565,cobia_male_GLEAN_10019550,Novel00959	16	cobia_male_GLEAN_10013700,cobia_male_GLEAN_10005767,cobia_male_GLEAN_10012995,cobia_male_GLEAN_10018566,cobia_male_GLEAN_10006722,Novel03131,cobia_male_GLEAN_10011309,cobia_male_GLEAN_10021418,cobia_male_GLEAN_10020614,cobia_male_GLEAN_10015153,cobia_male_GLEAN_10016566,cobia_male_GLEAN_10005377,cobia_male_GLEAN_10014430,cobia_male_GLEAN_10006094,cobia_male_GLEAN_10000382,cobia_male_GLEAN_10020027
GO:0005234	extracellular-glutamate-gated ion channel activity	molecular_function	0.04185	1	21	8759	32	18836	2	cobia_male_GLEAN_10008673,cobia_male_GLEAN_10012346	19	cobia_male_GLEAN_10018869,cobia_male_GLEAN_10004166,cobia_male_GLEAN_10003132,cobia_male_GLEAN_10011845,cobia_male_GLEAN_10016139,cobia_male_GLEAN_10006699,cobia_male_GLEAN_10019702,cobia_male_GLEAN_10015821,cobia_male_GLEAN_10012415,Novel03449,cobia_male_GLEAN_10014104,cobia_male_GLEAN_10019201,cobia_male_GLEAN_10014305,cobia_male_GLEAN_10009446,cobia_male_GLEAN_10014027,cobia_male_GLEAN_1001566…
GO:0019083	viral transcription	biological_process	0.041898	1	13	8759	18	18836	4	cobia_male_GLEAN_10017288,cobia_male_GLEAN_10016909,cobia_male_GLEAN_10011760,cobia_male_GLEAN_10004655	9	cobia_male_GLEAN_10018756,cobia_male_GLEAN_10017568,cobia_male_GLEAN_10017996,cobia_male_GLEAN_10002296,Novel02106,cobia_male_GLEAN_10006745,cobia_male_GLEAN_10005354,cobia_male_GLEAN_10015982,cobia_male_GLEAN_10000648
GO:0001775	cell activation	biological_process	0.041904	1	72	8759	134	18836	25	cobia_male_GLEAN_10020326,cobia_male_GLEAN_10019920,cobia_male_GLEAN_10016104,Novel00959,cobia_male_GLEAN_10008154,cobia_male_GLEAN_10013230,cobia_male_GLEAN_10014153,cobia_male_GLEAN_10002074,cobia_male_GLEAN_10019458,cobia_male_GLEAN_10008114,cobia_male_GLEAN_10009280,cobia_male_GLEAN_10019459,cobia_male_GLEAN_10017853,cobia_male_GLEAN_10019890,cobia_male_GLEAN_10018586,cobia_male_GLEAN_1001577…	47	cobia_male_GLEAN_10020571,cobia_male_GLEAN_10017981,cobia_male_GLEAN_10003966,Novel03114,cobia_male_GLEAN_10004533,cobia_male_GLEAN_10012373,Novel01516,cobia_male_GLEAN_10001180,cobia_male_GLEAN_10000494,cobia_male_GLEAN_10000968,cobia_male_GLEAN_10013556,cobia_male_GLEAN_10000580,Novel01776,Novel03558,cobia_male_GLEAN_10002031,cobia_male_GLEAN_10018918,cobia_male_GLEAN_10015046,cobia_male_GLEAN_…
GO:0008839	4-hydroxy-tetrahydrodipicolinate reductase	molecular_function	0.042542	1	4	8759	4	18836	3	cobia_male_GLEAN_10000922,cobia_male_GLEAN_10014619,cobia_male_GLEAN_10016314	1	cobia_male_GLEAN_10016673
GO:0045259	proton-transporting ATP synthase complex	cellular_component	0.044222	1	36	8759	61	18836	18	cobia_male_GLEAN_10002012,cobia_male_GLEAN_10018308,cobia_male_GLEAN_10003350,cobia_male_GLEAN_10013290,cobia_male_GLEAN_10004255,cobia_male_GLEAN_10011857,cobia_male_GLEAN_10002103,cobia_male_GLEAN_10017502,cobia_male_GLEAN_10010038,cobia_male_GLEAN_10008063,cobia_male_GLEAN_10002074,Novel01612,cobia_male_GLEAN_10015236,cobia_male_GLEAN_10004655,cobia_male_GLEAN_10000940,cobia_male_GLEAN_1000680…	18	Novel03257,Novel00436,Novel00097,cobia_male_GLEAN_10004113,cobia_male_GLEAN_10001137,cobia_male_GLEAN_10015638,cobia_male_GLEAN_10019816,cobia_male_GLEAN_10002173,cobia_male_GLEAN_10018168,cobia_male_GLEAN_10010850,cobia_male_GLEAN_10001385,cobia_male_GLEAN_10012885,cobia_male_GLEAN_10016780,cobia_male_GLEAN_10011114,cobia_male_GLEAN_10003480,Novel03495,cobia_male_GLEAN_10019565,cobia_male_GLEAN_…
GO:0016310	phosphorylation	biological_process	0.044575	1	422	8759	841	18836	129	cobia_male_GLEAN_10017744,cobia_male_GLEAN_10010439,cobia_male_GLEAN_10012875,cobia_male_GLEAN_10016715,cobia_male_GLEAN_10009665,cobia_male_GLEAN_10013314,cobia_male_GLEAN_10006577,cobia_male_GLEAN_10018228,cobia_male_GLEAN_10014756,cobia_male_GLEAN_10002063,cobia_male_GLEAN_10013628,cobia_male_GLEAN_10005602,cobia_male_GLEAN_10008048,cobia_male_GLEAN_10020258,cobia_male_GLEAN_10004003,cobia_mal…	293	cobia_male_GLEAN_10011007,cobia_male_GLEAN_10014875,cobia_male_GLEAN_10002850,cobia_male_GLEAN_10002863,cobia_male_GLEAN_10020918,cobia_male_GLEAN_10009718,Novel03003,cobia_male_GLEAN_10006909,cobia_male_GLEAN_10008649,cobia_male_GLEAN_10004924,Novel01416,cobia_male_GLEAN_10005414,cobia_male_GLEAN_10018501,cobia_male_GLEAN_10021336,cobia_male_GLEAN_10019815,cobia_male_GLEAN_10014583,cobia_male_GL…
GO:0043043	peptide biosynthetic process	biological_process	0.044585	1	221	8759	439	18836	135	cobia_male_GLEAN_10005013,cobia_male_GLEAN_10006444,cobia_male_GLEAN_10019445,cobia_male_GLEAN_10001940,cobia_male_GLEAN_10005575,cobia_male_GLEAN_10008045,cobia_male_GLEAN_10009726,cobia_male_GLEAN_10007342,cobia_male_GLEAN_10018492,cobia_male_GLEAN_10017989,cobia_male_GLEAN_10002537,cobia_male_GLEAN_10019492,cobia_male_GLEAN_10012905,cobia_male_GLEAN_10008843,cobia_male_GLEAN_10018625,cobia_mal…	86	cobia_male_GLEAN_10015317,cobia_male_GLEAN_10017319,cobia_male_GLEAN_10005345,cobia_male_GLEAN_10019528,cobia_male_GLEAN_10002857,Novel03412,cobia_male_GLEAN_10000209,cobia_male_GLEAN_10008676,cobia_male_GLEAN_10016688,cobia_male_GLEAN_10018883,cobia_male_GLEAN_10000818,cobia_male_GLEAN_10010035,cobia_male_GLEAN_10011653,cobia_male_GLEAN_10021377,cobia_male_GLEAN_10003767,cobia_male_GLEAN_1001085…
GO:0006468	protein phosphorylation	biological_process	0.045174	1	376	8759	745	18836	111	cobia_male_GLEAN_10007802,cobia_male_GLEAN_10014555,cobia_male_GLEAN_10003960,cobia_male_GLEAN_10013921,cobia_male_GLEAN_10020639,Novel00477,cobia_male_GLEAN_10001436,cobia_male_GLEAN_10017702,cobia_male_GLEAN_10018188,cobia_male_GLEAN_10019579,cobia_male_GLEAN_10007882,cobia_male_GLEAN_10006008,cobia_male_GLEAN_10008999,cobia_male_GLEAN_10012090,cobia_male_GLEAN_10018588,cobia_male_GLEAN_1000327…	265	cobia_male_GLEAN_10020622,cobia_male_GLEAN_10018886,cobia_male_GLEAN_10019371,cobia_male_GLEAN_10014508,cobia_male_GLEAN_10005906,cobia_male_GLEAN_10012863,cobia_male_GLEAN_10008802,cobia_male_GLEAN_10004469,cobia_male_GLEAN_10006112,Novel02016,cobia_male_GLEAN_10021371,cobia_male_GLEAN_10005230,cobia_male_GLEAN_10018316,cobia_male_GLEAN_10020235,cobia_male_GLEAN_10006826,cobia_male_GLEAN_1000759…
[truncated: 4,065 more rows]

## Sheet: Table S4 
Table S4 Functional GO enrichment of upregulated DEGs (ovary vs testis)
GO_accession	Description	Term_type	Over_represented_pValue	Corrected_pValue	DEG_item	DEG_list	Bg_item	Bg_list	Gene_names
[truncated: 3,393 more rows]

## Sheet: Table S5
Table S5 Functional GO enrichment of downregulated DEGs (ovary vs testis)
[truncated: 3,863 more rows]

## Sheet: Table S6
Table S6 Functional enrichment KEGG pathway for all DEGs in cobia gonad
[truncated: 152 more rows]

[truncated: 3 more sheets: Table S7, Table S8, Table S9]
